# Supplementary material for: Selective vulnerability of dopaminergic neurons in Parkinson’s disease connects PRKN and differential expression of CHCHD2 and GPNMB
Source: Cell Death Dis. 2026 Jun 5;17(1):544. doi: 10.1038/s41419-026-08926-4 (PMC13241505; doi:10.1038/s41419-026-08926-4)
Supplement: Supplementary file 6 — Supplementary data [file 41419_2026_8926_MOESM6_ESM.xlsx]

## Sheet: DEG_THpos
SYMBOL	baseMean	log2FoldChange	lfcSE	stat	pvalue	padj	up_down	sig
CHCHD2	2823.15	8.8092	0.724636	12.1567	5.28316e-34	9.8177e-30	up	up
MAGEA2	234.809	-8.89981	0.79325	-11.2194	3.27426e-29	3.04228e-25	down	down
ZNF248	339.169	7.38684	0.686815	10.7552	5.60048e-27	3.46912e-23	up	up
GDF15	1698.67	-2.26592	0.211889	-10.6939	1.08691e-26	5.04952e-23	down	down
BEX5	682.94	4.48327	0.429818	10.4306	1.79683e-25	6.67808e-22	up	up
LINC02511	107.411	-7.17739	0.73282	-9.79421	1.19221e-22	3.69248e-19	down	down
PRDM16	379.217	7.8684	0.848343	9.27502	1.77584e-20	4.71434e-17	up	up
SHISA6	518.934	9.48052	1.06745	8.88148	6.59792e-19	1.53261e-15	up	up
FABP7	520.642	2.49229	0.296268	8.4123	4.02062e-17	8.30169e-14	up	up
PPIL3	541.299	1.74051	0.20811	8.36342	6.09281e-17	1.13223e-13	up	up
TMEM132C	747.706	12.4528	1.49195	8.34664	7.0232e-17	1.18647e-13	up	up
EFCAB1	548.947	2.09299	0.257336	8.13331	4.17733e-16	6.46895e-13	up	up
CSAG2	231.943	-8.26538	1.03071	-8.01914	1.06491e-15	1.52224e-12	down	down
FRG1CP	91.352	-5.30751	0.664573	-7.98635	1.38993e-15	1.76546e-12	down	down
TMEM132B	545.258	2.39281	0.299728	7.98327	1.42506e-15	1.76546e-12	up	up
ZNF439	83.8727	-3.41	0.435783	-7.825	5.07661e-15	5.89616e-12	down	down
AMH	234.927	3.1295	0.403848	7.7492	9.24745e-15	1.01085e-11	up	up
RWDD2B	56.29	-7.42981	0.96155	-7.72691	1.10189e-14	1.13758e-11	down	down
PNPO	154.647	-5.90028	0.777908	-7.58481	3.32977e-14	3.25669e-11	down	down
ZXDA	43.1477	-6.68481	0.898612	-7.43904	1.01419e-13	9.42338e-11	down	down
NUTM2A	93.2043	3.50498	0.472573	7.41681	1.19975e-13	1.06167e-10	up	up
PTPRT	429.498	11.2736	1.52558	7.38967	1.4719e-13	1.24329e-10	up	up
CEACAM6	510.111	-3.45821	0.478669	-7.22463	5.02462e-13	4.05967e-10	down	down
CSAG3	189.51	-6.74957	0.947857	-7.12087	1.07249e-12	7.97206e-10	down	down
KHDRBS3	236.699	6.90616	0.969583	7.12281	1.05745e-12	7.97206e-10	up	up
GPNMB	1647.54	-2.88795	0.412617	-6.99909	2.57624e-12	1.84132e-09	down	down
APOD	160.006	-2.18695	0.317854	-6.88036	5.97e-12	4.10891e-09	down	down
TEX26	120.73	2.88872	0.422494	6.8373	8.06974e-12	5.35571e-09	up	up
DPP6	1122.28	9.59853	1.41652	6.77614	1.23428e-11	7.90917e-09	up	up
PRR29	476.863	1.92126	0.286769	6.69969	2.08859e-11	1.29374e-08	up	up
ZNF528-AS1	37.268	-8.53227	1.29078	-6.61017	3.83874e-11	2.30114e-08	down	down
B3GALNT1	1419.35	1.43139	0.222875	6.4224	1.34144e-10	7.78997e-08	up	up
DLEC1	195.259	3.32935	0.518825	6.4171	1.38892e-10	7.82129e-08	up	up
C9orf24	416.157	2.05958	0.322452	6.38726	1.68885e-10	9.23058e-08	up	up
LRRC74B	194.08	3.56721	0.561825	6.34933	2.16259e-10	1.14821e-07	up	up
TCEAL2	1109.22	1.56253	0.246517	6.33841	2.32147e-10	1.19833e-07	up	up
ME3	163.141	2.58847	0.409333	6.32363	2.55484e-10	1.28315e-07	up	up
TPH1	13491.3	1.56929	0.249437	6.29134	3.14741e-10	1.53917e-07	up	up
GPR50	829.293	2.96541	0.472781	6.27228	3.55794e-10	1.65395e-07	up	up
RIMBP2	837.017	4.87971	0.777992	6.27219	3.56013e-10	1.65395e-07	up	up
IQCA1	95.8369	3.86424	0.616922	6.26373	3.75874e-10	1.70363e-07	up	up
PRTFDC1	212.791	2.39814	0.386194	6.20967	5.30954e-10	2.34922e-07	up	up
MECP2	2392.37	-1.0525	0.171244	-6.14623	7.93475e-10	3.42911e-07	down	down
MAGEA2B	165.774	-6.80608	1.10918	-6.13612	8.45625e-10	3.57142e-07	down	down
RPL39L	224.202	1.9345	0.320882	6.0287	1.65285e-09	6.82555e-07	up	up
ALDOC	937.427	2.11155	0.351164	6.013	1.82126e-09	7.24899e-07	up	up
SCN1A	234.315	2.35864	0.392328	6.01192	1.83341e-09	7.24899e-07	up	up
CRYZ	349.959	1.46314	0.246184	5.94327	2.79389e-09	1.08164e-06	up	up
CHRNA5	2462.86	-1.9083	0.322452	-5.9181	3.2569e-09	1.21046e-06	down	down
TTTY15	610.567	24.8976	4.2061	5.9194	3.23111e-09	1.21046e-06	up	up
HYDIN	732.433	1.50265	0.25488	5.89553	3.73487e-09	1.36089e-06	up	up
DNAJC15	815.123	2.03067	0.345039	5.88532	3.97273e-09	1.41972e-06	up	up
SPAG8	151.967	2.015	0.342902	5.87632	4.19483e-09	1.4708e-06	up	up
NUPR1	105.586	-3.34046	0.570793	-5.8523	4.84811e-09	1.66838e-06	down	down
HDC	79.5088	2.90667	0.497271	5.84524	5.0583e-09	1.70906e-06	up	up
ZSCAN1	364.759	1.6423	0.282765	5.80802	6.32163e-09	2.09776e-06	up	up
MXRA8	666.866	1.44825	0.250692	5.77701	7.6041e-09	2.43633e-06	up	up
TMEM132D	64.7099	9.00626	1.55833	5.77942	7.49593e-09	2.43633e-06	up	up
MSC	188.491	2.79444	0.495284	5.64209	1.68002e-08	5.29148e-06	up	up
GALC	1047.11	1.23537	0.220797	5.59504	2.20575e-08	6.83159e-06	up	up
FOSB	4319.74	2.37064	0.425028	5.5776	2.43862e-08	7.429e-06	up	up
ILF2	5111.38	-0.866343	0.156252	-5.54453	2.94746e-08	8.83431e-06	down	NS
RNU1-27P	191.886	23.2615	4.20625	5.53022	3.19834e-08	9.43409e-06	up	up
CCDC169-SOHLH2	65.0234	4.12259	0.749292	5.50198	3.75554e-08	1.09046e-05	up	up
FAM24B	27.7013	-7.0251	1.30646	-5.3772	7.56548e-08	2.16291e-05	down	down
COL22A1	114.331	22.4687	4.20646	5.34148	9.21909e-08	2.55892e-05	up	up
RIBC2	80.6633	2.59092	0.485069	5.34134	9.22606e-08	2.55892e-05	up	up
TNFAIP3	389.983	1.61692	0.302891	5.33829	9.3826e-08	2.56407e-05	up	up
KLF4	718.155	1.00814	0.190222	5.29979	1.15935e-07	3.12235e-05	up	up
ITPR2	466.583	-1.655	0.312689	-5.29278	1.20469e-07	3.19812e-05	down	down
NXPH1	557.898	1.68601	0.319007	5.28516	1.25592e-07	3.28716e-05	up	up
GABRR1	661.785	3.14233	0.597739	5.25703	1.46398e-07	3.77849e-05	up	up
BCAP31	3751.86	-1.18563	0.226445	-5.23586	1.64222e-07	4.16227e-05	down	down
TSPYL5	453.426	2.38297	0.455274	5.23415	1.65747e-07	4.16227e-05	up	up
PAX6	371.277	-2.78705	0.533654	-5.22257	1.76453e-07	4.37203e-05	down	down
ARNT	1372.17	-1.09282	0.211245	-5.17323	2.30084e-07	5.45071e-05	down	down
PRDM16-DT	61.2329	8.34692	1.6139	5.1719	2.3172e-07	5.45071e-05	up	up
RNU1-1	83.6779	22.0658	4.26582	5.1727	2.3074e-07	5.45071e-05	up	up
TUBB8	31.0303	-3.75486	0.725579	-5.17499	2.27926e-07	5.45071e-05	down	down
RSPO3	441.876	-2.64089	0.515538	-5.12258	3.01383e-07	7.00075e-05	down	down
MGMT	473.715	1.20872	0.237381	5.09189	3.5452e-07	8.13339e-05	up	up
STC1	410.368	1.65278	0.326251	5.066	4.06271e-07	9.20699e-05	up	up
HEXB	2018.72	-0.985178	0.194632	-5.06175	4.1542e-07	9.3009e-05	down	NS
THEM6	213.851	2.76456	0.553411	4.9955	5.86836e-07	0.000129824	up	up
LRRC66	55.6262	-3.29722	0.661228	-4.98651	6.14806e-07	0.000134411	down	down
MTCO3P12	29685.9	-0.957835	0.192328	-4.98022	6.35104e-07	0.000137234	down	NS
NBDY	2284.65	-1.13175	0.228484	-4.95332	7.29595e-07	0.00015584	down	down
MYOM2	110.24	5.38929	1.08977	4.94536	7.60027e-07	0.000160495	up	up
CFAP97D2	39.3378	4.47935	0.910359	4.92043	8.6355e-07	0.000180307	up	up
CFAP70	332.334	1.58356	0.324614	4.87827	1.07021e-06	0.000216171	up	up
LRRC4C	603.243	1.87376	0.383768	4.88253	1.04732e-06	0.000216171	up	up
SP9	56.4683	-3.92262	0.803826	-4.87993	1.06122e-06	0.000216171	down	down
NEK11	454.497	2.12216	0.435272	4.87549	1.08537e-06	0.000216876	up	up
PCDHA6	78.8715	-4.57909	0.940595	-4.86829	1.12567e-06	0.000220193	down	down
RGS22	119.267	2.54311	0.522277	4.86927	1.12012e-06	0.000220193	up	up
CD36	219.031	2.4217	0.498251	4.86041	1.17142e-06	0.000226755	up	up
ENC1	4648.55	-0.826914	0.172042	-4.80648	1.53611e-06	0.000285455	down	NS
FAM50B	197.185	-1.57008	0.326551	-4.80808	1.52389e-06	0.000285455	down	down
GALNT10	2964.38	-1.52485	0.316856	-4.81244	1.491e-06	0.000285455	down	down
GPX7	461.504	1.5757	0.327689	4.80853	1.52045e-06	0.000285455	up	up
EME2	296.088	1.29172	0.269328	4.7961	1.61785e-06	0.000297668	up	up
ERICH3	152.602	2.34088	0.488468	4.79229	1.64886e-06	0.0003004	up	up
CCDC60	86.0728	2.35362	0.491412	4.7895	1.67196e-06	0.00030165	up	up
RTP5	109.165	1.77701	0.371439	4.78412	1.71737e-06	0.000306865	up	up
DGCR5	231.004	1.55195	0.327788	4.73461	2.19479e-06	0.000388436	up	up
NPAS4	824.212	3.20291	0.67806	4.72363	2.31667e-06	0.000406139	up	up
NEK9	1236.9	0.930495	0.197358	4.71475	2.4201e-06	0.000420306	up	NS
KLF6	4225	1.57101	0.334177	4.70114	2.58719e-06	0.000445164	up	up
ZMYND10	576.428	1.68748	0.360946	4.67516	2.93731e-06	0.000500771	up	up
APOLD1	103.07	1.82105	0.390102	4.66814	3.0394e-06	0.000513466	up	up
ATG9B	139.82	1.96682	0.422564	4.6545	3.24774e-06	0.000543719	up	up
DBP	414.06	-1.04534	0.22475	-4.65114	3.30098e-06	0.000547698	down	down
IGSF11	98.095	-1.82788	0.394214	-4.63679	3.53868e-06	0.00057182	down	down
NUTM2A-AS1	132.878	1.51483	0.326511	4.63944	3.49355e-06	0.00057182	up	up
URB1-AS1	93.721	-2.5134	0.541911	-4.63804	3.51734e-06	0.00057182	down	down
PCSK1N	8436.81	-1.62651	0.351265	-4.63044	3.64883e-06	0.000579816	down	down
USP9Y	589.243	19.7517	4.26571	4.63035	3.65056e-06	0.000579816	up	up
PPFIA4	366.888	2.02434	0.437696	4.625	3.74601e-06	0.000589933	up	up
PCDHA5	49.2088	-2.85516	0.61879	-4.6141	3.94805e-06	0.000611388	down	down
SLC6A8	5121.95	-1.28076	0.277574	-4.61411	3.94792e-06	0.000611388	down	down
TRANK1	307.572	1.55971	0.338393	4.60916	4.04296e-06	0.000620912	up	up
DDX59-AS1	24.5558	-3.64983	0.794509	-4.59382	4.35202e-06	0.000662899	down	down
WDFY4	137.008	-3.09411	0.674571	-4.58678	4.50124e-06	0.000680053	down	down
PKD1P5	244.621	3.97274	0.868395	4.57481	4.76651e-06	0.000714323	up	up
MTND5P11	910.884	-1.22204	0.267524	-4.56796	4.92489e-06	0.000732154	down	down
RSPH1	573.747	1.49426	0.327436	4.56351	5.03047e-06	0.000741915	up	up
COL9A1	360.652	2.16042	0.475572	4.54278	5.55173e-06	0.000812344	up	up
FRG1BP	66.3962	-4.69145	1.03439	-4.53547	5.74762e-06	0.000834437	down	down
GPC3	3372.18	-1.65791	0.365914	-4.53087	5.87414e-06	0.000846194	down	down
RPE65	111.001	2.82935	0.628794	4.49964	6.80682e-06	0.000970375	up	up
SLC39A1	2265.2	-0.980903	0.218047	-4.49859	6.84061e-06	0.000970375	down	NS
GUCA1A	54.7805	2.33363	0.522839	4.46339	8.06745e-06	0.0011272	up	up
USP6	183.759	-2.97118	0.665527	-4.4644	8.02942e-06	0.0011272	down	down
IGF2	11043.4	1.7541	0.393171	4.46141	8.1422e-06	0.00112915	up	up
ASIC4	324.899	1.35099	0.303035	4.45819	8.2656e-06	0.00112941	up	up
CFAP100	84.7347	2.24315	0.503127	4.45841	8.25699e-06	0.00112941	up	up
DNAH7	232.898	1.43933	0.323582	4.44813	8.66217e-06	0.00117496	up	up
BCL11A	200.671	2.04351	0.461443	4.42853	9.48793e-06	0.0012692	up	up
MUC5B	234.735	-1.7967	0.405969	-4.4257	9.61307e-06	0.0012692	down	down
SLC2A10	349.852	1.11233	0.251319	4.42596	9.60161e-06	0.0012692	up	up
ZNF747	332.136	1.25705	0.284059	4.42531	9.63017e-06	0.0012692	up	up
PCDHB9	123.011	1.70935	0.387187	4.41479	1.0111e-05	0.00132319	up	up
PSMB4	3913.13	-0.832899	0.18873	-4.41317	1.01869e-05	0.0013238	down	NS
EGR3	932.919	2.67219	0.60583	4.4108	1.02991e-05	0.00132908	up	up
TPPP3	1789.54	1.70582	0.388783	4.38759	1.14613e-05	0.00146886	up	up
C1orf43	5225.24	-0.927733	0.21165	-4.38335	1.1687e-05	0.00148753	down	NS
UBQLN2	3285.84	-1.07345	0.245832	-4.36659	1.26203e-05	0.0015954	down	down
LOC728554	491.219	-1.3285	0.304728	-4.35961	1.30293e-05	0.00163597	down	down
CREB3L1	1136.64	-1.3283	0.305049	-4.35436	1.33455e-05	0.00166443	down	down
PRRT4	245.707	1.16115	0.266975	4.34929	1.36578e-05	0.00169202	up	up
NHLRC4	40.2963	2.70722	0.623781	4.34002	1.42468e-05	0.00175331	up	up
C2orf50	256.092	1.29784	0.299197	4.33774	1.43956e-05	0.00175996	up	up
LINC01060	18.7506	7.22365	1.66633	4.33507	1.45716e-05	0.00176983	up	up
STMP1	2448.42	0.904651	0.209667	4.31469	1.59825e-05	0.00192858	up	NS
CCDC88C	438.549	1.17876	0.273874	4.30404	1.67714e-05	0.00198041	up	up
CPZ	72.4585	-2.10378	0.488445	-4.30709	1.65419e-05	0.00198041	down	down
PDPN	710.583	2.15109	0.499886	4.30316	1.68382e-05	0.00198041	up	up
THNSL2	408.827	1.03352	0.240054	4.30537	1.66709e-05	0.00198041	up	up
ATP1A2	208.134	1.6887	0.392955	4.29745	1.72774e-05	0.00201928	up	up
BCO2	95.736	1.86637	0.434808	4.2924	1.76751e-05	0.0020401	up	up
LYSMD1	669.777	-0.935994	0.218023	-4.2931	1.76196e-05	0.0020401	down	NS
ZNF880	179.104	-1.83581	0.428723	-4.28203	1.85195e-05	0.00212437	down	down
VPS72	2974.19	-0.778868	0.182244	-4.27377	1.92193e-05	0.00217776	down	NS
ZNF322	1173.23	-0.819532	0.191749	-4.27399	1.92006e-05	0.00217776	down	NS
MTATP6P1	57632.5	-1.1292	0.264891	-4.26289	2.018e-05	0.00227276	down	down
ANKFN1	167.71	2.58045	0.605848	4.25923	2.05134e-05	0.00228264	up	up
DYNLT4	30.5625	3.36086	0.789004	4.25963	2.04766e-05	0.00228264	up	up
LIMD2	633.184	1.06336	0.24978	4.25721	2.06998e-05	0.00228967	up	up
ACOT2	233.096	1.42144	0.334498	4.24949	2.1426e-05	0.00235597	up	up
ODF3B	121.963	1.67349	0.394107	4.24629	2.17341e-05	0.0023758	up	up
RHOU	1095.94	-1.2731	0.299924	-4.24474	2.18845e-05	0.00237824	down	down
KIAA2012	71.1742	2.34452	0.553156	4.23844	2.25079e-05	0.00241889	up	up
RPL13P12	2211.04	-0.839955	0.198181	-4.23833	2.25189e-05	0.00241889	down	NS
PPFIA2	556.634	1.03996	0.24589	4.22938	2.34338e-05	0.0025027	up	up
SNHG28	47.5451	2.68995	0.636609	4.22544	2.38478e-05	0.00253236	up	up
LOC105371267	227.229	2.02447	0.479373	4.22317	2.40886e-05	0.0025434	up	up
A2M	1935.18	1.27451	0.302181	4.21771	2.46794e-05	0.00258514	up	up
TFPI2	11972.2	-1.93698	0.45933	-4.21696	2.47621e-05	0.00258514	down	down
H2AC19	46.8219	17.9356	4.26592	4.2044	2.61781e-05	0.0026818	up	up
IGLON5	1521.74	0.872838	0.207638	4.20364	2.62653e-05	0.0026818	up	NS
MYH14	1013.74	1.80257	0.428773	4.20402	2.62215e-05	0.0026818	up	up
PDLIM3	921.237	1.18526	0.281957	4.20369	2.62602e-05	0.0026818	up	up
CPXM2	567.723	1.45212	0.345715	4.20033	2.66529e-05	0.0027065	up	up
PMEL	524.477	-1.85716	0.4425	-4.19698	2.70494e-05	0.00273184	down	down
HAX1	1694.42	-0.872771	0.208956	-4.17682	2.95615e-05	0.00296941	down	NS
LRRC56	114.08	1.73842	0.416713	4.17175	3.02273e-05	0.00300866	up	up
VWA3B	130.861	2.52731	0.605869	4.17138	3.02761e-05	0.00300866	up	up
IFTAP	391.16	3.43189	0.823554	4.16717	3.08408e-05	0.00304848	up	up
CYP4X1	84.6323	2.41609	0.579964	4.16593	3.10082e-05	0.00304881	up	up
MTND2P28	54969.5	-0.869198	0.209291	-4.15306	3.28054e-05	0.00319174	down	NS
TGM2	353.746	-3.0048	0.723368	-4.1539	3.26858e-05	0.00319174	down	down
CRYAB	649.618	-1.80008	0.433672	-4.15079	3.31335e-05	0.00320687	down	down
ADGRB1	847.839	1.16811	0.281534	4.14909	3.33793e-05	0.00321392	up	up
LRRC43	110.514	2.20581	0.532125	4.14529	3.39387e-05	0.00325094	up	up
LIM2	27.9285	5.33491	1.29026	4.13476	3.55318e-05	0.00338609	up	up
CSMD1	43.0303	3.48672	0.845719	4.12279	3.74311e-05	0.00354889	up	up
LRRC9	128.301	1.86649	0.453498	4.11575	3.85919e-05	0.00364037	up	up
SLX1B	110.426	4.02244	0.977709	4.11415	3.88608e-05	0.00364722	up	up
HDAC6	3169.16	-0.650898	0.158521	-4.10605	4.02475e-05	0.00371399	down	NS
MYOG	52.83	6.27127	1.52671	4.10771	3.99606e-05	0.00371399	up	up
NPC2	3108.75	-0.977043	0.237932	-4.10639	4.0189e-05	0.00371399	down	NS
ZMYND12	67.2648	2.45925	0.599036	4.10534	4.03716e-05	0.00371399	up	up
GRIK1	720.895	2.53267	0.61758	4.10096	4.11445e-05	0.00376645	up	up
DYDC2	82.9911	1.83532	0.449096	4.0867	4.37552e-05	0.00396636	up	up
NEU1	2353.82	-0.81592	0.199637	-4.08702	4.36958e-05	0.00396636	down	NS
ANOS1	250.89	-1.35536	0.332266	-4.07916	4.51996e-05	0.00406548	down	down
CD302	658.52	-1.53851	0.377206	-4.07871	4.52863e-05	0.00406548	down	down
S100B	102.642	2.22582	0.548395	4.05879	4.93279e-05	0.00440702	up	up
SPATA6L	188.382	1.83705	0.454325	4.04348	5.26635e-05	0.00468251	up	up
CFAP46	218.495	1.60497	0.397041	4.04232	5.2924e-05	0.00468327	up	up
PRUNE1	1305.96	-0.750717	0.185818	-4.04007	5.34346e-05	0.00470604	down	NS
P3H1	2676.73	-0.739631	0.183179	-4.03775	5.39655e-05	0.00473038	down	NS
GRIK2	657.442	0.886773	0.219954	4.03162	5.53927e-05	0.00483269	up	NS
SSR4	4686.82	-1.06541	0.264732	-4.02448	5.71025e-05	0.00495858	down	down
ADCY7	351.152	1.04012	0.258941	4.01683	5.89864e-05	0.00505136	up	up
LIFR	1147.41	-1.00043	0.249034	-4.01725	5.88815e-05	0.00505136	down	down
SLC16A3	753.642	2.55519	0.635996	4.01762	5.87889e-05	0.00505136	up	up
UBAP2L	5184.34	-0.750253	0.186927	-4.01362	5.97944e-05	0.00509706	down	NS
GOLPH3L	760.403	-1.0507	0.261944	-4.01115	6.04231e-05	0.00510383	down	down
RYR3	259.926	1.53309	0.382123	4.01204	6.01965e-05	0.00510383	up	up
SPIN3	730.211	-0.869507	0.216845	-4.00982	6.07662e-05	0.00510958	down	NS
CFAP300	122.185	1.50541	0.375877	4.00507	6.19993e-05	0.00518979	up	up
C10orf105	128.518	2.64157	0.660527	3.99919	6.35601e-05	0.0052942	up	up
WASH8P	691.954	0.941454	0.235467	3.99824	6.38164e-05	0.0052942	up	NS
VSTM4	196.719	-1.08471	0.27155	-3.99451	6.48284e-05	0.00535425	down	down
CD300A	34.7618	4.39193	1.10017	3.99204	6.55082e-05	0.00537266	up	up
CFAP206	182.412	1.20934	0.302972	3.9916	6.56295e-05	0.00537266	up	up
LINC01748	18.5169	-3.89816	0.977271	-3.98882	6.64034e-05	0.00541217	down	down
WDR38	166.481	2.05084	0.515388	3.97922	6.9142e-05	0.00561077	up	up
HSPA6	186.703	-3.95193	0.993424	-3.97809	6.94715e-05	0.005613	down	down
MYD88	376.026	0.881604	0.221714	3.97631	6.99943e-05	0.00563076	up	NS
DYNLT5	359.471	1.65683	0.417519	3.96828	7.23923e-05	0.005749	up	up
WDR49	190.022	1.49326	0.376165	3.9697	7.19646e-05	0.005749	up	up
ZXDB	728.405	-1.053	0.265354	-3.9683	7.23864e-05	0.005749	down	down
OTUD7B	628.002	-0.955184	0.240787	-3.96692	7.2807e-05	0.00575733	down	NS
DPY19L2P2	89.5719	1.83834	0.464402	3.95852	7.54165e-05	0.00593841	up	up
SLC22A31	21.4782	4.40789	1.11689	3.94656	7.92807e-05	0.00621635	up	up
GPRIN2	191.115	2.06698	0.524828	3.9384	8.20276e-05	0.00637791	up	up
PHYHD1	107.209	1.64511	0.417668	3.93879	8.18931e-05	0.00637791	up	up
FOLR1	190.918	1.49241	0.380728	3.91988	8.85942e-05	0.00685978	up	up
HTR5A	29.8234	4.8602	1.24073	3.91722	8.95745e-05	0.0069069	up	up
PLA2G2A	41.2966	-3.2664	0.834901	-3.91232	9.14136e-05	0.00701958	down	down
ST8SIA5	75.9785	-2.04972	0.524135	-3.91067	9.204e-05	0.0070386	down	down
ATP2B2	481.38	0.901885	0.231044	3.90352	9.48032e-05	0.00720846	up	NS
LINGO3	68.7403	3.24291	0.830891	3.90293	9.50369e-05	0.00720846	up	up
FAM167A	745.989	1.01792	0.261485	3.89285	9.90736e-05	0.00744091	up	up
HSD17B2	95.9056	-3.12766	0.803303	-3.89351	9.88057e-05	0.00744091	down	down
PLEKHG4B	216.545	1.71804	0.441402	3.89223	9.93251e-05	0.00744091	up	up
ST6GALNAC3	1926.22	-1.12398	0.288844	-3.89131	9.97032e-05	0.00744091	down	down
TMEM190	189.605	2.16507	0.559204	3.8717	0.000108078	0.00803362	up	up
CALCR	41.2111	-3.71318	0.960728	-3.86496	0.000111108	0.00816095	down	down
DNAAF11	284.798	0.939333	0.242923	3.8668	0.000110275	0.00816095	up	NS
LRRC55	344.321	1.4996	0.387998	3.86498	0.000111098	0.00816095	up	up
TNFAIP2	80.9024	2.07028	0.537675	3.85042	0.000117913	0.0086267	up	up
ZNF595	163.969	-1.19645	0.311249	-3.84401	0.000121039	0.00882065	down	down
TTN	50.5555	5.24661	1.36744	3.8368	0.000124649	0.00904825	up	up
CCDC22	569.848	-1.07131	0.279512	-3.83279	0.000126699	0.00916131	down	down
PITPNM2	293.643	1.0601	0.277337	3.82243	0.000132145	0.00951803	up	up
CLDN5	149.694	1.43372	0.375432	3.81887	0.000134064	0.00958199	up	up
TRIP6	277.185	1.16248	0.304402	3.8189	0.000134047	0.00958199	up	up
ZBBX	372.259	1.15501	0.303018	3.8117	0.000138017	0.00982671	up	up
AJAP1	628.289	1.21994	0.320506	3.80629	0.000141065	0.00996733	up	up
MAMDC2	361.368	-1.60124	0.420613	-3.80692	0.000140706	0.00996733	down	down
MYOC	39.9167	-2.96958	0.781479	-3.79995	0.000144724	0.0101872	down	down
TNNI1	93.6029	2.31615	0.610168	3.79592	0.000147098	0.0103152	up	up
TTLL10	41.7816	4.28626	1.12998	3.7932	0.000148717	0.0103895	up	up
TMEM151B	1178.19	0.990409	0.261486	3.78761	0.000152101	0.0105861	up	NS
TFPI	211.356	2.69728	0.712535	3.78547	0.000153421	0.0106381	up	up
SYNDIG1	149.521	-1.94659	0.515242	-3.77802	0.000158078	0.0109203	down	down
FZD10	23.0682	6.02468	1.59608	3.77467	0.000160217	0.0110271	up	up
SH3BGR	121.065	2.09072	0.557155	3.75249	0.000175084	0.0120058	up	up
CFAP44	314.319	1.42612	0.380783	3.74524	0.000180225	0.0122395	up	up
LRRC34	145.807	1.39029	0.37125	3.7449	0.000180467	0.0122395	up	up
UPP1	486.485	-1.17769	0.314357	-3.74634	0.000179433	0.0122395	down	down
SEPT5-GP1BB	439.504	1.42054	0.380832	3.73009	0.000191412	0.0129346	up	up
PAX3	22.1056	-4.03634	1.0838	-3.72424	0.000195903	0.0131901	down	down
ADGRA2	152.402	-1.34884	0.362529	-3.72064	0.000198717	0.0132556	down	down
CASC2	177.619	1.55943	0.419146	3.72049	0.000198839	0.0132556	up	up
CFAP57	99.8099	2.03443	0.546989	3.71932	0.000199757	0.0132556	up	up
GALNT14	1101.49	-0.952066	0.256034	-3.71852	0.000200395	0.0132556	down	NS
TPM3	5171.11	-0.671041	0.180462	-3.71846	0.000200443	0.0132556	down	NS
TXNDC5	2538.88	-0.637256	0.171719	-3.71103	0.000206416	0.0136023	down	NS
CST3	4069.19	-0.755753	0.203756	-3.70911	0.000207993	0.0136577	down	NS
TSNAXIP1	179.758	1.21048	0.326899	3.70291	0.000213137	0.0139462	up	up
ZIC4	187.931	-3.8038	1.02877	-3.69744	0.000217787	0.0142005	down	down
CFAP157	215.367	2.34271	0.633889	3.69577	0.000219217	0.0142438	up	up
DRC1	717.095	1.28012	0.346525	3.69417	0.000220606	0.014284	up	up
CPS1	110.417	-1.35237	0.366365	-3.69131	0.000223104	0.0143201	down	down
DNAAF3	192.132	1.40463	0.380748	3.68913	0.000225026	0.0143201	up	up
EGR4	103.609	3.2868	0.890598	3.69055	0.000223767	0.0143201	up	up
ENKUR	302.146	1.65547	0.44906	3.68654	0.000227327	0.0143201	up	up
EPHA7	1260.67	-1.30226	0.353131	-3.68775	0.000226249	0.0143201	down	down
FAIM	139.129	1.53807	0.417177	3.68686	0.000227042	0.0143201	up	up
GPR135	244.85	1.22405	0.331818	3.68893	0.000225203	0.0143201	up	up
PARVB	286.284	1.71618	0.464885	3.69162	0.000222829	0.0143201	up	up
PI4KB	1965.62	-0.691897	0.187761	-3.68499	0.000228716	0.0143589	down	NS
IRAK1	795.118	-0.853447	0.231988	-3.67885	0.000234291	0.0146102	down	NS
LINC02899	9.31185	-7.26678	1.97522	-3.67896	0.000234183	0.0146102	down	down
DNAI2	75.9986	3.24864	0.883439	3.67727	0.000235743	0.0146515	up	up
RGCC	108.02	-1.98619	0.540692	-3.67342	0.000239327	0.0147755	down	down
VWA5B1	391.117	0.872745	0.237544	3.67403	0.000238756	0.0147755	up	NS
PLTP	4813.47	-0.824988	0.224696	-3.67157	0.000241066	0.0148336	down	NS
TCP11X2	31.5153	2.97889	0.813197	3.66319	0.000249093	0.0152769	up	up
NAA10	1491.09	-0.909881	0.24877	-3.65752	0.000254666	0.0155673	down	NS
SRL	60.576	2.56172	0.703698	3.64037	0.000272251	0.0165877	up	up
ASCL1	2724.63	-1.57048	0.431554	-3.63913	0.000273565	0.0166132	down	down
NKD2	131.289	1.28908	0.354582	3.63549	0.00027745	0.0167943	up	up
CENPVL2	30.5231	7.29651	2.01147	3.62745	0.000286239	0.0172701	up	up
PER2	548.283	0.724306	0.199791	3.62532	0.000288605	0.0173565	up	NS
IFITM2	777.025	1.94736	0.538258	3.6179	0.000297003	0.0177651	up	up
MPV17L	154.933	2.20363	0.609136	3.61763	0.000297311	0.0177651	up	up
PCDHGB6	939.071	1.54007	0.426483	3.61109	0.000304918	0.0181612	up	up
PNMA8C	763.208	0.738087	0.204506	3.60912	0.000307232	0.0182406	up	NS
C5orf49	497.157	1.07642	0.298337	3.60807	0.000308479	0.0182562	up	up
MFGE8	1889.73	-0.983492	0.273254	-3.59918	0.000319218	0.0188319	down	NS
TFF3	1725.42	-1.03888	0.288869	-3.59638	0.000322679	0.0189758	down	down
CCDC188	22.1469	5.87808	1.63529	3.59452	0.000324988	0.0190513	up	up
F8A3	16.784	-5.63883	1.56933	-3.59314	0.000326714	0.0190922	down	down
JTB	2415.35	-0.891785	0.248351	-3.59082	0.000329644	0.0192031	down	NS
FGFBP3	475.484	1.72755	0.481293	3.5894	0.000331443	0.0192475	up	up
DNAH6	405.511	2.00899	0.560271	3.58574	0.000336123	0.0194585	up	up
CFAP126	509.02	1.52702	0.426492	3.58042	0.000343048	0.0197364	up	up
RSPH9	345.961	1.28477	0.358758	3.58117	0.000342065	0.0197364	up	up
NKAPL	18.4296	-4.87674	1.36448	-3.57407	0.000351478	0.020159	down	down
ERP29	5017.98	-0.804707	0.22524	-3.57267	0.000353363	0.0202048	down	NS
ADGRB3	341.571	1.1528	0.322972	3.56935	0.000357865	0.020337	up	up
PDE11A	62.3341	1.93962	0.543355	3.5697	0.00035739	0.020337	up	up
DNAH5	70.7183	1.79041	0.501952	3.5669	0.000361229	0.0204034	up	up
FGF11	549.118	1.34097	0.375905	3.56732	0.000360646	0.0204034	up	up
AZGP1	55.1314	4.30667	1.21034	3.55822	0.000373372	0.0208712	up	up
ODAD3	121.436	1.37428	0.386273	3.55778	0.000374003	0.0208712	up	up
PGF	147.551	1.59844	0.449192	3.55849	0.000372999	0.0208712	up	up
SLC37A1	1289.06	0.782011	0.219786	3.55805	0.000373613	0.0208712	up	NS
C6orf52	98.1487	-1.63026	0.459048	-3.5514	0.000383186	0.0213196	down	down
SLC15A4	402.745	0.947186	0.267103	3.54614	0.000390917	0.0216848	up	NS
FAM156A	476.999	1.95047	0.550286	3.54447	0.000393411	0.0217582	up	up
RPRD2	2070.6	-0.642562	0.181629	-3.53778	0.000403513	0.0222507	down	NS
APH1A	3400.57	-0.803562	0.227251	-3.53601	0.000406224	0.0223339	down	NS
PYROXD1	324.419	-0.840534	0.237909	-3.533	0.000410872	0.0225228	down	NS
FAM66B	31.9692	-3.05239	0.864891	-3.52923	0.000416776	0.0227793	down	down
CEND1	794.043	1.27914	0.362566	3.528	0.000418708	0.0228177	up	up
PRR13	1532.1	-0.605642	0.171931	-3.52258	0.000427363	0.0232213	down	NS
TRIM45	153.632	1.18407	0.336531	3.51846	0.000434055	0.0235161	up	up
CCDC157	218.198	0.93597	0.266378	3.51368	0.000441939	0.0238737	up	NS
GPLD1	132.427	1.68137	0.478883	3.51102	0.00044639	0.0240442	up	up
C5orf63	21.8922	-3.94824	1.12488	-3.50991	0.000448259	0.0240751	down	down
GABRG1	66.0191	4.39227	1.25277	3.50604	0.000454822	0.0242872	up	up
LHX1	66.7818	3.24256	0.924758	3.50639	0.000454233	0.0242872	up	up
TARS1	2135.66	0.989887	0.28322	3.49512	0.000473852	0.0252309	up	NS
GAD1	382.734	-1.7963	0.514071	-3.49426	0.000475374	0.0252397	down	down
ZNF57	84.8617	-1.45321	0.416496	-3.48913	0.000484595	0.0256559	down	down
CABCOCO1	231.223	1.7105	0.490545	3.48694	0.00048858	0.0257203	up	up
SPOCK3	482.847	1.49249	0.42798	3.48729	0.000487938	0.0257203	up	up
CRTAP	2193.79	-1.0744	0.308355	-3.4843	0.000493418	0.0259017	down	down
C9orf135	65.3411	3.05138	0.876228	3.48241	0.000496927	0.0260124	up	up
GJA3	35.1999	-3.1246	0.897745	-3.4805	0.000500482	0.0260517	down	down
NENF	2824.86	-0.766816	0.220296	-3.48084	0.000499849	0.0260517	down	NS
LRRC10B	1061.53	1.58467	0.455718	3.4773	0.000506482	0.0262904	up	up
ZIC1	1110.13	-4.65318	1.34096	-3.47003	0.000520391	0.0269371	down	down
KCNAB1	233.888	-1.17473	0.338684	-3.46851	0.000523347	0.0270149	down	down
KHDRBS2	704.985	1.04709	0.302303	3.4637	0.000532802	0.0274267	up	up
GDF10	664.215	-1.65543	0.478439	-3.46007	0.00054004	0.0277225	down	down
CCT4	4298.28	-0.591777	0.171072	-3.45922	0.000541736	0.027733	down	NS
RSPH4A	418.34	1.37193	0.396729	3.4581	0.000544004	0.0277726	up	up
CRTC2	881.39	-0.923293	0.267173	-3.45579	0.00054869	0.0279351	down	NS
EGR1	16112.1	1.5634	0.45291	3.45189	0.000556667	0.0282638	up	up
BCAT1	422.788	1.32761	0.384919	3.44906	0.000562542	0.0284843	up	up
C20orf85	141.891	2.81215	0.815933	3.44654	0.000567815	0.0285181	up	up
SPAG6	1202.43	1.19027	0.345304	3.44703	0.000566793	0.0285181	up	up
ZNF528	160.421	-1.8929	0.548996	-3.44794	0.000564886	0.0285181	down	down
BAG3	850.984	-0.629905	0.182841	-3.44511	0.000570832	0.0285491	down	NS
C21orf58	376.636	1.3117	0.380778	3.44479	0.000571504	0.0285491	up	up
RGS14	238.788	1.52556	0.443304	3.44134	0.000578841	0.0288381	up	up
EVC2	66.0435	1.54266	0.448679	3.43822	0.000585542	0.0290939	up	up
ATP2B1-AS1	387.123	1.00459	0.292712	3.43202	0.000599114	0.0296889	up	up
LRP2BP	256.994	1.76733	0.515202	3.43037	0.000602756	0.0297899	up	up
OR51E2	132.944	3.90155	1.13864	3.42649	0.000611428	0.0301384	up	up
ACTG2	611.59	-1.00772	0.294243	-3.42479	0.000615266	0.0301578	down	down
C1orf158	112.709	2.43157	0.710169	3.42393	0.000617219	0.0301578	up	up
GLB1	4049.16	-1.00923	0.294775	-3.42372	0.000617704	0.0301578	down	down
ODAD2	108.339	1.38109	0.403421	3.42345	0.000618314	0.0301578	up	up
C22orf15	59.0506	2.75311	0.804633	3.42157	0.000622602	0.0302875	up	up
IP6K3	68.3854	-2.42879	0.710194	-3.41989	0.000626458	0.0303163	down	down
SH3D21	330.599	1.59831	0.467338	3.42004	0.000626117	0.0303163	up	up
RHOH	108.974	1.43594	0.420505	3.41481	0.000638274	0.0308079	up	up
NRARP	187.709	0.993873	0.2914	3.41068	0.000648001	0.0311964	up	NS
SPATA17	349.788	1.05958	0.310948	3.40758	0.000655415	0.0314718	up	up
AGBL2	68.7062	2.29986	0.675557	3.40439	0.000663123	0.031597	up	up
ALDH1A2	57.5209	2.20179	0.646506	3.40568	0.00066	0.031597	up	up
CLEC2L	65.6066	2.04703	0.601214	3.40482	0.00066208	0.031597	up	up
CACNG6	75.1752	2.43577	0.715799	3.40287	0.000666823	0.031692	up	up
PEX6	887.432	0.871242	0.256167	3.40108	0.000671208	0.031819	up	NS
CLK3	994.087	-0.656587	0.193282	-3.39704	0.000681193	0.0321445	down	NS
COL28A1	49.1463	2.06456	0.607901	3.39621	0.000683264	0.0321445	up	up
MLPH	229.753	-1.57423	0.463481	-3.39654	0.000682432	0.0321445	down	down
ACADM	994.313	0.820931	0.241987	3.39246	0.000692689	0.0325057	up	NS
CIART	242.174	-1.11194	0.328007	-3.39	0.00069892	0.0327155	down	down
C3orf18	513.329	0.9139	0.269793	3.38741	0.000705556	0.0329431	up	NS
CES1	118.352	-2.60273	0.768657	-3.38607	0.000709002	0.0329786	down	down
SLITRK1	445.526	1.04346	0.308192	3.38574	0.000709866	0.0329786	up	up
NLGN4Y	408.386	8.54912	2.52555	3.38505	0.000711659	0.0329795	up	up
GXYLT1	649.674	-0.714043	0.211268	-3.37979	0.000725402	0.0335327	down	NS
SHANK1	764.751	0.995637	0.294739	3.37803	0.000730083	0.0336653	up	NS
DUSP1	5379.67	0.85432	0.253118	3.37519	0.000737651	0.0338463	up	NS
LOC107985216	77.5715	2.30482	0.682863	3.37523	0.000737537	0.0338463	up	up
FIBIN	68.6368	-2.11906	0.628545	-3.37138	0.000747933	0.0341572	down	down
SERPINE1	303.345	-1.22556	0.363526	-3.37132	0.000748101	0.0341572	down	down
PHYHIP	223.16	1.34763	0.400176	3.36759	0.00075829	0.0345375	up	up
NSD1	1314.42	0.809179	0.240385	3.36618	0.000762173	0.034545	up	NS
ZNF558	130.611	9.88393	2.93602	3.36644	0.000761454	0.034545	up	up
SALL3	623.855	1.67743	0.498487	3.36503	0.000765349	0.0346046	up	up
RASL11B	254.236	-1.74785	0.519538	-3.36424	0.000767557	0.0346202	down	down
TSPEAR-AS1	22.9765	3.30695	0.984025	3.36064	0.000777627	0.0349894	up	up
PDE12	356.381	1.56918	0.467392	3.35731	0.000787043	0.0351184	up	up
PIGT	3937.33	-0.662076	0.197148	-3.35826	0.000784336	0.0351184	down	NS
RXRG	652.211	1.28755	0.383546	3.35696	0.000788051	0.0351184	up	up
SCN7A	194.508	0.943903	0.281065	3.35831	0.000784218	0.0351184	up	NS
VPS13A	672.73	0.673494	0.200711	3.35555	0.000792081	0.0352135	up	NS
GTF2H2	195.699	-1.1471	0.341929	-3.35479	0.000794251	0.0352257	down	down
CFAP221	213.692	1.31117	0.391198	3.35167	0.000803252	0.0353716	up	up
RENBP	268.788	-1.3106	0.391014	-3.35181	0.00080286	0.0353716	down	down
TYMP	92.4062	1.50707	0.449493	3.35283	0.000799902	0.0353716	up	up
CUBN	112.81	1.30551	0.389706	3.35	0.000808126	0.0355021	up	up
XRRA1	215.247	1.07034	0.31961	3.3489	0.000811343	0.0355594	up	up
NPM2	134.682	1.98526	0.593026	3.34767	0.00081493	0.0356326	up	up
LOC105376805	93.7372	1.78673	0.534194	3.34472	0.000823665	0.03593	up	up
C4orf47	123.637	1.59466	0.476997	3.34313	0.000828388	0.0360514	up	up
CPNE7	170.845	1.32089	0.395313	3.34139	0.000833611	0.0361939	up	up
GRIN3A	222.004	6.29205	1.88416	3.33945	0.000839455	0.0362781	up	up
SPAG17	172.568	2.14542	0.642338	3.34002	0.000837713	0.0362781	up	up
MTCO2P12	13075.6	-0.613145	0.183665	-3.33839	0.000842641	0.0363313	down	NS
CLBA1	448.402	0.991776	0.29741	3.33471	0.000853897	0.0367314	up	NS
SERP2	312.454	1.46857	0.440866	3.33111	0.000865013	0.0371237	up	up
CDRT4	24.0954	7.58496	2.27896	3.32825	0.000873931	0.0374199	up	up
ZNF618	1030.81	0.601225	0.180698	3.32724	0.000877111	0.0374698	up	NS
CHROMR	110.628	1.10567	0.333525	3.31509	0.000916135	0.0390471	up	up
B3GAT2	154.262	1.49515	0.451176	3.3139	0.000920039	0.0391238	up	up
C1orf54	379.739	-1.24075	0.37478	-3.3106	0.000930955	0.0394206	down	down
WIPI1	530.214	-0.832918	0.251598	-3.31051	0.000931263	0.0394206	down	NS
REC8	797.549	0.931866	0.281674	3.30831	0.000938613	0.0396415	up	NS
RNF175	111.714	1.89234	0.572658	3.30448	0.000951531	0.0400959	up	up
CCN1	4555.09	1.5038	0.455224	3.30342	0.000955119	0.0401561	up	up
CTSZ	659.535	1.3426	0.406839	3.30009	0.000966537	0.0405444	up	up
LRP4	554.541	-1.39955	0.424822	-3.29443	0.00098621	0.0412765	down	down
FAM107A	1602.09	1.90968	0.579941	3.29289	0.000991636	0.0413174	up	up
SOCS2	295.186	-1.21429	0.368738	-3.2931	0.000990896	0.0413174	down	down
INHBA	154.798	-1.33173	0.405148	-3.28703	0.00101252	0.0420931	down	down
FAIM2	1162.69	1.29936	0.395543	3.285	0.00101981	0.0423015	up	up
GPR88	28.0062	2.71042	0.825385	3.28382	0.00102409	0.0423847	up	up
NPY5R	9.16869	6.19586	1.88777	3.2821	0.00103037	0.0425497	up	up
RABGGTB	1056.95	-0.731352	0.222886	-3.28129	0.00103333	0.0425775	down	NS
LINC01224	83.6368	1.7272	0.527523	3.27417	0.00105972	0.0435681	up	up
PIM3	1398.15	-0.904291	0.276432	-3.27129	0.00107056	0.0439167	down	NS
SYT5	1385.72	1.01667	0.31108	3.2682	0.00108234	0.044302	up	up
TMEM9	2913.39	-0.691343	0.212386	-3.25512	0.00113345	0.0462922	down	NS
C2CD4C	850.858	0.677937	0.208313	3.25442	0.00113624	0.0463042	up	NS
ARHGAP39	760.773	0.680214	0.209842	3.24155	0.00118883	0.0479755	up	NS
EIF3D	3477.54	-0.66565	0.205342	-3.24167	0.00118833	0.0479755	down	NS
NUCB1	6065.26	-0.581914	0.179542	-3.24111	0.00119066	0.0479755	down	NS
SETDB1	1364.51	-0.846974	0.261353	-3.24073	0.00119223	0.0479755	down	NS
WDR72	315.859	-2.02802	0.62551	-3.24219	0.00118617	0.0479755	down	down
ZNF835	57.5632	-3.13447	0.967247	-3.24061	0.00119274	0.0479755	down	down
ERCC8	285.51	0.916267	0.283141	3.23608	0.00121184	0.0486386	up	NS
TNFRSF21	3370.8	-0.677961	0.209708	-3.23288	0.00122547	0.0490795	down	NS
NR5A2	209.315	-2.32125	0.719008	-3.2284	0.00124486	0.0496419	down	down
SLC30A10	156.957	1.78315	0.552257	3.22884	0.00124292	0.0496419	up	up
VCAM1	115.927	2.4153	0.748956	3.22489	0.0012602	0.0501463	up	NS
GSTM3	775.718	0.919193	0.285186	3.22314	0.00126795	0.0503469	up	NS
FSIP2	270.621	1.09811	0.341528	3.21528	0.00130316	0.0516346	up	NS
C1R	353.333	0.86011	0.267636	3.21373	0.00131022	0.051804	up	NS
TNFSF12	56.839	1.5146	0.47167	3.21114	0.0013221	0.0521628	up	NS
RGPD1	164.271	2.33178	0.726349	3.21027	0.0013261	0.0522097	up	NS
ABCD1	569.406	-0.778541	0.242692	-3.20793	0.00133693	0.0524057	down	NS
GPD1L	626.19	-0.648885	0.202311	-3.20737	0.00133954	0.0524057	down	NS
KIAA1549L	569.691	0.73551	0.229263	3.20815	0.00133591	0.0524057	up	NS
RN7SK	1280.25	1.1216	0.349838	3.20606	0.00134567	0.052535	up	NS
TSPOAP1	1472.54	0.923239	0.288055	3.20508	0.00135023	0.0526025	up	NS
SLC2A6	164.963	1.6532	0.516027	3.20371	0.00135668	0.0527429	up	NS
SPIN2B	356.961	-0.765892	0.23915	-3.20256	0.00136214	0.0528447	down	NS
MRPL9	1016.45	-0.674995	0.210845	-3.20138	0.00136772	0.0529506	down	NS
CASKIN1	852.896	0.901869	0.28185	3.19982	0.00137512	0.0529918	up	NS
CFAP61	103.494	1.66079	0.518945	3.20033	0.00137273	0.0529918	up	NS
HEXA	2604.99	-0.640783	0.200285	-3.19936	0.00137734	0.0529918	down	NS
ADGRA1	338.398	1.08096	0.338131	3.19686	0.00138932	0.0533423	up	NS
PTGDS	348.179	-1.82549	0.571549	-3.19394	0.00140345	0.0537739	down	NS
ATF3	2913.8	1.91771	0.601239	3.1896	0.00142471	0.0542715	up	NS
ECRG4	65.9778	2.44139	0.765446	3.1895	0.0014252	0.0542715	up	NS
KHDC1	125.835	1.28246	0.402066	3.18968	0.0014243	0.0542715	up	NS
PLBD1	113.018	2.49486	0.78287	3.18681	0.0014385	0.05461	up	NS
SMARCC2	4271.49	0.563253	0.176761	3.18652	0.00143997	0.05461	up	NS
ALDH1A1	1098.24	-1.98015	0.622712	-3.17989	0.00147332	0.0555349	down	NS
ST8SIA1	266.418	1.21055	0.380594	3.18068	0.00146931	0.0555349	up	NS
THUMPD2	162.986	1.03163	0.32439	3.18022	0.00147162	0.0555349	up	NS
PCSK4	172.614	1.15197	0.362681	3.17625	0.0014919	0.0561214	up	NS
GRM4	161.161	1.35058	0.42674	3.16488	0.00155148	0.0582446	up	NS
FER1L4	430.85	1.07371	0.339449	3.16309	0.00156102	0.0584849	up	NS
ZIC2	242.999	-2.17493	0.688181	-3.1604	0.00157553	0.0589097	down	NS
C2orf72	134.062	1.17701	0.373297	3.153	0.00161601	0.0603017	up	NS
GOLGA6A	218.179	1.08621	0.344813	3.15014	0.00163194	0.0607743	up	NS
DMRT3	83.8308	-1.92364	0.611017	-3.14827	0.00164243	0.0610349	down	NS
HMGN1P36	75.3792	-2.42006	0.769114	-3.14655	0.00165208	0.0610349	down	NS
JHY	536.232	0.723127	0.229761	3.1473	0.00164786	0.0610349	up	NS
UXT	1133.59	-1.02659	0.326236	-3.14675	0.00165095	0.0610349	down	NS
TUBA3GP	14.4175	4.11138	1.3079	3.14349	0.00166945	0.0615545	up	NS
CCDC40	640.707	1.1705	0.372679	3.14078	0.00168501	0.0616304	up	NS
CCN2	11359.6	1.58044	0.50313	3.14121	0.00168253	0.0616304	up	NS
DNAJB13	32.3962	2.36099	0.75159	3.14132	0.00168186	0.0616304	up	NS
IDH3G	1387.05	-0.803751	0.256005	-3.13959	0.00169187	0.0616304	down	NS
LOC283731	122.873	1.83093	0.583229	3.13929	0.00169357	0.0616304	up	NS
SCGB2B2	28.369	2.56323	0.816551	3.13909	0.00169473	0.0616304	up	NS
ZNF155	294.989	-0.827645	0.263399	-3.14218	0.00167696	0.0616304	down	NS
ARMC3	434.904	1.1039	0.351916	3.13681	0.00170794	0.0619896	up	NS
CREB3L4	370.298	-0.987839	0.315187	-3.13414	0.00172361	0.0623149	down	NS
SMOC1	332.834	0.804875	0.256771	3.1346	0.0017209	0.0623149	up	NS
DENND1A	626.088	0.675176	0.215626	3.13124	0.00174071	0.0626892	up	NS
LOC100420869	52.0067	-2.14511	0.684978	-3.13164	0.00173831	0.0626892	down	NS
SPTB	239.328	1.11855	0.357371	3.12995	0.00174838	0.0628437	up	NS
OXER1	11.9754	4.34006	1.38767	3.1276	0.00176239	0.0631031	up	NS
TUFT1	1072.95	-0.953755	0.304917	-3.12792	0.00176048	0.0631031	down	NS
ATP6V0E1	1730.72	-0.691764	0.221313	-3.12573	0.00177365	0.0632624	down	NS
PSMD5	998.606	-0.76035	0.243228	-3.12608	0.00177151	0.0632624	down	NS
LRRC37A6P	16.8726	3.06258	0.980461	3.12362	0.00178644	0.0635964	up	NS
C2orf81	319.771	1.03477	0.332106	3.1158	0.00183448	0.0649334	up	NS
HYI	211.527	0.929824	0.298362	3.11643	0.00183057	0.0649334	up	NS
LRRC51	318.017	1.16667	0.374373	3.11634	0.00183113	0.0649334	up	NS
LINC02418	18.4736	6.33758	2.03486	3.11451	0.00184251	0.0650939	up	NS
NPIPB2	129.446	2.17637	0.69912	3.11301	0.00185188	0.0653006	up	NS
CCDC30	374.026	0.752712	0.241859	3.11219	0.00185702	0.0653581	up	NS
ADGRG2	300.765	-1.49948	0.482166	-3.10987	0.00187169	0.0657496	down	NS
GPR137B	397.558	-1.05406	0.339433	-3.10535	0.00190051	0.0663858	down	NS
HBEGF	295.736	0.8634	0.277999	3.10577	0.00189786	0.0663858	up	NS
RAB36	662.058	0.800631	0.257764	3.10606	0.00189601	0.0663858	up	NS
SCN9A	399.805	1.33663	0.430594	3.10417	0.00190816	0.066528	up	NS
HRC	169.369	2.77288	0.894939	3.0984	0.00194566	0.0677081	up	NS
ATRAID	3096.65	-0.565436	0.18269	-3.09505	0.0019678	0.0680962	down	NS
PIP5K1A	2511.53	-0.854245	0.275991	-3.09519	0.00196684	0.0680962	down	NS
SV2A	4278.38	-0.736123	0.237768	-3.09597	0.00196167	0.0680962	down	NS
FKBP9P1	105.816	1.17148	0.378639	3.09393	0.00197527	0.0682042	up	NS
TNFRSF11B	147.643	-1.37985	0.446051	-3.09348	0.00197826	0.0682042	down	NS
EYA1	218.316	1.27659	0.412798	3.09252	0.00198462	0.0682968	up	NS
SAXO2	61.6732	1.52194	0.492621	3.08948	0.00200509	0.0688736	up	NS
CEL	387.939	-1.59842	0.517875	-3.08651	0.00202522	0.0694368	down	NS
CERS2	4137.24	-0.739161	0.239603	-3.08494	0.00203593	0.0696751	down	NS
NLRX1	161.423	1.25984	0.408531	3.08382	0.00204358	0.0698086	up	NS
SLC7A4	121.666	1.31619	0.426989	3.0825	0.00205272	0.0699922	up	NS
MTND1P23	10429.4	-0.759194	0.246425	-3.08084	0.0020642	0.0702545	down	NS
CTAGE4	17.4535	-6.03673	1.96129	-3.07794	0.00208435	0.0708106	down	NS
PRKY	79.7124	4.2961	1.39649	3.07635	0.00209551	0.0710599	up	NS
MYT1L	498.441	1.11814	0.363536	3.07574	0.00209978	0.0710751	up	NS
ZNF674	134.479	-1.07097	0.348653	-3.07172	0.00212829	0.0719091	down	NS
DHRS3	648.008	-0.870004	0.283398	-3.0699	0.00214129	0.0720864	down	NS
SYT12	78.4801	1.86286	0.606713	3.07042	0.00213761	0.0720864	up	NS
CDH15	17.7025	4.38541	1.43088	3.06484	0.00217788	0.0730253	up	NS
NKX2-4	60.1792	3.68146	1.201	3.06533	0.00217432	0.0730253	up	NS
TRIM22	208.115	-1.35857	0.443338	-3.06441	0.00218097	0.0730253	down	NS
PXYLP1	2127.49	-0.627387	0.205159	-3.05805	0.00222782	0.0744598	down	NS
TTC29	72.0006	2.06036	0.674207	3.05597	0.00224331	0.0748426	up	NS
THBS4	2149.35	0.973592	0.319184	3.05025	0.00228651	0.0761473	up	NS
SNHG1	1150	-1.06965	0.351018	-3.04727	0.00230934	0.0767699	down	NS
GCNT1	496.595	-1.37358	0.451047	-3.04532	0.00232433	0.0771303	down	NS
RTL5	1774.58	1.19402	0.392298	3.04364	0.00233732	0.0774233	up	NS
SMIM10	102.031	2.06908	0.680329	3.04129	0.00235569	0.0778927	up	NS
SULT1A3	112.38	-8.79524	2.89997	-3.03287	0.00242238	0.0799558	down	NS
NCK1	548.619	-0.713449	0.235388	-3.03095	0.00243782	0.0803227	down	NS
MAPK15	681.488	1.42993	0.472088	3.02896	0.00245401	0.0805704	up	NS
ODAD1	394.533	0.832012	0.274673	3.0291	0.00245285	0.0805704	up	NS
DDIT4L	375.599	-1.43553	0.474315	-3.02654	0.00247371	0.081074	down	NS
LRP8	1617.16	0.526772	0.174213	3.02372	0.00249688	0.0816892	up	NS
MAFF	766.092	1.08073	0.357611	3.02209	0.00251033	0.0819849	up	NS
RNF212	62.1983	2.21105	0.731757	3.02156	0.00251476	0.0819855	up	NS
ARC	967.385	1.89992	0.629279	3.0192	0.0025344	0.0823368	up	NS
DZANK1	223.588	0.98253	0.32542	3.01926	0.00253391	0.0823368	up	NS
ECHDC3	34.6134	6.64037	2.20181	3.01587	0.0025624	0.0828915	up	NS
LYNX1	182.294	7.33527	2.43232	3.01575	0.00256348	0.0828915	up	NS
PACRG	465.304	0.690809	0.22908	3.01558	0.00256485	0.0828915	up	NS
CNTNAP4	364.544	0.956514	0.317265	3.01488	0.00257084	0.0829409	up	NS
IFITM3	1101.06	1.99884	0.663542	3.01237	0.00259215	0.0834644	up	NS
PCDH9	1332.96	0.985557	0.327219	3.01192	0.00259605	0.0834644	up	NS
ADAMTS4	59.6088	2.11288	0.702025	3.0097	0.00261509	0.0837867	up	NS
SF3B4	2009.3	-0.662726	0.220175	-3.01	0.00261248	0.0837867	down	NS
GRN	3471.72	-0.599046	0.199218	-3.00699	0.00263848	0.0843905	down	NS
ISLR2	3161.78	0.836652	0.27831	3.00618	0.00264548	0.0844691	up	NS
MSX2	37.9455	-2.1647	0.720217	-3.00563	0.00265032	0.0844784	down	NS
ID3	5232.14	-0.782963	0.260559	-3.00493	0.00265638	0.0845265	down	NS
HYAL3	81.859	1.23327	0.410509	3.00425	0.00266236	0.0845721	up	NS
POLR2J2	442.981	1.383	0.460723	3.00181	0.00268382	0.0851083	up	NS
AGPS	989.202	0.600886	0.200314	2.99972	0.00270225	0.0855466	up	NS
DNAH1	348.755	0.950392	0.316929	2.99876	0.00271084	0.0856726	up	NS
SLC6A7	13.9916	3.88956	1.29796	2.99666	0.00272951	0.0859702	up	NS
TMEM80	238.636	1.37533	0.45889	2.99708	0.00272582	0.0859702	up	NS
ERO1B	372.667	-0.924196	0.308465	-2.99612	0.00273441	0.085979	down	NS
NCAM2	296.212	1.94243	0.649664	2.98989	0.00279074	0.0876019	up	NS
FZD10-AS1	13.8223	5.01879	1.67904	2.98909	0.00279811	0.0876852	up	NS
TEKT1	237.097	1.36303	0.456094	2.98849	0.00280364	0.0877104	up	NS
LINC00205	751.856	0.836767	0.28008	2.9876	0.00281177	0.0878171	up	NS
PCDHGB5	99.418	-2.49264	0.834711	-2.98623	0.00282444	0.0880646	down	NS
RTEL1-TNFRSF6B	24.4628	2.89402	0.969338	2.98556	0.00283058	0.0881084	up	NS
LAPTM4B	4712.52	-0.71546	0.239766	-2.984	0.00284511	0.0884124	down	NS
GPRASP1	1967.6	0.986354	0.331527	2.97518	0.00292814	0.0908409	up	NS
GAPDHP1	206.931	2.28109	0.767275	2.97298	0.00294923	0.0913424	up	NS
CLDN1	258.481	-1.38271	0.465174	-2.97246	0.00295421	0.0913445	down	NS
HYOU1	5772.25	-0.547442	0.184281	-2.97069	0.00297132	0.0917211	down	NS
CHTOP	2397.98	-0.617679	0.208809	-2.9581	0.00309543	0.0948883	down	NS
CNKSR2	501.72	-0.654006	0.221056	-2.95855	0.00309091	0.0948883	down	NS
MRPL34	901.583	-0.732105	0.247525	-2.9577	0.00309946	0.0948883	down	NS
RASGRP2	57.5789	1.75946	0.594753	2.95831	0.00309333	0.0948883	up	NS
SLC28A3	121.721	1.5562	0.525999	2.95857	0.00309073	0.0948883	up	NS
TARS2	779.447	-0.650044	0.219818	-2.95719	0.00310461	0.0948898	down	NS
BOLA2-SMG1P6	448.963	1.34282	0.454578	2.95399	0.00313697	0.0954082	up	NS
VAMP1	258.426	0.974622	0.329909	2.95421	0.0031347	0.0954082	up	NS
WFIKKN2	82.482	2.03626	0.689309	2.95406	0.00313627	0.0954082	up	NS
EMP1	200.602	1.29803	0.44019	2.9488	0.00319012	0.0964077	up	NS
FABP5	621.204	0.610446	0.206962	2.94955	0.00318233	0.0964077	up	NS
GABPB1-IT1	843.372	0.816041	0.276741	2.94875	0.00319059	0.0964077	up	NS
RCCD1	225.949	0.756906	0.256643	2.94925	0.00318542	0.0964077	up	NS
LUM	432.708	-1.48926	0.505278	-2.9474	0.00320459	0.0965554	down	NS
POGZ	3006.52	-0.609565	0.206823	-2.94728	0.00320587	0.0965554	down	NS
CMTM6	1471.76	-0.590237	0.200581	-2.94263	0.00325433	0.0975591	down	NS
EDA	95.879	1.36636	0.464422	2.94208	0.00326019	0.0975591	up	NS
GSG1L	64.7766	1.48536	0.504697	2.94308	0.00324968	0.0975591	up	NS
H3-3A	6100.12	-0.510485	0.1735	-2.94228	0.0032581	0.0975591	down	NS
EBF2	35.3984	1.74722	0.594179	2.94055	0.00327628	0.0977258	up	NS
MST1	328.917	1.10481	0.375674	2.94087	0.00327291	0.0977258	up	NS
FPGT-TNNI3K	56.5334	-1.72617	0.587311	-2.93911	0.0032916	0.0978686	down	NS
LDHA	8490.39	1.40805	0.479051	2.93926	0.00329	0.0978686	up	NS
MORN5	158.44	1.16314	0.395841	2.93841	0.00329898	0.0979313	up	NS
LOC105274304	30.2532	2.32915	0.793102	2.93676	0.0033166	0.0982972	up	NS
RPL9P7	2249.51	-0.636388	0.216797	-2.93542	0.00333101	0.0985671	down	NS
MAGI2	1379.33	1.1116	0.37916	2.93175	0.0033706	0.0995801	up	NS
CFAP91	503.259	0.748531	0.255453	2.93021	0.00338729	0.0999143	up	NS
FABP6	88.8824	2.52976	0.864371	2.92671	0.00342572	0.100756	up	NS
KAT8	1343.41	-0.536734	0.183428	-2.92613	0.0034321	0.100756	down	NS
NR4A1	1881.83	1.41068	0.482097	2.92613	0.00343208	0.100756	up	NS
PROS1	1077.28	-0.601738	0.20592	-2.92218	0.00347585	0.10188	down	NS
IL17RE	25.925	1.98473	0.679493	2.9209	0.00349019	0.102139	up	NS
PNMA3	640.798	0.963733	0.330165	2.91894	0.00351219	0.102621	up	NS
ERP44	2543.93	-0.524957	0.179926	-2.91763	0.00352698	0.102851	down	NS
FSD1	605.566	0.675357	0.231503	2.91727	0.00353113	0.102851	up	NS
SNED1	138.522	1.04155	0.357382	2.9144	0.00356371	0.103638	up	NS
TBX18	595.088	-2.22757	0.765043	-2.91169	0.00359479	0.104378	down	NS
GPX3	1339.49	1.49623	0.514022	2.91083	0.00360469	0.104502	up	NS
CFAP65	203.117	1.55484	0.534427	2.90936	0.00362171	0.104832	up	NS
KIF17	228.983	0.967192	0.332611	2.90788	0.00363888	0.105165	up	NS
IQCG	674.98	1.0537	0.362688	2.90525	0.00366963	0.105561	up	NS
PDE4B	925.423	0.669002	0.230207	2.9061	0.00365969	0.105561	up	NS
SCN5A	129.664	1.02279	0.352033	2.90537	0.00366822	0.105561	up	NS
B3GALT2	335.121	0.976733	0.336795	2.90008	0.00373066	0.107151	up	NS
RPS27	15800.3	-0.602593	0.207963	-2.8976	0.00376028	0.107835	down	NS
CAVIN3	114.227	2.43617	0.842062	2.8931	0.00381463	0.109225	up	NS
PSMD4	3123.8	-0.706436	0.244251	-2.89226	0.00382481	0.109348	down	NS
CALHM6	12.2231	4.08809	1.41391	2.89134	0.00383602	0.109463	up	NS
PCDHB17P	19.0556	-5.59406	1.93534	-2.89048	0.00384649	0.109463	down	NS
SLFN12	54.457	1.72357	0.596275	2.89056	0.00384561	0.109463	up	NS
MOK	510.602	0.786624	0.272377	2.88799	0.00387707	0.110164	up	NS
TEKT3	35.2948	1.9839	0.687438	2.88593	0.00390262	0.110721	up	NS
CDC42SE1	2726.26	-0.690546	0.239453	-2.88384	0.00392853	0.111286	down	NS
SPEF1	205.256	1.64191	0.569572	2.88271	0.00394265	0.111516	up	NS
F13A1	68.2281	3.42544	1.18975	2.87911	0.00398793	0.112285	up	NS
RGS1	22.7221	4.49582	1.56153	2.87911	0.00398795	0.112285	up	NS
ZC3HAV1L	114.497	1.24726	0.433165	2.87941	0.00398425	0.112285	up	NS
EPHA10	507.924	0.932115	0.323858	2.87816	0.00400003	0.112455	up	NS
PLAA	1276.76	-0.509732	0.17722	-2.87627	0.00402405	0.112959	down	NS
ZNF667-AS1	727.884	-1.01034	0.351363	-2.87548	0.00403418	0.113073	down	NS
GFRA1	876.079	1.295	0.450874	2.8722	0.00407619	0.114078	up	NS
ANKRD65	249.308	1.27271	0.443364	2.87059	0.00409711	0.114375	up	NS
GNG7	358.715	0.876172	0.30524	2.87043	0.00409911	0.114375	up	NS
HOPX	529.672	-1.80457	0.629232	-2.86789	0.00413217	0.114952	down	NS
WIPF1	430.86	-0.650903	0.226947	-2.86808	0.00412971	0.114952	down	NS
ATF5	1272.42	0.95239	0.332725	2.8624	0.00420452	0.116616	up	NS
MYOZ3	27.6593	1.90476	0.665359	2.86275	0.00419985	0.116616	up	NS
B9D1	996.875	0.710674	0.248694	2.85762	0.00426835	0.11821	up	NS
DNAH12	156.72	1.55079	0.543223	2.8548	0.00430635	0.11838	up	NS
DRC7	118.578	1.25387	0.4391	2.85555	0.00429619	0.11838	up	NS
LAMP3	58.3734	-1.97706	0.692441	-2.85521	0.00430084	0.11838	down	NS
PARVG	49.1724	3.16179	1.10698	2.85622	0.00428719	0.11838	up	NS
PKD1P2	130.497	2.0979	0.734513	2.85617	0.00428781	0.11838	up	NS
TRIM52-AS1	485.883	-0.596423	0.209068	-2.85277	0.00433406	0.118966	down	NS
GAS2L2	60.6943	1.98081	0.695108	2.84965	0.00437676	0.119905	up	NS
PPP2R5A	595.371	-0.69259	0.243071	-2.84933	0.00438117	0.119905	down	NS
HS6ST2	585.89	-1.04033	0.365408	-2.84705	0.00441265	0.120314	down	NS
NMRK1	260.447	-0.701013	0.24621	-2.84722	0.0044103	0.120314	down	NS
TTR	31751	-1.74511	0.612997	-2.84684	0.00441555	0.120314	down	NS
DCT	157.119	-2.06117	0.724158	-2.8463	0.00442311	0.120343	down	NS
DUOX2	22.6403	-3.42279	1.20337	-2.84435	0.00445028	0.120762	down	NS
EFHC1	1219.34	0.648889	0.228159	2.84402	0.00445482	0.120762	up	NS
WNT7B	282.938	-2.2263	0.782864	-2.84379	0.00445798	0.120762	down	NS
PRKAR1B	1185.48	0.663968	0.233541	2.84305	0.00446841	0.120868	up	NS
H1-0	4596.63	0.88712	0.312231	2.84123	0.00449396	0.121149	up	NS
STAB1	11.682	3.97045	1.39759	2.84092	0.00449833	0.121149	up	NS
VEGFA	2759.27	0.942347	0.331683	2.84111	0.00449569	0.121149	up	NS
CCDC110	40.5384	1.64996	0.580933	2.84019	0.00450871	0.121252	up	NS
SLC5A6	611.983	0.746653	0.262991	2.83909	0.00452426	0.121495	up	NS
PGM5P3-AS1	13.5199	3.23406	1.1394	2.83838	0.00453429	0.121588	up	NS
SNX27	1184.68	-0.746895	0.263417	-2.83541	0.00457674	0.122373	down	NS
ZNF687	1331.51	-0.693912	0.244713	-2.83562	0.00457369	0.122373	down	NS
SMKR1	58.7595	1.34808	0.475844	2.83302	0.00461099	0.123112	up	NS
FNIP1	577.247	-0.688648	0.243386	-2.82944	0.00466294	0.124256	down	NS
LOC102724701	1566.24	0.753124	0.266202	2.82915	0.0046672	0.124256	up	NS
ANXA5	4167.56	-0.521633	0.184456	-2.82796	0.00468461	0.124363	down	NS
PCDHGA1	19.3512	-3.59062	1.26958	-2.82818	0.00468128	0.124363	down	NS
RNASET2	659.663	-0.969652	0.343087	-2.82626	0.0047095	0.124845	down	NS
KCNK9	114.503	2.2842	0.808473	2.82533	0.00472314	0.125029	up	NS
ZIC5	107.734	-2.17641	0.770723	-2.82385	0.00474504	0.12543	down	NS
FGF10	24.8808	2.96329	1.05084	2.81993	0.00480336	0.126791	up	NS
SCML2	284.929	-1.15288	0.409222	-2.81724	0.00484383	0.127678	down	NS
FOS	14730.7	1.4017	0.497819	2.81568	0.00486749	0.12812	up	NS
RAB13	1722.95	-0.841621	0.299006	-2.81473	0.00488183	0.128315	down	NS
BRI3	1887.33	-0.650406	0.231156	-2.8137	0.00489742	0.128543	down	NS
SLC7A3	126.114	0.983675	0.34983	2.81187	0.00492552	0.129099	up	NS
CHRNB3	72.2716	2.07627	0.738685	2.81077	0.00494226	0.129173	up	NS
SNHG5	1072.89	-0.889519	0.316437	-2.81105	0.00493803	0.129173	down	NS
LINC01896	278.573	1.39461	0.496394	2.80948	0.00496209	0.129328	up	NS
TMEM232	170.87	1.2775	0.454695	2.80957	0.00496077	0.129328	up	NS
EPHB6	404.222	0.680399	0.242219	2.80902	0.00496922	0.129332	up	NS
GPR37L1	74.2283	-1.80157	0.64151	-2.80832	0.00498004	0.129432	down	NS
LOC107984525	152.12	1.38249	0.492387	2.80774	0.00498911	0.129487	up	NS
RBM11	121.699	1.30312	0.464646	2.80455	0.00503871	0.130592	up	NS
ANKRA2	708.033	-0.783387	0.279393	-2.80389	0.00504898	0.130676	down	NS
KLF2	95.7089	1.97383	0.704243	2.80277	0.00506651	0.130947	up	NS
VLDLR-AS1	17.8559	-2.26337	0.807876	-2.80163	0.00508448	0.131229	down	NS
NICN1	576.909	0.628447	0.224431	2.80018	0.0051074	0.131638	up	NS
LINC01535	28.4037	4.24692	1.51699	2.79957	0.00511708	0.131704	up	NS
LOC103344931	167.609	0.861628	0.308123	2.79638	0.0051679	0.132829	up	NS
DTX1	1256.94	0.738887	0.264484	2.79369	0.00521108	0.133753	up	NS
CBR1	624.572	0.859967	0.30798	2.79228	0.0052338	0.133792	up	NS
DUSP26	427.57	1.54042	0.551718	2.79205	0.00523751	0.133792	up	NS
UBXN11	558.95	1.03363	0.370066	2.79309	0.00522067	0.133792	up	NS
ZNF330	620.383	-0.986572	0.35338	-2.79181	0.00524136	0.133792	down	NS
ADH5	3261.93	-0.552252	0.197907	-2.79046	0.00526337	0.133985	down	NS
LOC100132249	103.214	1.36937	0.490671	2.79082	0.00525745	0.133985	up	NS
CREG2	274.633	0.99046	0.355331	2.78743	0.00531283	0.135059	up	NS
IFI30	403.248	-1.4718	0.528181	-2.78654	0.00532736	0.135244	down	NS
ABO	13.9855	3.00897	1.08089	2.78378	0.00537294	0.135822	up	NS
MTARC1	136.543	1.3183	0.473592	2.78361	0.00537571	0.135822	up	NS
MTHFD2L	312.294	1.24724	0.447977	2.78417	0.00536648	0.135822	up	NS
MUC6	9.98578	4.92241	1.76867	2.78311	0.00538403	0.135822	up	NS
TSPAN7	5953.35	-0.911492	0.327527	-2.78295	0.00538667	0.135822	down	NS
PLPP7	120.445	1.33991	0.481586	2.78228	0.00539777	0.135917	up	NS
CACNA1B	286.168	1.47751	0.531505	2.77986	0.0054383	0.136568	up	NS
FAM81A	38.991	1.54841	0.556981	2.78	0.00543581	0.136568	up	NS
CFAP20DC	156.015	0.869632	0.312947	2.77885	0.00545522	0.136799	up	NS
KLF8	327.393	0.707281	0.254561	2.77843	0.00546224	0.136799	up	NS
DPF1	451.47	0.727804	0.262085	2.77697	0.00548679	0.136862	up	NS
SLC38A8	26.9392	-3.42371	1.23289	-2.77697	0.00548684	0.136862	down	NS
SLC5A5	13.0644	-3.67542	1.32316	-2.77776	0.00547355	0.136862	down	NS
CEACAM5	111.948	-2.57729	0.928354	-2.7762	0.00549989	0.137003	down	NS
CALN1	418.732	1.02356	0.368751	2.77574	0.00550762	0.137012	up	NS
SLC19A2	716.783	-0.79631	0.287146	-2.77319	0.005551	0.137907	down	NS
MVP	1245.61	-0.712125	0.256925	-2.77172	0.00557601	0.138343	down	NS
KIF9	346.402	0.948009	0.342281	2.76968	0.00561118	0.138661	up	NS
PPP2R2A	1479.52	-0.553303	0.199772	-2.76968	0.00561121	0.138661	down	NS
SIX3	631.302	0.931767	0.336335	2.77036	0.00559949	0.138661	up	NS
CRYBA1	20.3543	2.60722	0.941698	2.76864	0.00562908	0.138813	up	NS
RN7SL832P	19.6331	2.57983	0.931867	2.76845	0.0056323	0.138813	up	NS
CIBAR2	281.827	1.11492	0.403054	2.76617	0.00567192	0.139534	up	NS
MELTF-AS1	129.309	1.14857	0.415302	2.76563	0.00568137	0.139534	up	NS
PLCD3	772.782	-0.706352	0.255418	-2.76547	0.0056841	0.139534	down	NS
FLRT2	2598.65	1.30554	0.47229	2.76428	0.00570491	0.139861	up	NS
SMCO4	172.492	-1.0233	0.37054	-2.76164	0.00575114	0.140808	down	NS
ECEL1	3857.92	-0.817433	0.29617	-2.76001	0.00577993	0.141327	down	NS
GALNTL6	203.291	1.50657	0.546726	2.75562	0.00585816	0.143052	up	NS
EPHX3	28.467	3.75462	1.36305	2.75458	0.00587671	0.143316	up	NS
PAK5	466.361	0.755691	0.274549	2.75248	0.00591454	0.143794	up	NS
PNCK	1454.43	-0.999463	0.363142	-2.75226	0.00591846	0.143794	down	NS
SQSTM1	4413.85	-0.778443	0.282843	-2.75221	0.00591953	0.143794	down	NS
TPP1	3311.63	-0.659981	0.239927	-2.75076	0.00594565	0.14424	down	NS
GPR156	29.757	2.1915	0.797431	2.74821	0.00599223	0.145181	up	NS
LINC00494	28.9845	2.69288	0.980054	2.74769	0.00600176	0.145222	up	NS
C11orf71	633.473	1.16167	0.423022	2.74612	0.00603046	0.145641	up	NS
PDE6B-AS1	238.672	1.84143	0.670613	2.74589	0.00603475	0.145641	up	NS
CEP126	643.796	0.817095	0.297802	2.74375	0.00607414	0.146212	up	NS
CRHR2	34.2571	2.95886	1.0783	2.74399	0.00606967	0.146212	up	NS
IL2RG	39.179	3.66004	1.33475	2.74212	0.00610442	0.146372	up	NS
IL5RA	37.3346	1.8651	0.680086	2.74245	0.0060983	0.146372	up	NS
TTC23L	49.2339	1.40837	0.513486	2.74276	0.0060925	0.146372	up	NS
SIX2	609.799	1.66382	0.606958	2.74125	0.0061206	0.146571	up	NS
FBXO27	147.152	0.921328	0.336262	2.73991	0.00614554	0.146979	up	NS
TRIM17	105.522	1.76799	0.645806	2.73765	0.00618799	0.147804	up	NS
FOXP2	581.706	0.938897	0.343122	2.73634	0.00621273	0.148014	up	NS
POMC	10757.2	5.24496	1.91658	2.73663	0.00620729	0.148014	up	NS
CCDC173	117.992	1.739	0.635865	2.73486	0.00624062	0.148365	up	NS
PPP1R32	334.202	1.05096	0.384303	2.73471	0.00624343	0.148365	up	NS
PPP1R15A	4964.92	0.684945	0.250571	2.73353	0.00626588	0.148709	up	NS
SAMD9L	36.2573	1.91041	0.699008	2.73303	0.00627549	0.148747	up	NS
EIF2B2	1017.35	-0.595886	0.218263	-2.73013	0.00633098	0.149871	down	NS
EIF4EBP1	376.524	-0.652836	0.239177	-2.72951	0.00634284	0.14996	down	NS
NINJ2-AS1	42.3093	1.868	0.684525	2.72891	0.0063545	0.150045	up	NS
ADCYAP1R1	323.425	1.20288	0.441069	2.72719	0.00638753	0.150634	up	NS
INMT	38.9041	2.36933	0.869345	2.72542	0.00642203	0.151256	up	NS
ATP11A	2209.38	0.80834	0.296751	2.72397	0.00645032	0.151538	up	NS
CASTOR1	137.148	-0.884649	0.324764	-2.72398	0.00645011	0.151538	down	NS
TBL1X	1116.04	-0.67534	0.247984	-2.72331	0.00646305	0.151645	down	NS
CDR2	866.562	-0.576146	0.211627	-2.72246	0.00647981	0.151847	down	NS
IAH1	522.512	-0.780849	0.286863	-2.72203	0.00648824	0.151853	down	NS
DPYD	440.204	1.53073	0.562981	2.71897	0.00654862	0.152116	up	NS
ENPP7P7	32.7983	1.73805	0.639109	2.71949	0.00653823	0.152116	up	NS
GNL3	1916.4	-0.632424	0.232479	-2.72035	0.00652133	0.152116	down	NS
NDST3	31.9644	1.85257	0.681228	2.71946	0.00653888	0.152116	up	NS
OXA1L	2249.03	-0.476246	0.175132	-2.71936	0.00654091	0.152116	down	NS
TDRD5	9.94415	-4.29661	1.57924	-2.72068	0.00651479	0.152116	down	NS
ST7-AS1	131.576	1.24021	0.45636	2.71762	0.00657532	0.152546	up	NS
ICAM1	133.103	-1.03812	0.382101	-2.71687	0.00659031	0.152703	down	NS
SYS1-DBNDD2	133.416	1.02389	0.377326	2.71354	0.00665688	0.153862	up	NS
TGDS	323.715	-0.613609	0.226114	-2.71372	0.0066532	0.153862	down	NS
CILP2	225.098	1.65697	0.61124	2.71083	0.0067115	0.154627	up	NS
PCDHA10	381.559	1.14292	0.421612	2.71083	0.00671156	0.154627	up	NS
SSTR2	351.547	0.735008	0.271155	2.71066	0.00671494	0.154627	up	NS
FAM227A	309.075	1.05276	0.388544	2.70951	0.00673832	0.154849	up	NS
HAPLN4	56.8341	1.44019	0.53156	2.70936	0.00674127	0.154849	up	NS
PTPRC	9.99408	4.35567	1.60801	2.70873	0.0067542	0.154872	up	NS
SNTB1	426.183	-0.754942	0.278731	-2.70849	0.00675895	0.154872	down	NS
KIF27	531.389	0.774706	0.286137	2.70747	0.00677986	0.15516	up	NS
BTNL9	39.081	2.32371	0.858588	2.70643	0.006801	0.155453	up	NS
ADAM23	1042.44	0.67701	0.250199	2.70589	0.00681214	0.155516	up	NS
EFCAB12	146.369	1.21606	0.449578	2.70489	0.00683274	0.155795	up	NS
C5	78.1563	1.11087	0.410855	2.70379	0.00685533	0.155927	up	NS
NAMPTP1	277.438	-0.967862	0.357938	-2.704	0.00685112	0.155927	down	NS
CTXN3	28.5725	2.94817	1.09162	2.70072	0.00691886	0.156662	up	NS
DIO3	461.113	1.09417	0.40516	2.70058	0.00692188	0.156662	up	NS
GATAD2B	2387.06	-0.932981	0.34546	-2.70069	0.00691952	0.156662	down	NS
ITM2C	11045	-0.419788	0.155488	-2.69981	0.0069379	0.156662	down	NS
LINGO1	1982.38	0.60577	0.224383	2.69971	0.00693995	0.156662	up	NS
SFT2D1	421.36	-0.610713	0.226241	-2.69939	0.00694666	0.156662	down	NS
XCL1	101.432	-1.17215	0.434126	-2.70001	0.00693369	0.156662	down	NS
PON1	17.901	3.90628	1.44808	2.69756	0.00698496	0.157335	up	NS
TEKT2	451.431	0.899489	0.333535	2.69684	0.00700013	0.157486	up	NS
KY	69.2393	1.59568	0.59179	2.69636	0.00701022	0.157522	up	NS
CFLAR	606.182	0.684095	0.253913	2.69421	0.00705556	0.15835	up	NS
FAM166B	108.426	1.69861	0.630898	2.69236	0.00709481	0.158847	up	NS
MCF2	61.0746	1.23397	0.458282	2.6926	0.0070898	0.158847	up	NS
PRPH2	20.1966	3.82369	1.42044	2.6919	0.00710466	0.158876	up	NS
NUTM2E	84.5869	1.90661	0.708391	2.69146	0.00711394	0.158892	up	NS
PCDH11Y	72.1438	3.71624	1.3825	2.68806	0.0071868	0.160327	up	NS
CCDC144NL	31.4356	1.79074	0.666392	2.68722	0.00720502	0.160541	up	NS
RAB1B	2905.92	-0.466826	0.173772	-2.68643	0.00722195	0.160725	down	NS
LCN9	10.92	4.46868	1.66436	2.68493	0.00725446	0.161256	up	NS
AIG1	1061.47	0.530613	0.197755	2.68319	0.0072924	0.161905	up	NS
ANKRD37	125.053	1.20955	0.450858	2.68278	0.00730129	0.161909	up	NS
NHSL2	207.021	1.39014	0.519044	2.67828	0.0074002	0.163907	up	NS
CHRFAM7A	84.6585	1.19589	0.446771	2.67674	0.00743421	0.164391	up	NS
PLIN2	328.178	0.734452	0.274409	2.67649	0.00743976	0.164391	up	NS
RSPH10B2	36.6876	4.27532	1.59788	2.67561	0.00745927	0.164627	up	NS
SEPTIN5	1779.94	0.781072	0.292124	2.67376	0.00750055	0.165341	up	NS
PSMG3-AS1	129.004	1.67079	0.624988	2.67331	0.00751068	0.165369	up	NS
MYOD1	16.957	4.77079	1.78502	2.67268	0.00752487	0.165485	up	NS
CCDC57	839.652	0.652014	0.244128	2.67078	0.00756746	0.166225	up	NS
L1CAM	5430.95	-0.787916	0.295279	-2.66838	0.0076218	0.166876	down	NS
MIR4453HG	208.949	1.18495	0.444086	2.66828	0.00762406	0.166876	up	NS
RASSF10	153.836	1.1069	0.414749	2.66884	0.00761147	0.166876	up	NS
ARHGAP23	945.943	0.574006	0.215493	2.66368	0.00772908	0.167596	up	NS
ASB4	1426.8	0.923931	0.346691	2.665	0.0076988	0.167596	up	NS
CYB561	1287.42	0.759144	0.284859	2.66498	0.00769935	0.167596	up	NS
LINC00680-GUSBP4	11.3674	5.83936	2.19208	2.66385	0.00772518	0.167596	up	NS
LOC105376654	16.988	2.88408	1.08172	2.6662	0.00767137	0.167596	up	NS
LOC107984273	10.0249	4.03889	1.51545	2.66514	0.00769553	0.167596	up	NS
PRICKLE3	154.81	-1.05292	0.3952	-2.66428	0.00771531	0.167596	down	NS
SYNGR2	1053.62	-0.496103	0.186243	-2.66373	0.00772789	0.167596	down	NS
LRRTM3	153.869	1.38709	0.520915	2.66279	0.00774964	0.167846	up	NS
LIX1	199.098	1.98349	0.745212	2.66164	0.00777603	0.168221	up	NS
LIPT1	123.082	-0.930978	0.349847	-2.6611	0.00778857	0.168297	down	NS
ANK1	406.878	1.05384	0.396279	2.65933	0.00782956	0.16875	up	NS
LINC00893	228.006	1.39051	0.522941	2.65902	0.00783679	0.16875	up	NS
NALCN	258.17	1.04993	0.39481	2.65932	0.00782988	0.16875	up	NS
CCDC13	80.6899	1.08806	0.409505	2.657	0.00788389	0.169568	up	NS
C1orf216	970.72	0.808874	0.304642	2.65517	0.00792694	0.17	up	NS
CCDC65	186.854	1.25944	0.474368	2.65497	0.00793144	0.17	up	NS
NPEPL1	463.62	0.852578	0.321095	2.65522	0.0079257	0.17	up	NS
CTXN1	2556.88	0.470969	0.177515	2.65312	0.00797514	0.17074	up	NS
HTRA1	1145.39	-1.02152	0.385086	-2.65269	0.00798522	0.170759	down	NS
CSRNP1	1794.14	0.877485	0.330986	2.65112	0.00802243	0.171032	up	NS
GRM7	292.002	1.30775	0.49352	2.64984	0.008053	0.171032	up	NS
HOXB8	19.0565	3.85559	1.45503	2.64983	0.00805324	0.171032	up	NS
IER2	4665.77	0.93639	0.353331	2.65017	0.00804502	0.171032	up	NS
PSAP	30211.9	-0.507159	0.191364	-2.65023	0.0080437	0.171032	down	NS
TCEA3	51.566	1.51706	0.572161	2.65146	0.00801451	0.171032	up	NS
ERAP2	66.6753	-1.92088	0.72533	-2.64828	0.00809016	0.171602	down	NS
ZNF736	77.5588	7.11934	2.68864	2.64793	0.00809854	0.171602	up	NS
NNMT	40.5578	1.61758	0.611311	2.64608	0.00814312	0.17235	up	NS
ATP2B3	184.876	1.05028	0.397021	2.64541	0.00815923	0.172495	up	NS
ADAMTS18	246.047	-1.66252	0.62862	-2.64471	0.00817616	0.172656	down	NS
DISP2	509.342	0.829004	0.313534	2.64407	0.00819162	0.172786	up	NS
IQCJ-SCHIP1	175.874	-1.05309	0.398591	-2.64204	0.00824094	0.17363	down	NS
PIPSL	142.49	-0.820072	0.310793	-2.63864	0.00832393	0.17518	down	NS
CACNG3	62.5007	1.53228	0.580896	2.63779	0.00834483	0.175421	up	NS
LDLR	1188.75	0.88443	0.335459	2.63648	0.00837708	0.1759	up	NS
RTN4RL1	471.356	-0.823727	0.312637	-2.63477	0.00841951	0.176591	down	NS
PTGFRN	2092.48	-0.530535	0.201419	-2.63399	0.00843869	0.176794	down	NS
RRAGD	1174.37	-0.728447	0.276636	-2.63324	0.00845756	0.176987	down	NS
SEL1L3	822.641	-0.706857	0.268475	-2.63286	0.00846695	0.176987	down	NS
ISY1-RAB43	559.627	-0.537215	0.204098	-2.63214	0.00848497	0.177164	down	NS
TSPY26P	59.2525	1.49233	0.567237	2.63088	0.0085163	0.177619	up	NS
DENND6B	904.218	0.804645	0.306018	2.62941	0.00855339	0.178192	up	NS
C22orf42	543.136	1.19185	0.453424	2.62856	0.00857485	0.178439	up	NS
MARCHF10	58.5227	2.31364	0.880777	2.62682	0.00861875	0.179152	up	NS
CFAP47	156.26	1.11511	0.424697	2.62566	0.00864799	0.179359	up	NS
WNT5A	873.155	-0.89742	0.341775	-2.62576	0.00864552	0.179359	down	NS
ACOX1	1343.71	-0.48591	0.185097	-2.62516	0.00866082	0.179377	down	NS
GNRH1	67.1806	-2.1227	0.808794	-2.62453	0.00867692	0.179377	down	NS
MIDEAS	1097.46	0.567965	0.216409	2.62449	0.00867783	0.179377	up	NS
CCDC74A	427.444	0.753497	0.287447	2.62134	0.00875846	0.179483	up	NS
MMP10	841.546	1.09026	0.415878	2.62159	0.00875197	0.179483	up	NS
NIPBL-DT	630.498	0.80908	0.308731	2.62067	0.00877577	0.179483	up	NS
PITPNM1	2447.3	0.619393	0.236253	2.62173	0.00874846	0.179483	up	NS
RAB42	24.4179	1.98692	0.757633	2.62253	0.00872786	0.179483	up	NS
SLIT1	4381.09	0.976638	0.372306	2.62322	0.00871039	0.179483	up	NS
SMIM18	158.347	0.915322	0.348942	2.62313	0.00871256	0.179483	up	NS
SPATA33	303.955	0.902839	0.34436	2.62179	0.00874688	0.179483	up	NS
TMEM151A	423.397	1.22953	0.469193	2.62052	0.00877951	0.179483	up	NS
TRABD2A	553.536	1.12691	0.429977	2.62087	0.00877059	0.179483	up	NS
CASTOR3	2105.19	0.513548	0.196006	2.62006	0.00879138	0.179528	up	NS
EMCN	10.1067	3.61134	1.37913	2.61856	0.00883018	0.179745	up	NS
KCNAB3	47.8692	1.58413	0.605055	2.61815	0.00884071	0.179745	up	NS
LRRC7	327.226	0.63683	0.243211	2.61843	0.00883364	0.179745	up	NS
TNC	3215.3	1.1198	0.427555	2.61908	0.00881672	0.179745	up	NS
MAFK	575.865	0.597473	0.228246	2.61767	0.00885314	0.179801	up	NS
HSPE1-MOB4	18.1122	-4.24656	1.62278	-2.61685	0.00887464	0.180041	down	NS
CAPS2	140.64	1.05703	0.404454	2.61347	0.00896289	0.181575	up	NS
GRIN1	219.375	1.69575	0.648918	2.6132	0.00896982	0.181575	up	NS
ANP32E	2133.58	-0.691489	0.264702	-2.61233	0.00899266	0.18176	down	NS
CXorf38	813.04	-0.837668	0.320686	-2.61211	0.00899849	0.18176	down	NS
DPF2	1827.27	-0.48046	0.183972	-2.61159	0.00901229	0.181763	down	NS
NACA	13385.2	-0.526829	0.201745	-2.61136	0.00901823	0.181763	down	NS
RD3	143.595	0.892902	0.342028	2.61061	0.00903803	0.181965	up	NS
C1orf194	125.67	1.86845	0.716165	2.60896	0.00908171	0.182426	up	NS
FAM114A1	724.869	-0.633799	0.242911	-2.60918	0.0090759	0.182426	down	NS
HARS2	745.474	-0.510464	0.195682	-2.60864	0.00909036	0.182426	down	NS
CHRNB2	492.772	0.759398	0.291172	2.60808	0.00910522	0.182527	up	NS
TAPBP	1773.17	-0.465563	0.178585	-2.60696	0.00913499	0.182926	down	NS
CFAP251	247.367	1.32864	0.50986	2.6059	0.00916338	0.1831	up	NS
DCC	2352.76	0.568743	0.218246	2.60597	0.00916146	0.1831	up	NS
CFAP52	264.318	1.29613	0.497631	2.6046	0.00919803	0.183398	up	NS
PCDHB2	2027.04	0.528338	0.202847	2.60462	0.00919774	0.183398	up	NS
SETBP1	1055.15	0.507206	0.194942	2.60183	0.00927286	0.184692	up	NS
CCDC74B	191.423	0.975024	0.374969	2.60028	0.00931484	0.185329	up	NS
SLC4A4	154.763	0.94444	0.36336	2.59918	0.00934465	0.185671	up	NS
SYBU	843.704	0.854542	0.328808	2.59891	0.00935197	0.185671	up	NS
CETN2	2856.72	0.569764	0.219406	2.59685	0.00940827	0.186589	up	NS
LRRC73	254.373	0.947431	0.364943	2.59611	0.00942867	0.186794	up	NS
CALU	6544.91	-0.489864	0.188895	-2.59331	0.00950566	0.187005	down	NS
GASK1A	12.3398	2.79933	1.07935	2.59354	0.0094994	0.187005	up	NS
KCNS2	37.307	1.71067	0.659648	2.5933	0.00950592	0.187005	up	NS
MSH5-SAPCD1	197.537	1.29182	0.497745	2.59535	0.00944956	0.187005	up	NS
MYL5	260.867	-0.794048	0.306208	-2.59316	0.00950977	0.187005	down	NS
NR0B1	209.376	-1.56358	0.602725	-2.59418	0.00948171	0.187005	down	NS
RABL2A	980.328	0.589693	0.227267	2.59471	0.0094671	0.187005	up	NS
UTP14C	119.02	-10.4093	4.01476	-2.59276	0.00952104	0.187029	down	NS
ENO4	156.356	0.971264	0.37469	2.59218	0.00953706	0.187146	up	NS
B2M	5236.39	-0.881511	0.340227	-2.59094	0.00957128	0.187224	down	NS
FAM47E	217.38	0.805256	0.310776	2.59111	0.00956663	0.187224	up	NS
TTLL9	138.832	1.15622	0.446182	2.59136	0.00955985	0.187224	up	NS
GREM2	311.029	1.56706	0.605124	2.58965	0.00960746	0.187734	up	NS
CD248	263.109	1.45858	0.563541	2.58824	0.0096469	0.188307	up	NS
COL6A3	192.17	-1.14593	0.443075	-2.58631	0.00970093	0.188511	down	NS
FAM43A	181.259	-0.831567	0.321558	-2.58606	0.00970807	0.188511	down	NS
GDA	131.119	2.22051	0.858436	2.5867	0.00969004	0.188511	up	NS
LINC00092	16.8007	2.79194	1.07931	2.58679	0.00968742	0.188511	up	NS
TMEM37	26.0414	-1.6553	0.640038	-2.58625	0.0097027	0.188511	down	NS
SFMBT2	212.461	0.791665	0.306249	2.58504	0.00973686	0.188873	up	NS
DNAJB1	3043.43	-0.435489	0.168638	-2.58239	0.00981173	0.190127	down	NS
TXNRD1	1857.73	-0.815699	0.316132	-2.58025	0.00987295	0.191114	down	NS
BLVRB	731.22	-0.56056	0.217428	-2.57814	0.00993331	0.191534	down	NS
GPD2	626.879	0.989926	0.383982	2.57805	0.00993592	0.191534	up	NS
IL16	22.122	2.44293	0.947545	2.57817	0.0099325	0.191534	up	NS
RAMP2-AS1	46.689	1.41353	0.548099	2.57897	0.00990965	0.191534	up	NS
COL3A1	8319.28	-1.73727	0.674091	-2.57721	0.00996026	0.191805	down	NS
AGAP2	1135.24	0.85026	0.330121	2.5756	0.0100067	0.191905	up	NS
ARSI	59.4993	-1.68022	0.652292	-2.57587	0.00999895	0.191905	down	NS
PPP1R42	43.693	1.67136	0.64868	2.57655	0.00997926	0.191905	up	NS
SPRY2	834.733	0.489507	0.190056	2.57559	0.0100068	0.191905	up	NS
H2BC5	122.923	-1.48551	0.577241	-2.57346	0.0100688	0.192755	down	NS
TENT5C	139.254	-0.800189	0.310952	-2.57335	0.0100719	0.192755	down	NS
CAVIN2	43.7001	1.8547	0.721262	2.57147	0.0101269	0.193609	up	NS
MYBPC1	17.8444	4.80254	1.86881	2.56983	0.0101748	0.194325	up	NS
LRRC25	10.7903	-3.33329	1.29764	-2.56874	0.0102068	0.194587	down	NS
TMCC3	303.037	-0.738294	0.287425	-2.56865	0.0102094	0.194587	down	NS
LGI3	78.4856	1.11086	0.432676	2.56742	0.0102459	0.195082	up	NS
LAPTM4A	3548.87	-0.493122	0.192141	-2.56646	0.0102743	0.195422	down	NS
ASAH1	3787.38	-0.614656	0.239598	-2.56536	0.0103069	0.195744	down	NS
FAM161A	345.913	0.623574	0.243125	2.56482	0.0103228	0.195744	up	NS
SDHD	992.336	-0.536244	0.209074	-2.56485	0.0103221	0.195744	down	NS
LOC112268449	14.0111	-6.77893	2.64563	-2.56231	0.0103977	0.196858	down	NS
MSC-AS1	202.823	1.90205	0.74257	2.56144	0.0104239	0.196858	up	NS
SMYD1	27.8679	4.41743	1.72446	2.56163	0.0104183	0.196858	up	NS
SYF2	1171.75	-0.61673	0.240728	-2.56193	0.0104092	0.196858	down	NS
ESRRG	234.195	1.08649	0.424344	2.5604	0.0104551	0.197246	up	NS
CEACAM21	66.8749	1.21026	0.472866	2.55941	0.010485	0.197571	up	NS
CLTRN	66.338	-1.06253	0.415192	-2.55913	0.0104936	0.197571	down	NS
DYNC2I1	601.701	0.556231	0.217399	2.55857	0.0105103	0.197685	up	NS
EMP2	450.251	0.603586	0.23594	2.55821	0.0105211	0.197688	up	NS
ABCC4	571.846	-0.715751	0.279948	-2.55673	0.0105663	0.198063	down	NS
GPER1	17.1348	2.54387	0.995059	2.5565	0.010573	0.198063	up	NS
VSTM5	26.851	1.98358	0.775767	2.55693	0.0105601	0.198063	up	NS
TREX1	128.827	1.22552	0.479508	2.55579	0.0105948	0.198271	up	NS
ZNF22-AS1	51.8581	1.19449	0.467615	2.55442	0.0106365	0.198851	up	NS
HSD17B14	442.039	-0.633216	0.247937	-2.55394	0.0106511	0.198924	down	NS
ARRB1	838.335	0.841067	0.329434	2.55306	0.010678	0.199136	up	NS
VPS45	1237.99	-0.513065	0.200976	-2.55287	0.0106839	0.199136	down	NS
EGR2	794.799	1.70051	0.666439	2.55163	0.010722	0.199646	up	NS
ZFY	98.1343	5.61017	2.19925	2.55095	0.010743	0.199836	up	NS
CCDC96	274.041	1.07227	0.420538	2.54975	0.0107801	0.200127	up	NS
LIPJ	58.0561	1.45366	0.570071	2.54996	0.0107737	0.200127	up	NS
SH3GLB1	4396.27	-0.477642	0.187558	-2.54664	0.0108766	0.201716	down	NS
BRINP3	108.362	2.03153	0.797941	2.54596	0.0108978	0.201908	up	NS
BMP5	786.077	0.900564	0.35407	2.54346	0.010976	0.20275	up	NS
ERG	18.6456	-2.4615	0.967679	-2.54371	0.0109681	0.20275	down	NS
GCK	241.912	1.18257	0.464927	2.54356	0.0109728	0.20275	up	NS
CCDC91	393.29	0.616924	0.242702	2.5419	0.0110252	0.203055	up	NS
LRRC23	650.252	0.860039	0.338302	2.54222	0.011015	0.203055	up	NS
ZNF429	455.143	0.625205	0.245946	2.54204	0.0110207	0.203055	up	NS
TENM4	2679.11	1.12644	0.443296	2.54106	0.0110515	0.203338	up	NS
HADHB	1679.64	-0.490559	0.19312	-2.54018	0.0110795	0.20365	down	NS
FOXN3	1417.61	-0.575532	0.226616	-2.53967	0.0110956	0.203744	down	NS
ECE1	1287.01	-0.690482	0.271936	-2.53913	0.0111128	0.20386	down	NS
HOATZ	131.439	1.82302	0.71816	2.53846	0.0111342	0.204049	up	NS
BMF	3252.04	-0.886736	0.349692	-2.53576	0.0112203	0.205223	down	NS
SLC4A3	576.766	0.854886	0.337112	2.53591	0.0112156	0.205223	up	NS
KDSR	1155.89	-0.520962	0.205519	-2.53486	0.0112493	0.205552	down	NS
ATP10A	81.3855	-1.28018	0.505249	-2.53376	0.0112848	0.205593	down	NS
BCL2L13	1577.96	-0.426358	0.168269	-2.53379	0.0112837	0.205593	down	NS
KLHDC8A	1538.06	1.21351	0.478886	2.53402	0.0112762	0.205593	up	NS
MAPK8IP1	4513.06	0.58721	0.231787	2.53341	0.011296	0.205596	up	NS
SERPINE2	2068.58	-0.655217	0.258731	-2.53243	0.0113275	0.205967	down	NS
CCDC169	27.0302	-1.58259	0.625488	-2.53017	0.0114008	0.207099	down	NS
PRDX6	3667.87	-0.600725	0.23748	-2.52958	0.0114201	0.207245	down	NS
RPL13A	26828.8	-0.457785	0.181164	-2.52691	0.0115069	0.208618	down	NS
PKDCC	352.275	0.647332	0.256277	2.52591	0.01154	0.209014	up	NS
MTRNR2L2	570.403	-1.01972	0.403831	-2.52512	0.011566	0.209077	down	NS
TGM3	46.1039	2.59534	1.02774	2.52528	0.0115606	0.209077	up	NS
MLC1	14.7302	2.8595	1.1331	2.52362	0.0116154	0.209766	up	NS
PLCXD3	490.674	0.934379	0.370632	2.52104	0.0117008	0.211103	up	NS
ANKK1	11.9134	3.26355	1.29513	2.51986	0.01174	0.211408	up	NS
CEROX1	850.637	1.21528	0.482495	2.51874	0.0117775	0.211408	up	NS
FHAD1	105.043	1.53598	0.609643	2.51948	0.011753	0.211408	up	NS
MLLT1	3350.78	0.651873	0.258905	2.51781	0.0118087	0.211408	up	NS
NMRK2	80.5605	-2.4562	0.975401	-2.51814	0.0117976	0.211408	down	NS
NWD2	140.551	1.71563	0.681395	2.51782	0.0118084	0.211408	up	NS
SDC2	10330.4	-0.535849	0.212797	-2.51812	0.0117983	0.211408	down	NS
ZNF793	371.099	0.635681	0.252393	2.51862	0.0117817	0.211408	up	NS
NCAN	1532.7	0.598389	0.237717	2.51723	0.0118281	0.211551	up	NS
C6orf118	208.827	1.18118	0.469697	2.51478	0.0119108	0.212825	up	NS
KCNQ2	1582.87	0.586144	0.23317	2.51381	0.0119435	0.213204	up	NS
CATIP	83.2959	1.21266	0.482727	2.51211	0.012001	0.21382	up	NS
LOC100130691	50.8987	1.41927	0.564929	2.5123	0.0119947	0.21382	up	NS
ZNF462	1231.03	0.496196	0.197768	2.50898	0.012108	0.215519	up	NS
TTI2	312.44	-0.725092	0.289185	-2.50736	0.0121636	0.216303	down	NS
FAM124A	271.812	-0.801547	0.319821	-2.50624	0.0122024	0.216371	down	NS
HENMT1	105.335	1.60132	0.638931	2.50626	0.0122017	0.216371	up	NS
HEPH	924.788	-0.832542	0.332179	-2.50631	0.0122	0.216371	down	NS
CENPJ	290.524	0.775778	0.310052	2.50209	0.0123463	0.218586	up	NS
DUSP2	157.065	2.02096	0.807859	2.50162	0.0123626	0.218586	up	NS
RORB	153.595	-1.20824	0.482965	-2.50172	0.012359	0.218586	down	NS
KNDC1	1136.74	0.682344	0.272938	2.5	0.0124195	0.219383	up	NS
ATP8B3	116.989	1.35297	0.541303	2.49946	0.0124382	0.219505	up	NS
CSPP1	288.125	0.711039	0.284522	2.49906	0.0124523	0.219545	up	NS
RPS27A	10147.3	-0.483497	0.193684	-2.49632	0.012549	0.221041	down	NS
ZNF571-AS1	34.6065	1.54991	0.621312	2.49458	0.0126106	0.221916	up	NS
NIPSNAP3B	93.3595	0.997605	0.400031	2.49382	0.0126376	0.22197	up	NS
VWA3A	398.086	1.17565	0.47141	2.49391	0.0126345	0.22197	up	NS
AHCYL1	3610.83	-0.454532	0.18254	-2.49005	0.0127726	0.223003	down	NS
ARPP21	99.7869	1.13617	0.456146	2.4908	0.0127456	0.223003	up	NS
CCDC148	53.4411	1.25346	0.503373	2.49011	0.0127702	0.223003	up	NS
DCDC1	122.573	0.990497	0.397597	2.49121	0.012731	0.223003	up	NS
LOC101927060	239.286	0.718238	0.288453	2.48997	0.0127755	0.223003	up	NS
MYO7A	166.767	0.949932	0.381423	2.4905	0.0127565	0.223003	up	NS
RNA45SN2	1083.09	1.27968	0.513964	2.48983	0.0127804	0.223003	up	NS
GPKOW	701.317	-0.728669	0.292791	-2.4887	0.012821	0.223293	down	NS
TXLNGY	207.602	10.4683	4.20628	2.48874	0.0128198	0.223293	up	NS
KDELR1	7071.85	-0.42577	0.171144	-2.4878	0.0128538	0.223653	down	NS
MTA2	1944.7	-0.428462	0.172412	-2.48511	0.0129511	0.225135	down	NS
PCDHB14	683.555	0.87936	0.353933	2.48454	0.012972	0.225289	up	NS
NSUN7	390.655	1.03377	0.416351	2.48292	0.013031	0.226102	up	NS
MCF2L	2191.48	0.636823	0.256525	2.4825	0.0130463	0.226157	up	NS
MEIS2	931.825	-0.993493	0.4004	-2.48125	0.0130922	0.226741	down	NS
HACD4	51.3558	1.48689	0.599567	2.47994	0.0131405	0.227365	up	NS
PRECSIT	11.4479	3.57795	1.44384	2.47809	0.0132089	0.228336	up	NS
AMIGO2	873.317	-0.647826	0.261573	-2.47666	0.0132618	0.228703	down	NS
CORO1A	448.091	0.612539	0.247339	2.47652	0.013267	0.228703	up	NS
SCARF2	656.875	-0.810638	0.327314	-2.47664	0.0132626	0.228703	down	NS
KLF10	2483.14	0.619757	0.250294	2.47611	0.0132821	0.228751	up	NS
FGF17	69.8132	1.53902	0.621824	2.47501	0.0133231	0.228975	up	NS
LRRC41	2486.69	-0.427328	0.172704	-2.47433	0.0133485	0.228975	down	NS
MATN2	510.703	-1.25565	0.507526	-2.47407	0.0133585	0.228975	down	NS
MYL1	49.4042	3.43699	1.38895	2.47453	0.0133411	0.228975	up	NS
PIANP	1594.89	0.572702	0.231509	2.47378	0.0133691	0.228975	up	NS
ZNF300	562.984	0.699303	0.282577	2.47473	0.0133336	0.228975	up	NS
ANO8	1290.89	0.584371	0.236434	2.47161	0.0134508	0.229318	up	NS
COL5A2	5480.78	-1.27211	0.514491	-2.47256	0.0134149	0.229318	down	NS
LRRIQ1	293.977	0.978712	0.395947	2.47183	0.0134425	0.229318	up	NS
MTCO1P12	116601	-0.624895	0.252811	-2.47179	0.0134439	0.229318	down	NS
PDE6B	227.043	0.668427	0.270412	2.47189	0.0134403	0.229318	up	NS
KCNIP1	462.983	1.01373	0.410365	2.47032	0.0134993	0.229933	up	NS
CTSD	6722.59	-0.653276	0.264768	-2.46735	0.0136117	0.23079	down	NS
DIS3L	474.165	0.809706	0.328103	2.46784	0.0135931	0.23079	up	NS
ERGIC3	6089.56	-0.435534	0.176466	-2.46809	0.0135838	0.23079	down	NS
KRT222	74.3732	1.54019	0.624136	2.46771	0.0135981	0.23079	up	NS
SPECC1	636.411	-0.532565	0.215842	-2.46738	0.0136106	0.23079	down	NS
DONSON	542.422	-0.655713	0.266074	-2.4644	0.0137242	0.232486	down	NS
C8orf34	53.377	1.9496	0.791354	2.46362	0.0137542	0.232781	up	NS
CTXND1	36.6532	-2.20815	0.896575	-2.46287	0.013783	0.232883	down	NS
NF1P8	26.1112	5.61771	2.28102	2.46281	0.0137853	0.232883	up	NS
ABCA4	83.7856	1.68947	0.686606	2.46062	0.0138698	0.234099	up	NS
CA14	306.331	-1.13287	0.460507	-2.46006	0.0138915	0.234251	down	NS
KLHL32	205.343	0.763692	0.310586	2.45888	0.0139373	0.234811	up	NS
FAM184B	38.266	1.52357	0.619853	2.45795	0.0139734	0.235206	up	NS
SBF2-AS1	61.0011	1.21845	0.495893	2.45709	0.0140066	0.235552	up	NS
CRLF1	935.653	-1.02531	0.417755	-2.45433	0.0141146	0.235677	down	NS
DDN-AS1	29.2632	1.56489	0.637777	2.45367	0.0141409	0.235677	up	NS
GATD1	981.457	0.66191	0.269703	2.45422	0.0141192	0.235677	up	NS
GNS	4932.92	-0.518549	0.211273	-2.4544	0.0141119	0.235677	down	NS
MARVELD1	315.223	0.718401	0.292765	2.45385	0.0141335	0.235677	up	NS
PPM1H	613.197	-0.625619	0.254726	-2.45605	0.0140475	0.235677	down	NS
SHOX2	76.0917	1.28409	0.522981	2.45534	0.0140753	0.235677	up	NS
SIGIRR	323.286	0.822826	0.334998	2.45621	0.014041	0.235677	up	NS
TTC12	432.535	0.937511	0.381843	2.45523	0.0140796	0.235677	up	NS
TTC26	350.436	0.661559	0.269414	2.45555	0.014067	0.235677	up	NS
ID1	2691.84	-0.611137	0.249236	-2.45204	0.0142048	0.23653	down	NS
GDE1	3468.46	-0.721783	0.29474	-2.44888	0.01433	0.237641	down	NS
LINC02731	22.817	1.98188	0.80925	2.44903	0.0143242	0.237641	up	NS
LOXL4	60.4883	1.28168	0.523397	2.44877	0.0143343	0.237641	up	NS
MAK	136.106	0.968946	0.395691	2.44875	0.0143354	0.237641	up	NS
NRXN1	2122.49	1.03518	0.422522	2.45	0.0142854	0.237641	up	NS
RBFOX1	514.578	1.24264	0.507573	2.4482	0.0143573	0.237792	up	NS
LOC728975	15.7901	2.51249	1.02749	2.44527	0.0144744	0.238931	up	NS
LSAMP	4725.58	0.552518	0.225991	2.44487	0.0144904	0.238931	up	NS
RPP14	279.926	-1.00293	0.410193	-2.44501	0.0144849	0.238931	down	NS
SAMD15	91.3226	1.39929	0.57217	2.44558	0.0144619	0.238931	up	NS
TP53INP1	1219.37	-0.568475	0.232472	-2.44535	0.0144711	0.238931	down	NS
NIBAN1	140.92	-1.52895	0.625519	-2.44429	0.0145136	0.239101	down	NS
CLYBL	114.906	0.921418	0.377042	2.44381	0.0145332	0.239213	up	NS
NR4A2	1220.96	0.966019	0.395411	2.44307	0.0145628	0.239488	up	NS
ABLIM2	405.62	0.633405	0.259372	2.44207	0.0146032	0.239728	up	NS
RNVU1-18	55.0667	-9.80673	4.01541	-2.44228	0.014595	0.239728	down	NS
CACNG2	188.611	1.11578	0.4573	2.43993	0.01469	0.24094	up	NS
NXF2B	38.2037	4.04415	1.65841	2.43857	0.0147456	0.241425	up	NS
RNF207	53.7009	1.54123	0.631979	2.43874	0.0147387	0.241425	up	NS
MYH7	102.223	0.961776	0.394765	2.43633	0.0148372	0.242712	up	NS
PTGIS	92.7091	1.53105	0.628576	2.43574	0.0148615	0.242895	up	NS
LOC105376982	12.4757	-6.63767	2.72941	-2.43191	0.0150196	0.245263	down	NS
DENND4B	1423.42	-0.530783	0.218405	-2.43027	0.0150875	0.245618	down	NS
FRMD6	208.453	-0.919756	0.378444	-2.43036	0.0150838	0.245618	down	NS
OSGIN2	487.132	-0.671631	0.276379	-2.43011	0.0150942	0.245618	down	NS
PRELID3A	120.974	0.810572	0.333467	2.43074	0.0150681	0.245618	up	NS
GLRA3	275.399	1.21976	0.502096	2.42933	0.0151266	0.245715	up	NS
PABPC1	16466.6	-0.498076	0.205007	-2.42955	0.0151175	0.245715	down	NS
CFAP54	177.89	1.29212	0.532409	2.42693	0.0152271	0.246642	up	NS
GPM6A	8732.31	0.783264	0.3227	2.42722	0.0152151	0.246642	up	NS
PCDHACT	446.274	-1.09644	0.451824	-2.4267	0.0152368	0.246642	down	NS
TUBA1C	4219.55	0.685909	0.282556	2.42751	0.0152027	0.246642	up	NS
RGS7	238.277	1.20301	0.4959	2.42592	0.0152695	0.246956	up	NS
SLITRK2	166.098	10.202	4.20633	2.4254	0.0152915	0.246986	up	NS
SMN1	1261.74	-0.491741	0.202759	-2.42525	0.0152979	0.246986	down	NS
PLA2G4A	256.089	-2.05293	0.847315	-2.42286	0.0153987	0.248397	down	NS
WDR93	49.8299	1.75052	0.722854	2.42168	0.0154489	0.248992	up	NS
OTX1	141.929	-1.27635	0.527305	-2.42051	0.0154989	0.249201	down	NS
PAX9	15.0164	-2.07164	0.855943	-2.4203	0.0155076	0.249201	down	NS
PPIEL	173.363	1.11138	0.459219	2.42016	0.0155137	0.249201	up	NS
SAMD10	528.544	0.555518	0.229542	2.42012	0.0155155	0.249201	up	NS
LINC02300	166.903	1.38767	0.57358	2.41931	0.0155499	0.249538	up	NS
CBWD5	496.663	0.542423	0.224247	2.41886	0.0155693	0.249633	up	NS
GPATCH4	137.269	1.20703	0.49921	2.41789	0.0156109	0.250083	up	NS
ITPRIP	1072.15	0.907467	0.375403	2.41731	0.0156355	0.250262	up	NS
MTND4P12	734.055	-0.640719	0.265412	-2.41406	0.0157761	0.252295	down	NS
CC2D2A	735.497	0.807445	0.334825	2.41154	0.0158852	0.253822	up	NS
CNPY2	1809.47	0.799194	0.33174	2.40909	0.0159922	0.254675	up	NS
DNAJA3	1073.74	-0.447436	0.185702	-2.40943	0.0159775	0.254675	down	NS
LINC02175	10.9442	2.83336	1.17613	2.40907	0.0159934	0.254675	up	NS
UPP2	9.78341	3.80447	1.57901	2.40941	0.0159784	0.254675	up	NS
ZMAT3	1649.94	-1.11048	0.461105	-2.4083	0.0160268	0.254989	down	NS
GREM1	22.482	-2.9536	1.22675	-2.40765	0.0160554	0.255225	down	NS
LOC101927151	25.7466	5.51159	2.28977	2.40705	0.0160818	0.255426	up	NS
ANKRD53	28.8672	1.64983	0.685575	2.4065	0.0161062	0.255532	up	NS
DENND2D	17.9456	7.04901	2.93018	2.40566	0.0161435	0.255532	up	NS
MEIS1	114.541	-1.88801	0.784668	-2.40612	0.0161229	0.255532	down	NS
PTPRE	437.724	1.28984	0.536144	2.40576	0.0161387	0.255532	up	NS
PHOX2B	112.231	-2.3804	0.989813	-2.4049	0.0161768	0.255841	down	NS
HSF1	2097.66	-0.435835	0.181309	-2.40382	0.0162247	0.255946	down	NS
MANF	2079.06	-0.486164	0.202207	-2.40429	0.0162039	0.255946	down	NS
SHROOM1	46.7321	1.34307	0.558707	2.40389	0.0162216	0.255946	up	NS
PCDHB15	320.102	0.809181	0.336678	2.40342	0.0162424	0.256006	up	NS
BAIAP2-DT	851.74	0.587604	0.244613	2.40218	0.0162979	0.256493	up	NS
C2orf73	36.9168	1.45916	0.607451	2.40211	0.0163008	0.256493	up	NS
ELK1	1131.79	-0.881127	0.366942	-2.40127	0.0163383	0.256737	down	NS
UTY	340.83	7.25901	3.02315	2.40114	0.0163439	0.256737	up	NS
PWP2	40.9089	-1.38744	0.577935	-2.40068	0.0163648	0.256847	down	NS
DPY19L1	1075.73	-0.710924	0.29649	-2.3978	0.016494	0.258303	down	NS
SLC8A1	1392.13	0.778607	0.324683	2.39806	0.0164823	0.258303	up	NS
STING1	75.4735	1.75764	0.733058	2.39768	0.0164992	0.258303	up	NS
C2orf80	142.746	1.0928	0.456153	2.39568	0.0165894	0.259496	up	NS
DNAAF6	26.1478	1.88548	0.787501	2.39425	0.0166542	0.260291	up	NS
DLC1	634.902	0.924318	0.386269	2.39294	0.0167141	0.26035	up	NS
PABPC3	111.289	-0.847537	0.354093	-2.39354	0.0166866	0.26035	down	NS
SRP14-DT	139.075	0.869393	0.363302	2.39304	0.0167096	0.26035	up	NS
SRPX	63.7339	-1.44337	0.60296	-2.39381	0.0166746	0.26035	down	NS
STPG2	31.8242	-2.90325	1.21349	-2.39249	0.0167347	0.260453	down	NS
ITM2A	54.8251	1.42193	0.594687	2.39106	0.0168	0.26125	up	NS
AATK	566.517	0.702393	0.293911	2.38981	0.016857	0.261917	up	NS
RSPH14	43.8996	1.25609	0.525931	2.38831	0.0169259	0.262768	up	NS
TGFBI	232.539	-1.22235	0.511893	-2.3879	0.0169448	0.262842	down	NS
RAD54L2	837.624	-0.510026	0.213636	-2.38736	0.0169698	0.263011	down	NS
CYSTM1	1322.37	-0.511664	0.214424	-2.38622	0.0170225	0.26309	down	NS
LYRM9	273.437	0.678693	0.284418	2.38625	0.0170213	0.26309	up	NS
SLFN5	518.534	-0.554086	0.232194	-2.38631	0.0170185	0.26309	down	NS
SNAPIN	1083.54	-0.743857	0.311756	-2.38603	0.0170316	0.26309	down	NS
NT5DC2	2843.76	0.662918	0.278238	2.38256	0.0171929	0.265142	up	NS
ZC2HC1C	132.062	0.844376	0.354354	2.38286	0.0171788	0.265142	up	NS
LDB3	30.9951	2.62268	1.10093	2.38224	0.0172079	0.265153	up	NS
ZNF711	1373.15	0.951418	0.399511	2.38145	0.0172445	0.265496	up	NS
CEBPA	196.831	-0.665769	0.2797	-2.3803	0.0172988	0.265702	down	NS
HERPUD2-AS1	309.216	0.788945	0.3314	2.38064	0.0172824	0.265702	up	NS
TLE1	2035.37	0.656826	0.275948	2.38025	0.0173008	0.265702	up	NS
LINC01305	10.7308	-3.49788	1.46974	-2.37994	0.0173154	0.265708	down	NS
SHISA9	140.435	-1.13711	0.477966	-2.37906	0.0173568	0.266123	down	NS
MAGEA4	44.6577	-6.98428	2.93959	-2.37594	0.0175043	0.268163	down	NS
CFAP45	339.143	1.12492	0.473615	2.37517	0.0175408	0.268358	up	NS
RGS3	669.769	0.730992	0.307778	2.37507	0.0175458	0.268358	up	NS
GLT1D1	123.736	0.958781	0.403952	2.37351	0.0176201	0.269051	up	NS
LINC01816	11.8712	2.83256	1.19327	2.37378	0.0176069	0.269051	up	NS
TNNT1	172.981	2.10158	0.885573	2.37313	0.0176379	0.269102	up	NS
FGF14-AS2	127.085	1.19546	0.504052	2.37171	0.0177062	0.269921	up	NS
MYH7B	115.916	2.08697	0.880218	2.37096	0.0177418	0.270243	up	NS
ARGLU1	2932.4	0.691839	0.291964	2.3696	0.0178072	0.270795	up	NS
ZMAT1	318.442	0.878814	0.370854	2.3697	0.0178024	0.270795	up	NS
DNAAF1	377.373	1.42999	0.603654	2.3689	0.0178412	0.270901	up	NS
MRPS21	2007.02	-0.845135	0.35677	-2.36885	0.0178433	0.270901	down	NS
CUZD1	11.6995	-2.75375	1.16279	-2.36823	0.0178735	0.270917	down	NS
RPL35A	10900.2	-0.428806	0.181053	-2.3684	0.0178652	0.270917	down	NS
CNTN4	2891.68	0.797043	0.336945	2.3655	0.0180058	0.272255	up	NS
TMEM145	458.727	0.668032	0.282395	2.3656	0.0180011	0.272255	up	NS
TTC30A	378.375	0.859996	0.36348	2.36601	0.0179811	0.272255	up	NS
ALPK3	185.949	1.71496	0.72529	2.36451	0.0180538	0.272759	up	NS
LOC101927476	10.0965	4.11042	1.73915	2.36347	0.0181047	0.273171	up	NS
PCDHB3	76.0778	-1.48961	0.630296	-2.36335	0.0181105	0.273171	down	NS
CD72	32.4224	1.40259	0.593684	2.36251	0.0181516	0.273569	up	NS
LINC00641	1846.39	-0.810612	0.343242	-2.36163	0.0181946	0.27359	down	NS
LOC107986991	109.972	-1.48823	0.630281	-2.36122	0.018215	0.27359	down	NS
ROBO2	854.792	1.42227	0.60256	2.36038	0.018256	0.27359	up	NS
SCN11A	31.7188	1.68773	0.714518	2.36205	0.0181743	0.27359	up	NS
SLC9A7P1	10.0859	3.23124	1.36866	2.36088	0.0182318	0.27359	up	NS
UBA7	110.815	-1.07235	0.454135	-2.36131	0.0182107	0.27359	down	NS
ZNF781	89.6777	1.17318	0.496988	2.36059	0.018246	0.27359	up	NS
PRR16	25.0534	1.63107	0.691122	2.36003	0.0182735	0.273632	up	NS
ZCCHC12	3216.49	0.991986	0.420542	2.35883	0.0183327	0.274297	up	NS
CMTM8	202.839	-0.801307	0.339756	-2.35848	0.0183499	0.274333	down	NS
ARHGEF33	27.2157	1.81847	0.771261	2.35779	0.0183843	0.274627	up	NS
PCDHGA10	578.854	-0.877419	0.372206	-2.35735	0.0184059	0.274728	down	NS
FBXO15	103.09	1.16211	0.49323	2.35612	0.0184671	0.27542	up	NS
CYP7B1	75.4327	1.03442	0.43913	2.35561	0.0184923	0.275575	up	NS
PRR15	530.555	-1.525	0.64764	-2.35471	0.0185373	0.276024	down	NS
AANAT	53.1101	2.43769	1.03544	2.35425	0.0185601	0.276143	up	NS
SERPINF1	8645.88	-0.926092	0.393786	-2.35176	0.0186847	0.277774	down	NS
IMPACT	775.096	0.52155	0.221815	2.35128	0.0187089	0.277901	up	NS
PRSS56	284.272	-1.02172	0.434592	-2.351	0.0187231	0.277901	down	NS
DNAH9	209.224	4.36245	1.85729	2.34883	0.0188327	0.279081	up	NS
ICOSLG	15.8196	-3.1834	1.35522	-2.34899	0.0188246	0.279081	down	NS
FBXO41	859.983	0.626404	0.266767	2.34813	0.0188679	0.27938	up	NS
C1RL	526.813	0.65087	0.277222	2.34783	0.018883	0.279381	up	NS
DKKL1	50.1204	-1.24625	0.530993	-2.34701	0.0189245	0.279773	down	NS
GJB7	20.7299	2.08933	0.891172	2.34447	0.019054	0.28124	up	NS
TRH	759.469	1.69748	0.724029	2.34449	0.0190534	0.28124	up	NS
ARPIN-AP3S2	346.802	1.32129	0.564069	2.34242	0.0191593	0.282203	up	NS
CRYBG2	29.4421	1.99317	0.851157	2.34172	0.0191952	0.282203	up	NS
GNPDA1	1526.17	-0.70566	0.301286	-2.34216	0.0191725	0.282203	down	NS
PDZRN4	1375.05	0.631063	0.269463	2.34193	0.0191845	0.282203	up	NS
VSNL1	129.304	1.47768	0.6308	2.34254	0.0191529	0.282203	up	NS
NRG4	38.2476	1.5278	0.652569	2.34121	0.0192215	0.282367	up	NS
IPCEF1	58.0081	1.25601	0.536568	2.34082	0.0192414	0.282435	up	NS
TLCD5	313.36	-0.612097	0.26169	-2.33901	0.0193349	0.283583	down	NS
DNAI7	165.974	0.907746	0.388467	2.33674	0.0194526	0.285085	up	NS
BOLA1	180.485	-0.704151	0.301476	-2.33568	0.019508	0.285671	down	NS
BHLHB9	729.373	0.982102	0.420838	2.33368	0.0196123	0.285848	up	NS
CCDC191	371.114	0.737992	0.316119	2.33454	0.0195674	0.285848	up	NS
CNTN2	1231.73	0.681466	0.291917	2.33445	0.0195722	0.285848	up	NS
ETV1	196.259	0.876671	0.375644	2.33378	0.0196072	0.285848	up	NS
KATNB1	957.709	0.436788	0.18711	2.33439	0.0195754	0.285848	up	NS
SBSPON	22.1108	2.7637	1.18426	2.33368	0.0196122	0.285848	up	NS
SMIM5	93.9417	1.4496	0.621404	2.33277	0.01966	0.286318	up	NS
GOLGA4	2107.87	-0.40474	0.173532	-2.33236	0.0196818	0.286411	down	NS
AKAP14	134.2	1.05544	0.452753	2.33116	0.0197449	0.286466	up	NS
BOK	365.713	1.25047	0.536449	2.33102	0.0197525	0.286466	up	NS
ENOX1	382.881	0.560876	0.240626	2.3309	0.0197585	0.286466	up	NS
GAREM2	561.466	0.617455	0.264908	2.33082	0.0197626	0.286466	up	NS
METTL24	28.0014	1.68696	0.723434	2.33187	0.0197073	0.286466	up	NS
LRGUK	58.731	1.72955	0.742307	2.32996	0.0198082	0.286902	up	NS
SNX4	1309.78	-0.493177	0.21173	-2.32927	0.0198448	0.287209	down	NS
FHIT	155.029	-0.82119	0.352719	-2.32817	0.0199031	0.287829	down	NS
ASH1L-AS1	56.4163	1.09703	0.47129	2.32772	0.0199271	0.287853	up	NS
LMO3	7692.99	0.487545	0.209467	2.32755	0.0199358	0.287853	up	NS
F8A2	94.9088	2.63966	1.13432	2.32709	0.0199604	0.287926	up	NS
OSTF1	243.553	-0.712288	0.306152	-2.32659	0.0199873	0.287926	down	NS
TMEM88B	20.3006	1.81523	0.780164	2.32673	0.0199798	0.287926	up	NS
PCDHB10	559.403	0.800775	0.344349	2.32547	0.0200467	0.288405	up	NS
SOD3	556.159	-1.12985	0.485899	-2.32527	0.0200576	0.288405	down	NS
ZBTB7B	491.571	-0.619219	0.26632	-2.32509	0.0200672	0.288405	down	NS
SSC4D	149.496	-0.959255	0.412651	-2.32462	0.0200925	0.288546	down	NS
CFAP73	122.982	1.57156	0.676219	2.32405	0.0201231	0.288762	up	NS
ANK3	2036.22	0.751184	0.323418	2.32264	0.0201983	0.28895	up	NS
CGREF1	221.444	1.07781	0.464015	2.32278	0.020191	0.28895	up	NS
LOC105369576	16.7569	2.27116	0.977669	2.32304	0.020177	0.28895	up	NS
VASH1	1783.21	0.413359	0.177937	2.32307	0.0201754	0.28895	up	NS
CRYZL2P	27.7287	1.46392	0.630559	2.32162	0.0202532	0.289512	up	NS
COCH	381.507	0.950133	0.409403	2.32078	0.0202989	0.289848	up	NS
PTPRR	94.7179	1.62659	0.700931	2.32061	0.0203079	0.289848	up	NS
C17orf97	308.374	0.837333	0.361134	2.31862	0.0204158	0.29094	up	NS
TMEM179	558.677	0.913961	0.394152	2.3188	0.0204057	0.29094	up	NS
CCT8	4059.08	-0.402181	0.173531	-2.31763	0.0204692	0.291479	down	NS
LHX1-DT	35.0615	2.21927	0.957875	2.31687	0.0205109	0.291849	up	NS
RPS6KA6	557.243	0.829011	0.357974	2.31584	0.0205669	0.292422	up	NS
H1-2	165.203	-1.44783	0.625635	-2.31417	0.0206583	0.293496	down	NS
HVCN1	30.2739	1.42903	0.617735	2.31334	0.0207037	0.293917	up	NS
PDE3A	659.934	0.722832	0.312568	2.31256	0.0207469	0.294305	up	NS
DLEU1	100.114	-0.907913	0.392651	-2.31227	0.0207631	0.29431	down	NS
SLX1B-SULT1A4	44.1377	-9.28266	4.01595	-2.31145	0.0208081	0.294724	down	NS
HIBCH	567.673	0.513523	0.222246	2.3106	0.0208548	0.29516	up	NS
CACNG8	216.264	0.932969	0.403962	2.30955	0.0209133	0.295763	up	NS
PLIN3	1160.6	-0.484602	0.209887	-2.30887	0.0209506	0.296064	down	NS
ZNF783	355.881	0.537233	0.232783	2.30787	0.0210064	0.296628	up	NS
FBXO9	1319.41	0.416848	0.18067	2.30723	0.0210419	0.296904	up	NS
BACE2	466.383	-0.897892	0.389648	-2.30437	0.021202	0.298031	down	NS
FRRS1L	630.523	0.926244	0.401796	2.30526	0.0211522	0.298031	up	NS
GP1BB	142.239	1.07958	0.468425	2.3047	0.0211835	0.298031	up	NS
HR	56.6445	-1.92707	0.83618	-2.30461	0.0211884	0.298031	down	NS
SLFN11	12.0762	2.4094	1.04555	2.30443	0.0211983	0.298031	up	NS
NOTCH4	151.401	1.23402	0.535693	2.30358	0.021246	0.298423	up	NS
THSD4	210.555	-0.694912	0.301719	-2.30318	0.0212689	0.298519	down	NS
SLC25A3	8093.76	-0.371049	0.161151	-2.30249	0.0213075	0.29861	down	NS
SLN	11.1715	5.22453	2.26887	2.3027	0.0212959	0.29861	up	NS
ANK2	3814.88	0.802206	0.348601	2.30122	0.0213792	0.298981	up	NS
B3GNTL1	110.089	0.838619	0.364466	2.30095	0.0213943	0.298981	up	NS
LOC100129534	38.0084	1.74228	0.757195	2.30097	0.0213935	0.298981	up	NS
OCIAD2	1492.21	0.438116	0.190412	2.30088	0.0213983	0.298981	up	NS
PODXL	1921.49	0.81625	0.354834	2.30037	0.0214273	0.299161	up	NS
FBLIM1	253.949	1.07347	0.466986	2.29872	0.021521	0.299407	up	NS
GTF2I	3740.06	0.524128	0.227982	2.29899	0.0215057	0.299407	up	NS
LOC441204	451.681	0.636754	0.276954	2.29913	0.0214975	0.299407	up	NS
TRIM47	129.369	0.99712	0.433787	2.29864	0.0215255	0.299407	up	NS
ZFP36	1752.66	1.09212	0.475074	2.29885	0.0215136	0.299407	up	NS
HYKK	74.5702	-1.0691	0.465345	-2.29744	0.0215936	0.299905	down	NS
PLS3	4148.16	-0.807118	0.351292	-2.29757	0.0215865	0.299905	down	NS
CYB5D1	598.213	0.670461	0.29221	2.29445	0.0217647	0.301224	up	NS
GPSM3	131.983	1.09152	0.47557	2.29519	0.0217223	0.301224	up	NS
LOC105370259	30.4656	1.82499	0.795513	2.2941	0.0217845	0.301224	up	NS
RELN	166.979	-1.40322	0.6114	-2.29509	0.0217278	0.301224	down	NS
RND2	1312.27	0.481426	0.209882	2.2938	0.021802	0.301224	up	NS
SLC6A15	1209.57	-1.11112	0.484354	-2.29402	0.0217895	0.301224	down	NS
TRAPPC13	448.558	-0.483908	0.210937	-2.29409	0.0217854	0.301224	down	NS
LOC112694756	403.18	0.986728	0.430502	2.29204	0.0219033	0.302398	up	NS
LKAAEAR1	15.2923	2.28755	0.998214	2.29164	0.0219266	0.302495	up	NS
TGFB2-AS1	8.84756	3.90502	1.70526	2.28998	0.0220224	0.303592	up	NS
PANX2	178.548	0.749117	0.327205	2.28944	0.0220539	0.3038	up	NS
BAHD1	1241.08	-0.52725	0.230576	-2.28666	0.0222154	0.303989	down	NS
CACNA2D2	1795.78	0.585516	0.256091	2.28636	0.0222332	0.303989	up	NS
CSNK1D	4266.44	-0.401471	0.175458	-2.28813	0.0221299	0.303989	down	NS
DHRS7	1549.72	-0.444977	0.1946	-2.28663	0.0222176	0.303989	down	NS
EFCAB10	81.3302	1.38267	0.604275	2.28814	0.0221293	0.303989	up	NS
GUSB	1024.07	-0.424088	0.185458	-2.28671	0.0222126	0.303989	down	NS
MOSPD2	828.825	-0.713049	0.311765	-2.28714	0.0221879	0.303989	down	NS
MSANTD1	37.6927	1.5543	0.679394	2.28777	0.0221506	0.303989	up	NS
NTRK3	673.396	-0.538482	0.235347	-2.28804	0.0221353	0.303989	down	NS
TCN2	584.435	-0.81862	0.357724	-2.28842	0.0221134	0.303989	down	NS
TTBK1	559.11	0.639547	0.279752	2.28612	0.0222475	0.303989	up	NS
ASPRV1	151.503	0.862155	0.37719	2.28573	0.0222701	0.303989	up	NS
KIAA0825	72.5236	0.945874	0.413848	2.28556	0.0222802	0.303989	up	NS
CCDC33	184.722	1.40964	0.616926	2.28494	0.0223166	0.304262	up	NS
C9orf116	237.512	0.974852	0.426846	2.28385	0.0223804	0.304909	up	NS
PINLYP	32.3006	1.86667	0.817627	2.28304	0.0224282	0.305335	up	NS
NPR3	82.256	-1.56348	0.685242	-2.28164	0.0225106	0.306233	down	NS
IGSF9	1355.75	0.612698	0.268647	2.28068	0.0225676	0.30656	up	NS
LINC02172	20.7933	3.43055	1.50409	2.28082	0.0225593	0.30656	up	NS
RHOXF1-AS1	12.51	5.29671	2.3237	2.27943	0.0226416	0.30734	up	NS
WNT3	215.98	1.13381	0.497716	2.27802	0.0227254	0.308253	up	NS
PRPS2	442.093	-0.822645	0.361228	-2.27736	0.0227649	0.308338	down	NS
XBP1	8088.73	-0.653959	0.287125	-2.27761	0.02275	0.308338	down	NS
GRM5	35.5927	1.49259	0.655508	2.277	0.0227863	0.308403	up	NS
CDKN1A	10853.5	-1.45806	0.64061	-2.27605	0.0228432	0.308436	down	NS
NTHL1	396.099	0.630633	0.277199	2.27502	0.0229049	0.308436	up	NS
PHLDB3	301.028	-0.550354	0.24189	-2.27522	0.0228926	0.308436	down	NS
SCARB2	10558.5	-0.517173	0.227297	-2.27531	0.0228872	0.308436	down	NS
TRIM65	420.464	0.616508	0.270934	2.27549	0.0228764	0.308436	up	NS
WASH5P	38.6671	2.21606	0.973441	2.27652	0.0228149	0.308436	up	NS
ZDBF2	1766.01	0.567475	0.249365	2.27568	0.0228651	0.308436	up	NS
STK32C	635.138	0.681913	0.299831	2.27432	0.0229467	0.308775	up	NS
SETD9	88.6574	1.04536	0.459766	2.27368	0.0229853	0.309071	up	NS
ARPC4-TTLL3	113.954	0.834875	0.3674	2.27238	0.0230633	0.309766	up	NS
TCTN1	1502.58	0.496139	0.218345	2.27227	0.0230704	0.309766	up	NS
SEPTIN12	11.572	3.55429	1.56481	2.27139	0.0231231	0.31025	up	NS
CASC3	3591.42	-0.383958	0.169129	-2.2702	0.0231953	0.310547	down	NS
GLT8D2	82.0742	0.987565	0.434928	2.27064	0.0231689	0.310547	up	NS
OLA1	3791.77	-0.453578	0.19979	-2.27027	0.0231911	0.310547	down	NS
TRPC4AP	3319.95	-0.483616	0.213154	-2.26886	0.0232768	0.311413	down	NS
GINM1	1336.62	-0.402858	0.177588	-2.2685	0.0232989	0.311457	down	NS
SEC16B	30.3935	1.5677	0.691148	2.26826	0.0233136	0.311457	up	NS
CNPY3	1542.11	-0.425141	0.187463	-2.26787	0.023337	0.311541	down	NS
GJC2	65.52	1.51573	0.668427	2.2676	0.0233534	0.311541	up	NS
BCL3	395.617	-0.677156	0.298848	-2.26589	0.0234584	0.312045	down	NS
CABP1	58.5	1.39211	0.61423	2.26642	0.0234255	0.312045	up	NS
FBXL13	93.1604	0.799463	0.352802	2.26604	0.0234489	0.312045	up	NS
MAMDC4	290.622	0.932515	0.411406	2.26665	0.0234113	0.312045	up	NS
SSXP10	55.6262	2.7461	1.21214	2.26549	0.0234824	0.312141	up	NS
TTC9B	397.706	0.796694	0.351928	2.2638	0.0235867	0.313303	up	NS
ABLIM3	565.247	0.840844	0.371896	2.26097	0.0237613	0.314896	up	NS
HTR3A	125.526	-1.37192	0.6067	-2.26128	0.0237416	0.314896	down	NS
REEP3	1520.35	-0.454617	0.201091	-2.26076	0.0237744	0.314896	down	NS
ZFP41	261.988	0.667805	0.295304	2.26141	0.0237338	0.314896	up	NS
LINC01833	213.074	0.915541	0.40507	2.2602	0.0238086	0.314915	up	NS
SERPINA3	288.055	-0.733806	0.324666	-2.26019	0.0238097	0.314915	down	NS
SEPTIN6	1194.13	1.22666	0.542829	2.25975	0.0238368	0.31505	up	NS
HTATIP2	112.988	0.891506	0.39465	2.25898	0.0238848	0.315459	up	NS
LINC00645	45.0143	2.36888	1.04893	2.25838	0.0239223	0.31573	up	NS
SULT1E1	17.0182	-2.15183	0.953794	-2.25608	0.0240658	0.317399	down	NS
PRPF3	963.213	-0.567148	0.25146	-2.25542	0.0241071	0.317717	down	NS
CNNM1	103.244	0.815814	0.362026	2.25347	0.0242294	0.318496	up	NS
NEDD9	1866.78	1.24166	0.550933	2.25374	0.0242126	0.318496	up	NS
PPIL1	1063.66	0.538744	0.239037	2.25381	0.0242082	0.318496	up	NS
TRIM38	207.125	1.1196	0.496851	2.25339	0.0242347	0.318496	up	NS
RGN	12.6216	2.62112	1.16339	2.253	0.0242592	0.318593	up	NS
SLC6A5	20.5204	2.8856	1.28107	2.25249	0.0242911	0.318787	up	NS
PRDM1	58.867	-1.34763	0.598399	-2.25206	0.0243185	0.31892	down	NS
LIMS2	32.2789	1.61994	0.71994	2.2501	0.0244426	0.320322	up	NS
ADIRF-AS1	42.0886	2.10464	0.93562	2.24946	0.0244835	0.320425	up	NS
GPR22	36.9841	1.75856	0.781968	2.24889	0.0245194	0.320425	up	NS
MEP1B	9.71743	-4.09086	1.81896	-2.24901	0.0245122	0.320425	down	NS
SMG8	574.646	-0.491164	0.218402	-2.24889	0.0245192	0.320425	down	NS
LOC105374689	10.5563	-6.43228	2.8608	-2.24842	0.0245494	0.320591	down	NS
CYP27C1	131.071	1.11089	0.494295	2.24742	0.0246133	0.320755	up	NS
SCOC-AS1	34.1993	1.4372	0.639569	2.24714	0.0246309	0.320755	up	NS
SYT16	440.971	0.7038	0.313188	2.24722	0.0246262	0.320755	up	NS
UTS2	256.519	-1.23006	0.547375	-2.24719	0.0246278	0.320755	down	NS
RPL7A	25107.8	-0.454664	0.202395	-2.24642	0.0246769	0.321128	down	NS
RABL2B	1350.81	0.460311	0.205034	2.24505	0.024765	0.322049	up	NS
KNCN	11.6078	2.4369	1.08581	2.24432	0.0248116	0.322203	up	NS
RSPO4	36.1632	1.33453	0.594589	2.24446	0.0248029	0.322203	up	NS
RBPJ	3512.71	-0.510622	0.227624	-2.24327	0.0248792	0.322857	down	NS
RPL6P27	4115.02	-0.427556	0.190617	-2.243	0.0248966	0.322857	down	NS
PRSS33	45.271	1.28861	0.574616	2.24256	0.024925	0.322999	up	NS
IQCN	132.169	1.11633	0.4982	2.24073	0.0250434	0.324158	up	NS
ZNF217	890.225	-0.94308	0.420897	-2.24064	0.0250493	0.324158	down	NS
GPR149	31.4136	2.02647	0.904676	2.24	0.0250912	0.324249	up	NS
PDYN	177.396	1.33163	0.594466	2.24004	0.0250883	0.324249	up	NS
TEN1-CDK3	109.776	-0.854621	0.381689	-2.23905	0.0251525	0.324815	down	NS
EDARADD	51.8411	-1.38635	0.619426	-2.23811	0.0252137	0.325153	down	NS
UNC45B	12.5745	5.65401	2.52596	2.23836	0.0251976	0.325153	up	NS
IQCD	140.405	0.88379	0.395025	2.2373	0.0252665	0.325609	up	NS
CYP2C8	73.3992	1.08911	0.487001	2.23636	0.0253284	0.32618	up	NS
ABAT	2489.83	0.880271	0.393889	2.23482	0.0254293	0.327026	up	NS
CHD5	461.549	1.09041	0.48788	2.235	0.0254173	0.327026	up	NS
DRD2	670.292	0.989923	0.443072	2.23423	0.0254682	0.327299	up	NS
TFCP2L1	51.3638	-2.2164	0.992502	-2.23314	0.0255396	0.327991	down	NS
SHISA7	318.777	0.556462	0.249304	2.23206	0.0256108	0.328678	up	NS
MPPED1	193.942	1.06361	0.476913	2.23019	0.0257348	0.330041	up	NS
CHURC1	1543.46	0.520932	0.233695	2.22911	0.0258067	0.330736	up	NS
ZNF630	80.9185	0.898914	0.403351	2.22862	0.0258395	0.330927	up	NS
CPA2	17.8265	-1.77505	0.796723	-2.22794	0.0258842	0.331271	down	NS
HEIH	713.583	0.483368	0.217018	2.22732	0.0259258	0.331575	up	NS
FLVCR2	31.6542	-1.68275	0.755872	-2.22624	0.0259983	0.332109	down	NS
LOC100506731	26.2179	2.73759	1.23003	2.22563	0.026039	0.332109	up	NS
MSH6	1965.07	-0.392811	0.176494	-2.22563	0.0260389	0.332109	down	NS
PIWIL4	22.8185	1.78712	0.802936	2.22573	0.0260322	0.332109	up	NS
HES4	802.854	0.738916	0.33224	2.22404	0.0261456	0.333011	up	NS
RNF213-AS1	53.0305	1.49268	0.671102	2.22423	0.0261331	0.333011	up	NS
FAM149A	134.949	0.821736	0.369601	2.2233	0.0261954	0.333191	up	NS
NACA3P	70.017	-1.07128	0.481891	-2.22307	0.0262108	0.333191	down	NS
SCNM1	814.386	-0.622149	0.279865	-2.22303	0.0262135	0.333191	down	NS
ASAH2	80.0698	-0.916544	0.412509	-2.22188	0.0262917	0.33336	down	NS
COL7A1	508.069	0.887671	0.39958	2.22151	0.0263165	0.33336	up	NS
LOC102724488	21.1867	1.98165	0.891941	2.22172	0.0263019	0.33336	up	NS
PRRX1	125.411	-1.58424	0.713065	-2.22173	0.0263014	0.33336	down	NS
SPA17	734.44	0.732709	0.329813	2.22159	0.026311	0.33336	up	NS
GMNC	77.5722	1.00726	0.453495	2.22112	0.0263431	0.33347	up	NS
PPM1N	18.2509	1.84863	0.832516	2.22054	0.0263823	0.33364	up	NS
STPG1	504.281	0.563727	0.253887	2.22039	0.0263924	0.33364	up	NS
CHRNA4	522.179	0.75225	0.339095	2.2184	0.0265273	0.335117	up	NS
TTYH1	1491.44	0.992026	0.447331	2.21766	0.0265783	0.335533	up	NS
RPH3AL	318.49	0.973765	0.43918	2.21723	0.0266072	0.33567	up	NS
KCNN1	272.839	0.726019	0.327485	2.21696	0.0266261	0.33568	up	NS
H3C6	28.9566	-1.46783	0.662456	-2.21575	0.0267089	0.336268	down	NS
MYO15A	80.5449	1.29631	0.584987	2.21597	0.0266937	0.336268	up	NS
RANBP17	171.522	0.638534	0.288303	2.2148	0.0267736	0.336627	up	NS
SLC25A18	8.61143	-2.46766	1.11407	-2.215	0.02676	0.336627	down	NS
SLX4	283.308	0.561259	0.253476	2.21424	0.0268119	0.336881	up	NS
CPAMD8	177.767	0.993566	0.448816	2.21375	0.0268459	0.336963	up	NS
SCN3A	943.114	0.701677	0.317004	2.21346	0.0268659	0.336963	up	NS
TMEM45A	295.135	1.24583	0.562869	2.21336	0.0268729	0.336963	up	NS
ARL10	732.719	0.577505	0.260951	2.21308	0.0268921	0.336976	up	NS
ZNF718	217.817	-1.01878	0.460457	-2.21255	0.0269289	0.33721	down	NS
GPR21	12.1921	2.30109	1.0402	2.21216	0.0269557	0.337319	up	NS
LINC01109	21.0718	3.47737	1.57246	2.21142	0.0270069	0.337544	up	NS
SNHG18	173.681	-1.14283	0.516795	-2.21137	0.0270101	0.337544	down	NS
C7orf57	102.008	1.17553	0.531855	2.21025	0.027088	0.338179	up	NS
FAM81B	250.284	1.19179	0.539371	2.20959	0.0271337	0.338179	up	NS
MYC	290.388	0.577825	0.261491	2.20973	0.0271238	0.338179	up	NS
TTC21A	211.729	0.933623	0.422496	2.20978	0.0271204	0.338179	up	NS
GDAP2	367.944	-0.496479	0.224807	-2.20847	0.0272116	0.338542	down	NS
LDHB	9316.02	-0.451283	0.204346	-2.20843	0.0272144	0.338542	down	NS
MATK	85.4824	1.15532	0.523153	2.20838	0.0272175	0.338542	up	NS
NRGN	56.1027	1.39134	0.630203	2.20777	0.0272603	0.338849	up	NS
CTNNAL1	468.193	-0.684633	0.31019	-2.20714	0.0273043	0.338942	down	NS
SGK1	191.045	-0.941537	0.42657	-2.20723	0.0272983	0.338942	down	NS
CCNG1	5313.58	-0.651241	0.295203	-2.20608	0.0273787	0.339185	down	NS
LMNTD1	23.7852	1.91611	0.868422	2.20643	0.0273542	0.339185	up	NS
TMEM108	554.236	0.841103	0.381224	2.20632	0.0273616	0.339185	up	NS
EEF1G	38945.3	-0.354087	0.16055	-2.20546	0.0274216	0.33949	down	NS
KIAA0319	165.423	1.2117	0.549599	2.20471	0.0274747	0.339696	up	NS
SLC45A2	19.7423	-3.05435	1.38536	-2.20474	0.0274721	0.339696	down	NS
ARHGEF25	617.979	0.787578	0.357788	2.20124	0.0277189	0.342486	up	NS
GTF2H2B	121.27	-1.40261	0.637447	-2.20035	0.027782	0.342811	down	NS
ITGA11	20.4466	-1.85386	0.84252	-2.20037	0.0277803	0.342811	down	NS
DEPP1	335.203	0.751861	0.341985	2.19852	0.0279118	0.343955	up	NS
STK32B	208.11	1.22777	0.558391	2.19876	0.0278952	0.343955	up	NS
ACTN2	81.4095	1.58169	0.720125	2.19641	0.0280625	0.344965	up	NS
ANKRD18B	24.9567	-1.94571	0.885726	-2.19674	0.0280391	0.344965	down	NS
MYLKP1	10.4141	2.82894	1.28818	2.19608	0.0280865	0.344965	up	NS
SORBS2	1741.57	0.514745	0.234334	2.19663	0.0280468	0.344965	up	NS
TRAM1L1	297.202	0.708952	0.322816	2.19615	0.0280812	0.344965	up	NS
PDGFD	609.129	-0.797402	0.363201	-2.19549	0.0281288	0.345256	down	NS
CSMD3	163.547	1.04784	0.477402	2.19488	0.028172	0.345558	up	NS
CASC8	18.383	5.05216	2.30231	2.19439	0.0282077	0.345598	up	NS
CTSK	134.469	-1.15877	0.528078	-2.19432	0.0282125	0.345598	down	NS
LINC01586	20.3618	1.70979	0.779593	2.19319	0.0282939	0.346367	up	NS
MRC2	4354.02	-0.543059	0.247707	-2.19235	0.0283546	0.346653	down	NS
TRIM67	330.639	0.96914	0.442051	2.19237	0.0283528	0.346653	up	NS
APC2	3085.64	0.663062	0.302618	2.19109	0.0284456	0.347039	up	NS
DEAF1	1645.44	0.443869	0.202621	2.19063	0.0284785	0.347039	up	NS
LINC01128	562.534	0.601769	0.274658	2.19097	0.0284537	0.347039	up	NS
SEC24D	1305.85	-0.496043	0.226396	-2.19104	0.0284486	0.347039	down	NS
SPG21	1957.15	-0.477433	0.217944	-2.19062	0.0284795	0.347039	down	NS
HTD2	202.835	1.16378	0.531513	2.18956	0.0285559	0.347326	up	NS
LOC102606465	66.1785	0.903593	0.412676	2.18959	0.0285537	0.347326	up	NS
LOC107984293	24.373	2.80912	1.28314	2.18926	0.0285778	0.347326	up	NS
MAGED4B	2876.19	0.581284	0.2655	2.1894	0.0285681	0.347326	up	NS
GRP	52.1585	-1.38821	0.634383	-2.18829	0.0286487	0.34796	down	NS
SLC15A2	85.2205	-0.813944	0.372266	-2.18646	0.0287821	0.348669	down	NS
SLC6A13	13.4921	2.61197	1.19437	2.1869	0.0287498	0.348669	up	NS
TBC1D15	753.07	-0.900028	0.411555	-2.18689	0.0287503	0.348669	down	NS
ZMYND8	1379.14	0.583709	0.266943	2.18664	0.0287685	0.348669	up	NS
GRB10	928.404	-0.44939	0.20572	-2.18448	0.0289271	0.349286	down	NS
HCG11	68.2403	1.30096	0.595361	2.18516	0.028877	0.349286	up	NS
ORAI1	346.832	-0.530417	0.24275	-2.18504	0.0288861	0.349286	down	NS
RIMS1	379.505	0.576167	0.263752	2.1845	0.0289252	0.349286	up	NS
TESK2	254.251	-1.04111	0.47654	-2.18473	0.0289088	0.349286	down	NS
PCDHGB1	137.312	-1.58555	0.726262	-2.18316	0.029024	0.350229	down	NS
ALKBH1	330.184	-0.493768	0.226211	-2.18278	0.0290521	0.350341	down	NS
C1orf226	410.667	-0.561749	0.257443	-2.18203	0.0291073	0.350655	down	NS
DPH5	839.665	-0.479665	0.219928	-2.18101	0.0291827	0.350655	down	NS
KLHL24	1455.56	-0.706537	0.323995	-2.1807	0.0292056	0.350655	down	NS
MAP3K7	1639.63	-0.364639	0.167211	-2.18072	0.0292043	0.350655	down	NS
PIFO	1424.97	0.76462	0.350641	2.18064	0.0292102	0.350655	up	NS
RMRP	160.999	1.15053	0.527433	2.18138	0.0291555	0.350655	up	NS
SH3RF3	429.327	-0.976999	0.448029	-2.18066	0.0292085	0.350655	down	NS
HSP90B3P	100.993	-0.769897	0.353181	-2.17989	0.0292654	0.35093	down	NS
MYOM3	22.4543	2.6712	1.22542	2.17982	0.0292709	0.35093	up	NS
PEBP4	22.0795	2.30947	1.05988	2.17899	0.0293326	0.351443	up	NS
CSF1	230.258	-0.673156	0.30914	-2.17751	0.0294423	0.35253	down	NS
CELF5	1760.52	0.381082	0.17505	2.177	0.0294809	0.352564	up	NS
INSYN2B	79.1195	1.75309	0.80529	2.17697	0.0294831	0.352564	up	NS
ATG13	2218.26	-0.37223	0.171093	-2.1756	0.0295853	0.353331	down	NS
PDIA6	7068.9	-0.336027	0.154435	-2.17584	0.0295672	0.353331	down	NS
PNRC1	1837.99	0.406448	0.18688	2.17491	0.0296369	0.353721	up	NS
ARPIN	785.256	0.462729	0.212872	2.17374	0.0297245	0.353919	up	NS
CCDC39	117.588	1.52616	0.701987	2.17406	0.0297005	0.353919	up	NS
LOC100507351	39.3996	2.33577	1.07468	2.17345	0.0297466	0.353919	up	NS
MYLIP	775.358	-0.693586	0.319122	-2.17342	0.0297487	0.353919	down	NS
PI15	33.1665	1.77973	0.818523	2.17432	0.0296809	0.353919	up	NS
COX6B2	41.5879	1.70036	0.782743	2.17232	0.0298318	0.354036	up	NS
HLA-E	2507.47	-0.534767	0.246169	-2.17235	0.029829	0.354036	down	NS
RPGRIP1L	505.41	0.624214	0.287355	2.17228	0.0298348	0.354036	up	NS
SLC22A15	257.628	0.693975	0.319402	2.17273	0.0298005	0.354036	up	NS
UBE2H	4500.95	-0.405784	0.186827	-2.17198	0.0298571	0.354074	down	NS
ACTR3C	90.3191	1.05264	0.485279	2.16915	0.0300713	0.355143	up	NS
ADGRG6	190.841	1.07189	0.494051	2.16959	0.030038	0.355143	up	NS
C16orf86	77.7044	1.01432	0.467804	2.16827	0.0301383	0.355143	up	NS
EDEM1	778.7	-0.516047	0.237917	-2.16902	0.0300811	0.355143	down	NS
FKBP5	1307.61	-0.711082	0.327912	-2.16851	0.0301197	0.355143	down	NS
GLIPR1	92.5505	1.65452	0.762699	2.16929	0.0300604	0.355143	up	NS
LY75-CD302	13.8272	-5.18507	2.39063	-2.16891	0.0300895	0.355143	down	NS
MYOZ1	46.5762	2.26041	1.04235	2.16857	0.0301152	0.355143	up	NS
NEBL	3193.19	-0.410455	0.189202	-2.1694	0.030052	0.355143	down	NS
UST	182.166	-0.865379	0.398784	-2.17004	0.0300035	0.355143	down	NS
UAP1L1	266.715	-0.801186	0.36984	-2.1663	0.030288	0.356681	down	NS
CD7	39.5905	1.36242	0.629204	2.16531	0.0303643	0.357126	up	NS
PNMA8B	675.107	0.7502	0.346456	2.16535	0.0303606	0.357126	up	NS
CHRNA1	67.5579	2.6439	1.22187	2.16381	0.0304786	0.358244	up	NS
BCRP7	49.1194	1.0266	0.474541	2.16335	0.030514	0.358434	up	NS
WDR64	15.0701	2.51773	1.16405	2.1629	0.0305486	0.358613	up	NS
CFAP77	342.728	1.0746	0.497098	2.16175	0.0306371	0.358832	up	NS
DCAF4	183.622	0.588886	0.272448	2.16146	0.0306597	0.358832	up	NS
HOMER3	680.272	-0.589385	0.27266	-2.16161	0.0306479	0.358832	down	NS
RAD51D	146.616	0.711257	0.329071	2.16141	0.0306637	0.358832	up	NS
SEMA5B	347.269	0.71149	0.329134	2.16171	0.0306408	0.358832	up	NS
CACNA1A	298.754	0.703791	0.325679	2.161	0.0306956	0.358859	up	NS
PLCH2	342.369	0.811039	0.375368	2.16065	0.0307224	0.358859	up	NS
TERF2IP	3105.67	-0.724474	0.335307	-2.16063	0.0307241	0.358859	down	NS
SLC7A2	1808.08	-1.21466	0.562362	-2.15993	0.030778	0.359264	down	NS
C11orf16	21.3606	2.27078	1.05308	2.15633	0.0310579	0.360126	up	NS
DLGAP2	50.624	1.14391	0.530575	2.15599	0.0310844	0.360126	up	NS
ERCC6L2	633.66	0.438069	0.203072	2.15721	0.0309894	0.360126	up	NS
FST	154.929	-1.2623	0.58502	-2.1577	0.030951	0.360126	down	NS
KCNJ14	39.752	1.36004	0.630584	2.1568	0.0310212	0.360126	up	NS
LRRC46	185.5	1.16872	0.541742	2.15733	0.0309801	0.360126	up	NS
MIR210HG	189.982	1.65044	0.765473	2.15611	0.0310752	0.360126	up	NS
OSBP	1986.66	-0.481312	0.223009	-2.15826	0.0309074	0.360126	down	NS
PLCD4	151.562	-1.16204	0.538968	-2.15605	0.0310799	0.360126	down	NS
RPL17	15321.9	-0.432394	0.200537	-2.15618	0.0310698	0.360126	down	NS
RPL24	11697.2	-0.399302	0.185087	-2.15737	0.0309767	0.360126	down	NS
THCAT155	94.5031	1.08592	0.503281	2.15767	0.0309532	0.360126	up	NS
HSPB7	11.312	2.31763	1.07523	2.15549	0.0311239	0.360348	up	NS
RNU1-3	45.224	-8.65628	4.01637	-2.15525	0.0311423	0.360348	down	NS
ABCA12	13.6777	3.36546	1.56185	2.15479	0.0311781	0.360537	up	NS
DNAH11	54.5158	1.59596	0.740889	2.15411	0.0312314	0.360928	up	NS
FAM98A	544.606	-0.631668	0.293458	-2.1525	0.0313578	0.362054	down	NS
TRIP13	149.595	0.826348	0.383923	2.15238	0.0313678	0.362054	up	NS
GRIA4	553.17	-0.731551	0.340107	-2.15095	0.0314805	0.362455	down	NS
IFITM10	227.971	-0.832284	0.386896	-2.15118	0.0314618	0.362455	down	NS
TFAP2A	54.9523	-2.4438	1.13587	-2.15148	0.031438	0.362455	down	NS
UGT3A2	24.889	-1.8995	0.883069	-2.15102	0.0314747	0.362455	down	NS
DNAJC3	1308.66	-0.445359	0.207123	-2.15022	0.0315381	0.362733	down	NS
TRIM72	17.3714	3.17629	1.47725	2.15015	0.0315437	0.362733	up	NS
FUT4	80.7541	0.87585	0.407532	2.14915	0.0316222	0.363186	up	NS
RPL7P9	6794.62	-0.393926	0.183281	-2.1493	0.0316107	0.363186	down	NS
ANKRD27	517.229	-0.491852	0.228908	-2.14869	0.0316587	0.36338	down	NS
CHMP4C	141.848	-0.633752	0.295157	-2.14717	0.0317799	0.364217	down	NS
DDX3Y	1480.9	6.87423	3.20176	2.14701	0.0317922	0.364217	up	NS
GRIA2	1123.16	0.745764	0.347385	2.14679	0.0318099	0.364217	up	NS
PSMA4	2446.33	-0.565297	0.263284	-2.1471	0.0317854	0.364217	down	NS
TMEM255A	1649.27	0.815154	0.379762	2.14648	0.0318343	0.364271	up	NS
LOC107985911	250.023	-1.01768	0.474173	-2.14621	0.0318561	0.364297	down	NS
DRC3	170.574	1.03412	0.482129	2.1449	0.0319607	0.365268	up	NS
IQCK	784.147	0.549467	0.256223	2.14448	0.0319942	0.365426	up	NS
GRIA1	1162.18	-0.498024	0.23241	-2.14287	0.0321234	0.366668	down	NS
LRRC24	431.553	0.859625	0.4012	2.14264	0.0321424	0.366668	up	NS
LINC00261	1643.93	0.984857	0.459713	2.14233	0.0321667	0.36672	up	NS
NPHP4	371.803	0.513165	0.239608	2.14169	0.0322188	0.366864	up	NS
SLC3A2	5452.79	-0.405759	0.18944	-2.14189	0.0322024	0.366864	down	NS
TNPO3	1575.59	-0.362316	0.169275	-2.1404	0.0323223	0.367817	down	NS
MT3	21.7853	1.82736	0.854161	2.13936	0.0324067	0.368215	up	NS
NR1D1	263.434	-0.755675	0.353246	-2.13923	0.0324167	0.368215	down	NS
OSTM1	904.572	-0.653043	0.305249	-2.13938	0.032405	0.368215	down	NS
KLHL1	347.939	1.87702	0.877877	2.13814	0.0325058	0.36838	up	NS
MYBPC2	30.9065	2.81939	1.31881	2.13783	0.0325304	0.36838	up	NS
PTP4A3	3458.72	-0.668758	0.312717	-2.13854	0.032473	0.36838	down	NS
RPL22L1	391.925	-0.620654	0.290302	-2.13796	0.0325199	0.36838	down	NS
SMPX	21.6287	2.13069	0.996474	2.13823	0.0324982	0.36838	up	NS
RPPH1	156.62	1.21244	0.567342	2.13705	0.0325938	0.368874	up	NS
PAQR4	766.724	0.434145	0.203219	2.13634	0.0326517	0.369304	up	NS
SH3BGRL2	1255.86	-0.568797	0.266335	-2.13564	0.0327086	0.369723	down	NS
AK8	86.6102	1.04686	0.49041	2.13467	0.0327882	0.369723	up	NS
CNTRL	444.786	0.812274	0.380443	2.13508	0.0327548	0.369723	up	NS
SAV1	617.963	-0.534909	0.250564	-2.13482	0.0327756	0.369723	down	NS
VAC14-AS1	20.5102	2.78874	1.3064	2.13469	0.0327866	0.369723	up	NS
CTNND1	2465.74	-0.702199	0.329116	-2.13359	0.0328765	0.370493	down	NS
KIDINS220	6588.92	0.376735	0.176646	2.13271	0.0329484	0.371079	up	NS
AQP6	12.1344	2.64181	1.23918	2.13191	0.0330142	0.371224	up	NS
ELOVL2	301.524	0.848675	0.398293	2.13078	0.0331071	0.371224	up	NS
MAPK11	264.302	0.872239	0.409384	2.13061	0.0331211	0.371224	up	NS
MLLT11	14122.9	-0.592457	0.277991	-2.13121	0.0330719	0.371224	down	NS
PLCG2	25.6501	-1.3857	0.650175	-2.13127	0.0330667	0.371224	down	NS
RPL13AP5	13289.8	-0.390065	0.183076	-2.13062	0.0331208	0.371224	down	NS
RRM2B	1540.07	-0.6252	0.293396	-2.13091	0.0330969	0.371224	down	NS
ZNF280D	435.773	-1.33912	0.628103	-2.13201	0.0330061	0.371224	down	NS
ITGA5	297.29	-0.793474	0.372547	-2.12986	0.0331832	0.371696	down	NS
EFHC2	369.761	0.824791	0.387337	2.12939	0.0332221	0.371908	up	NS
MMRN2	18.3346	1.93685	0.909793	2.1289	0.0332629	0.37214	up	NS
EEF1A1P25	131.873	-0.672134	0.315977	-2.12716	0.0334064	0.372624	down	NS
FURIN	2340.16	-0.628528	0.295464	-2.12726	0.0333988	0.372624	down	NS
TAX1BP1	3398.21	-0.346661	0.162955	-2.12734	0.0333919	0.372624	down	NS
TIMP1	3276.4	-0.988776	0.464708	-2.12774	0.0333589	0.372624	down	NS
ZFR2	337.515	0.763259	0.35876	2.12749	0.033379	0.372624	up	NS
PIK3R1	2818.88	0.439535	0.206716	2.12627	0.0334808	0.373229	up	NS
ATP6V0E2-AS1	103.766	1.04776	0.493549	2.1229	0.033762	0.375239	up	NS
CES4A	163.473	0.939813	0.442596	2.12341	0.0337195	0.375239	up	NS
KCNK10	646.801	1.40747	0.662852	2.12335	0.0337242	0.375239	up	NS
MARS2	155.572	-0.637679	0.300308	-2.12342	0.0337189	0.375239	down	NS
NEURL1	486.566	0.582949	0.274599	2.12291	0.0337615	0.375239	up	NS
DYNC2H1	645.244	0.470637	0.221827	2.12164	0.0338683	0.375298	up	NS
FAM229B	974.945	0.463372	0.218372	2.12194	0.0338431	0.375298	up	NS
GYG1	866.684	-0.416365	0.196219	-2.12194	0.0338431	0.375298	down	NS
PFKFB4	717.381	1.2161	0.573091	2.12199	0.0338383	0.375298	up	NS
XAB2	1336.74	-0.4148	0.195488	-2.12187	0.0338487	0.375298	down	NS
PEX12	242.218	-0.67853	0.319904	-2.12105	0.0339179	0.375591	down	NS
SYNE1	1075.06	0.525202	0.247638	2.12084	0.0339352	0.375591	up	NS
CLDN6	161.206	2.37932	1.12218	2.12027	0.0339829	0.375895	up	NS
METTL25B	479.938	-0.462475	0.218176	-2.11973	0.034029	0.376152	down	NS
MIR124-2HG	402.273	0.809413	0.381885	2.11952	0.0340465	0.376152	up	NS
TAGAP-AS1	29.7129	1.509	0.71206	2.1192	0.0340739	0.37623	up	NS
MET	246.255	-0.634832	0.299604	-2.1189	0.034099	0.376284	down	NS
TACC1	743.075	-0.68803	0.324879	-2.11781	0.0341915	0.37708	down	NS
DISP1	444.152	0.908864	0.429307	2.11705	0.0342556	0.377239	up	NS
RFX5	987.327	-0.385544	0.182125	-2.11692	0.0342668	0.377239	down	NS
SLITRK5	530.741	-0.768176	0.362849	-2.11707	0.034254	0.377239	down	NS
CD6	18.3929	2.03151	0.960101	2.11593	0.0343505	0.377831	up	NS
PCDHAC1	56.0231	0.967169	0.457116	2.11581	0.0343612	0.377831	up	NS
TTLL7	596.802	0.628263	0.296979	2.11551	0.0343864	0.377885	up	NS
AMMECR1	281.338	-0.553805	0.261869	-2.11482	0.0344453	0.378308	down	NS
LINC02166	18.535	2.04658	0.968201	2.1138	0.0345327	0.37882	up	NS
SSR3	2559.39	-0.396484	0.187565	-2.11385	0.0345282	0.37882	down	NS
CCDC103	244.962	1.15194	0.545025	2.11355	0.0345538	0.378828	up	NS
CMTM7	105.307	-1.09187	0.516682	-2.11324	0.0345804	0.378896	down	NS
LOC101928307	42.8041	1.93541	0.916381	2.11202	0.0346848	0.379496	up	NS
PEX2	1294.04	-0.40116	0.189919	-2.11227	0.0346636	0.379496	down	NS
POLR2J3	835.706	-0.473018	0.223979	-2.11188	0.0346965	0.379496	down	NS
SLCO5A1	1039.75	0.667692	0.316213	2.11153	0.034727	0.379607	up	NS
RPL17P39	951.463	-0.504753	0.23908	-2.11123	0.0347526	0.379663	down	NS
EIF4B	12123.1	-0.423328	0.200542	-2.11092	0.0347788	0.379727	down	NS
NUTM2D	160.532	1.08965	0.51634	2.11034	0.0348293	0.380054	up	NS
PRKCB	762.162	0.627514	0.297654	2.1082	0.0350138	0.38183	up	NS
RPL13AP22	638.889	-0.461859	0.219101	-2.10798	0.0350331	0.38183	down	NS
CHL1	5685.76	0.779878	0.370082	2.10731	0.0350908	0.381895	up	NS
OPHN1	324.991	0.628143	0.298068	2.10738	0.0350844	0.381895	up	NS
RNA5-8SN2	59.0114	8.8644	4.20673	2.10719	0.0351007	0.381895	up	NS
LINC02897	31.5681	1.36335	0.647087	2.1069	0.035126	0.381947	up	NS
FGF12	709.832	1.00005	0.474706	2.10666	0.035147	0.381951	up	NS
MAP3K20	1079.01	-0.730793	0.346967	-2.10623	0.0351841	0.382131	down	NS
BPIFA1	134.183	-2.47856	1.1776	-2.10476	0.0353121	0.383297	down	NS
FAM135B	57.8383	8.85125	4.20673	2.10407	0.0353725	0.383504	up	NS
LOC105377224	12.0157	6.40287	3.04291	2.10419	0.0353616	0.383504	up	NS
PGBD3	9.2128	-6.26299	2.97775	-2.10327	0.0354426	0.384041	down	NS
GSG1	8.58779	3.05418	1.45231	2.10298	0.0354672	0.384083	up	NS
TTC9C	390.382	-0.492245	0.234233	-2.10152	0.0355957	0.38525	down	NS
HSPD1	7562.55	-0.330796	0.157485	-2.1005	0.0356852	0.385769	down	NS
RPL7AP6	5046.21	-0.391697	0.186474	-2.10055	0.0356809	0.385769	down	NS
NES	3028.87	0.56196	0.267667	2.09948	0.035775	0.386209	up	NS
NMU	214.456	1.06652	0.508032	2.09933	0.0357882	0.386209	up	NS
SEC14L6	86.1779	1.37826	0.656388	2.09976	0.0357497	0.386209	up	NS
AMBN	728.645	-1.13543	0.541057	-2.09854	0.0358577	0.386376	down	NS
EPG5	511.478	-0.524652	0.25002	-2.09844	0.0358661	0.386376	down	NS
TNFRSF10D	162.69	1.36943	0.652478	2.09882	0.0358327	0.386376	up	NS
MKRN1	3621.32	-0.39309	0.187395	-2.09766	0.0359355	0.3869	down	NS
ITCH	1366	-0.383946	0.183256	-2.09514	0.0361587	0.389077	down	NS
GUSBP4	85.275	1.52757	0.729269	2.09466	0.0362014	0.389312	up	NS
KCNIP2	165.463	0.898163	0.429001	2.09362	0.0362942	0.390084	up	NS
LATS2	374.254	-0.512886	0.245045	-2.09303	0.0363464	0.390419	down	NS
VPS18	831.738	-0.544833	0.260365	-2.09257	0.0363873	0.390633	down	NS
LRP12	1159.16	-0.424523	0.202908	-2.0922	0.036421	0.390769	down	NS
CALR	19437.4	-0.386216	0.184833	-2.08954	0.0366587	0.39264	down	NS
MRPL10	1121.63	-0.369769	0.176962	-2.08954	0.0366588	0.39264	down	NS
WDFY3-AS2	201.644	0.750438	0.359087	2.08985	0.0366313	0.39264	up	NS
LRRC1	350.736	-0.73909	0.353754	-2.08928	0.036683	0.392673	down	NS
RNU4-2	24.0294	2.33838	1.11954	2.0887	0.0367347	0.393	up	NS
SPRED3	624.484	0.659629	0.315854	2.0884	0.036762	0.393065	up	NS
HNRNPUL2-BSCL2	795.226	-1.29269	0.619092	-2.08804	0.0367946	0.393188	down	NS
CAPN7	1390.65	-0.429821	0.205918	-2.08734	0.0368572	0.393404	down	NS
MTARC2	192.424	0.840344	0.402574	2.08743	0.0368496	0.393404	up	NS
FHOD3	951.751	0.475908	0.228058	2.08679	0.0369074	0.393714	up	NS
PLP2	1325.64	-0.495706	0.237742	-2.08506	0.0370637	0.395155	down	NS
ARHGEF15	13.5695	2.84327	1.36473	2.0834	0.0372148	0.395401	up	NS
LMNTD2-AS1	29.052	2.10262	1.00908	2.08371	0.0371866	0.395401	up	NS
MIR22HG	477.925	0.457469	0.219528	2.08387	0.0371716	0.395401	up	NS
PTPN14	206.675	-0.765354	0.367385	-2.08325	0.0372285	0.395401	down	NS
RRAGC	776.703	-0.543271	0.260791	-2.08317	0.0372358	0.395401	down	NS
SEZ6L	16496.3	-0.64942	0.311557	-2.08443	0.0371209	0.395401	down	NS
WASIR2	9.33936	2.33897	1.12227	2.08415	0.0371465	0.395401	up	NS
DNPH1	424.842	0.52281	0.251055	2.08245	0.037301	0.395868	up	NS
DESI2	1500.55	-0.5279	0.25355	-2.08204	0.037339	0.396032	down	NS
TMEM192	615.049	-0.429297	0.206236	-2.08158	0.0373804	0.396032	down	NS
TPI1P1	216.091	1.31473	0.631579	2.08165	0.0373745	0.396032	up	NS
CUX2	425.397	0.471903	0.226816	2.08056	0.0374746	0.396804	up	NS
KCNMB1	233.936	1.21812	0.585664	2.0799	0.0375349	0.397216	up	NS
DUSP5	260.396	1.09686	0.527621	2.07887	0.0376292	0.397806	up	NS
GYG2P1	11.2527	6.39995	3.07864	2.07882	0.0376334	0.397806	up	NS
CFC1B	470.139	0.976826	0.470058	2.07809	0.0377006	0.398289	up	NS
WDR54	945.069	0.573687	0.276214	2.07696	0.0378048	0.399163	up	NS
SLC8A2	881.584	0.638005	0.307318	2.07605	0.0378897	0.399832	up	NS
GS1-124K5.4	87.6902	0.939384	0.452655	2.07527	0.0379612	0.400359	up	NS
DNAJC3-DT	235.951	0.893799	0.430825	2.07462	0.0380217	0.40077	up	NS
TAF8	272.827	-0.522442	0.251865	-2.07429	0.0380525	0.400867	down	NS
IFT81	1004.56	0.669356	0.322779	2.07373	0.0381045	0.400961	up	NS
RPL41P2	1056.66	-0.500046	0.241108	-2.07395	0.038084	0.400961	down	NS
LINC01122	68.7902	1.08157	0.52189	2.07241	0.0382268	0.401813	up	NS
ZDHHC8P1	104.675	1.33384	0.643623	2.07239	0.0382288	0.401813	up	NS
RGMA	2424.69	0.56319	0.271871	2.07154	0.0383087	0.402198	up	NS
TESC	150.164	1.42948	0.690027	2.07163	0.0383	0.402198	up	NS
IL17RA	205.114	-0.727108	0.351181	-2.07046	0.0384088	0.403022	down	NS
TMEM68	661.484	-0.512885	0.247786	-2.06987	0.0384646	0.403379	down	NS
LINC00662	52.2635	8.7056	4.20681	2.06941	0.0385079	0.403605	up	NS
RTN2	837.012	0.426393	0.206075	2.06912	0.038535	0.403662	up	NS
TENT2	636.683	-0.48093	0.232471	-2.06878	0.0385672	0.403771	down	NS
LINC00908	37.9574	2.65959	1.28613	2.0679	0.0386493	0.403838	up	NS
RFLNA	78.3864	1.6172	0.782092	2.06778	0.0386604	0.403838	up	NS
SCIRT	51.0761	1.48044	0.715846	2.0681	0.0386307	0.403838	up	NS
ZNF823	90.4847	-1.02573	0.496054	-2.06778	0.0386605	0.403838	down	NS
CBLN2	524.577	6.25789	3.02757	2.06697	0.0387374	0.40393	up	NS
LPAR2	544.728	0.9276	0.448817	2.06677	0.0387562	0.40393	up	NS
RPL26	13669.7	-0.352234	0.170422	-2.06683	0.0387499	0.40393	down	NS
STOX2	1409.32	0.494529	0.23921	2.06735	0.0387015	0.40393	up	NS
ISL1	144.804	-0.787323	0.381038	-2.06626	0.0388039	0.4042	down	NS
C10orf95-AS1	227.509	0.740198	0.358447	2.06501	0.038922	0.404618	up	NS
PIEZO2	244.161	-0.820897	0.39748	-2.06525	0.038899	0.404618	down	NS
SLC50A1	563.755	-0.425617	0.206111	-2.06499	0.0389236	0.404618	down	NS
ZNF385D	511.649	0.685341	0.331898	2.06491	0.0389311	0.404618	up	NS
GVQW3	353.246	0.550635	0.266748	2.06425	0.0389942	0.404957	up	NS
PPM1D	580.238	-0.493767	0.239216	-2.06411	0.0390073	0.404957	down	NS
LOC107986524	41.4499	2.16688	1.0505	2.06271	0.0391405	0.405659	up	NS
MIR3936HG	14.4209	1.93449	0.937774	2.06285	0.039127	0.405659	up	NS
NOTCH2NLA	277.823	-0.903461	0.437923	-2.06306	0.0391072	0.405659	down	NS
ERLEC1P1	62.0924	1.88964	0.916491	2.06182	0.0392247	0.406079	up	NS
PGS1	601.297	0.427944	0.207535	2.06203	0.0392047	0.406079	up	NS
OLMALINC	234.687	0.722821	0.350661	2.06131	0.0392737	0.40636	up	NS
PGM3	1943.26	-0.43978	0.213436	-2.06048	0.039353	0.406833	down	NS
PSD3	1474.95	0.499485	0.242425	2.06037	0.0393632	0.406833	up	NS
IQCH	192.373	0.77593	0.376703	2.05979	0.0394183	0.406951	up	NS
TTC24	12.3248	3.4511	1.67529	2.06	0.0393986	0.406951	up	NS
EFS	867.026	0.585815	0.284453	2.05944	0.0394518	0.407069	up	NS
EIF1AD	625.706	-0.462364	0.224685	-2.05784	0.0396057	0.407968	down	NS
LRIF1	593.19	-0.542121	0.263426	-2.05797	0.0395933	0.407968	down	NS
PPIL6	643.884	0.516661	0.251096	2.05762	0.0396266	0.407968	up	NS
S100P	11.4934	-2.49258	1.21106	-2.05818	0.0395732	0.407968	down	NS
AOC1	31.1254	-2.00174	0.973343	-2.05656	0.0397285	0.408112	down	NS
ELL3	76.2759	0.966707	0.47001	2.05678	0.0397075	0.408112	up	NS
HK2	1221.55	1.32188	0.642561	2.05721	0.0396662	0.408112	up	NS
SYT3	413.833	0.623961	0.303387	2.05665	0.0397202	0.408112	up	NS
HDAC5	2323.21	-0.426151	0.207306	-2.05566	0.0398155	0.408199	down	NS
MFSD14C	128.008	0.788717	0.38366	2.05577	0.0398047	0.408199	up	NS
SCNN1D	151.391	0.857466	0.417008	2.05623	0.0397601	0.408199	up	NS
SYPL1	866.07	-0.509795	0.248008	-2.05556	0.0398248	0.408199	down	NS
RPL7AP30	978.401	-0.450917	0.219448	-2.05478	0.0399	0.408744	down	NS
ZNF204P	339.221	1.05061	0.511384	2.05444	0.0399328	0.408854	up	NS
SPTBN2	1534	0.543089	0.264392	2.0541	0.0399657	0.408855	up	NS
USP9X	5275.4	-0.638834	0.311022	-2.05399	0.0399769	0.408855	down	NS
ELOVL5	3467.64	-0.456662	0.222431	-2.05305	0.0400679	0.409358	down	NS
SPAG16	1187.42	0.452554	0.220433	2.05303	0.0400701	0.409358	up	NS
GNGT1	25.8663	-1.56594	0.762866	-2.05271	0.0401012	0.409451	down	NS
RPL6	22350.9	-0.387148	0.188625	-2.05248	0.0401234	0.409452	down	NS
CFAP43	347.759	0.872456	0.425415	2.05083	0.0402832	0.410742	up	NS
HEATR6	628.116	-0.414797	0.202269	-2.05072	0.040294	0.410742	down	NS
RPL7AP70	183.595	-0.665632	0.324704	-2.04997	0.0403675	0.411266	down	NS
KIF3B	2119.92	0.889736	0.434078	2.04972	0.040392	0.41129	up	NS
CD8A	53.2193	1.11161	0.542801	2.04792	0.0405683	0.412087	up	NS
LOC107985693	16.8088	1.87649	0.91602	2.04853	0.0405085	0.412087	up	NS
NLRP1	12.5846	2.27714	1.112	2.04778	0.0405812	0.412087	up	NS
NPIPB15	52.1427	2.62339	1.28104	2.04786	0.0405738	0.412087	up	NS
RPL23AP37	80.7179	-1.40514	0.686007	-2.04829	0.0405318	0.412087	down	NS
CALML4	119.083	0.961894	0.469811	2.04741	0.040618	0.412236	up	NS
PGAP4	1633.53	0.627961	0.306792	2.04686	0.0406716	0.412452	up	NS
STMND1	42.3126	2.18652	1.06829	2.04674	0.0406837	0.412452	up	NS
RPL17P7	925.538	-0.415899	0.203243	-2.04631	0.0407255	0.412651	down	NS
NNAT	37039.5	-0.529995	0.259234	-2.04447	0.0409076	0.41427	down	NS
CLVS1	276.431	0.821145	0.40174	2.04397	0.0409564	0.414539	up	NS
KCNK12	107.418	-1.14824	0.561853	-2.04367	0.0409859	0.414611	down	NS
GTPBP4	1194.06	-0.406262	0.198958	-2.04195	0.0411567	0.41603	down	NS
SOWAHB	94.4313	-0.737336	0.36112	-2.0418	0.0411709	0.41603	down	NS
CDCP1	87.1737	-1.85537	0.908926	-2.04127	0.0412236	0.416227	down	NS
DRAM2	789.141	-0.576706	0.282566	-2.04096	0.0412547	0.416227	down	NS
ILF3-DT	574.944	0.703487	0.344689	2.04093	0.0412576	0.416227	up	NS
GABARAP	8113.04	-0.354173	0.173705	-2.03893	0.0414571	0.417786	down	NS
RPL36	8377.43	-0.345003	0.169201	-2.03901	0.0414487	0.417786	down	NS
ADARB2	217.515	1.0483	0.51424	2.03854	0.0414958	0.417949	up	NS
MALL	25.8014	-1.67322	0.821325	-2.03722	0.0416282	0.419056	down	NS
STMN3	4599.54	0.402451	0.197576	2.03694	0.0416558	0.419107	up	NS
ARHGAP15	20.3774	1.95085	0.958795	2.03469	0.0418826	0.420772	up	NS
PTPN18	717.324	0.56888	0.279631	2.03439	0.0419119	0.420772	up	NS
USP14	2051.4	-0.35418	0.174041	-2.03504	0.0418467	0.420772	down	NS
ZNF414	316.962	0.583407	0.28675	2.03455	0.0418962	0.420772	up	NS
PCDHB16	310.52	-0.636735	0.31308	-2.03377	0.0419744	0.421172	down	NS
MYO1B	1201.73	-0.482552	0.237319	-2.03335	0.0420175	0.421376	down	NS
PXMP4	210.197	0.740494	0.36432	2.03254	0.0420991	0.421565	up	NS
SEMA6B	1922.69	-0.502977	0.247468	-2.03249	0.0421044	0.421565	down	NS
WNT10A	45.0074	-2.19908	1.08192	-2.03257	0.0420957	0.421565	down	NS
SNX22	91.7907	1.0225	0.503204	2.03198	0.0421558	0.421853	up	NS
SNCAIP	562.744	0.507335	0.249704	2.03175	0.0421793	0.421861	up	NS
FDPS	2807.17	0.499509	0.245918	2.0312	0.0422351	0.422093	up	NS
PSMA1	2303.11	-0.364835	0.179627	-2.03107	0.042248	0.422093	down	NS
CCDC136	956.966	0.473566	0.233286	2.02998	0.0423587	0.422901	up	NS
SLCO1C1	43.8339	1.19196	0.587223	2.02983	0.0423743	0.422901	up	NS
PIM1	1285.62	0.861705	0.4248	2.0285	0.0425097	0.424025	up	NS
ATP6V1B2	4945.08	-0.52984	0.261436	-2.02666	0.0426974	0.425629	down	NS
RPS27AP16	1367.63	-0.388246	0.191587	-2.02647	0.0427163	0.425629	down	NS
RPL8P3	26.1276	-1.23709	0.610535	-2.02624	0.0427407	0.425643	down	NS
BBS2	1149.66	-0.394945	0.195082	-2.02451	0.0429173	0.426488	down	NS
CDH6	2117.91	-1.07013	0.528557	-2.02462	0.042906	0.426488	down	NS
ISCU	1634	-0.435202	0.214958	-2.02459	0.042909	0.426488	down	NS
THAP7-AS1	73.2537	1.1375	0.561736	2.02497	0.0428705	0.426488	up	NS
NEB	90.6749	1.55265	0.767081	2.0241	0.0429595	0.426679	up	NS
WHAMM	405.262	-0.601747	0.297328	-2.02385	0.0429858	0.426712	down	NS
CEMIP2	2726.57	-0.469484	0.232056	-2.02315	0.0430578	0.426971	down	NS
SLC28A2-AS1	24.7742	-1.71269	0.846463	-2.02335	0.0430369	0.426971	down	NS
MYO6	2161.07	-0.407359	0.201376	-2.02288	0.0430854	0.427016	down	NS
KLF15	39.8181	-1.39308	0.688792	-2.02249	0.0431252	0.427184	down	NS
ATG2B	864.693	-0.479028	0.236903	-2.02204	0.0431718	0.42719	down	NS
NUAK1	947.942	-0.492845	0.24375	-2.02193	0.0431837	0.42719	down	NS
PSD2	792.968	0.600464	0.296991	2.02182	0.0431948	0.42719	up	NS
KIAA0040	88.9533	-1.62433	0.803762	-2.02091	0.0432893	0.427669	down	NS
SLFN13	85.4907	1.42536	0.705246	2.02109	0.0432707	0.427669	up	NS
LRP11	2053.29	-0.462335	0.228818	-2.02053	0.043328	0.427823	down	NS
PTPRO	5768.86	-0.5519	0.273233	-2.01989	0.043395	0.428258	down	NS
HSD17B3	9.43368	2.97175	1.47193	2.01895	0.0434926	0.428539	up	NS
LINC00342	57.0728	1.6799	0.831887	2.01939	0.0434466	0.428539	up	NS
RPS24	18821.7	-0.32084	0.158912	-2.01898	0.0434896	0.428539	down	NS
ADPRH	61.6284	1.06548	0.528182	2.01727	0.0436678	0.4287	up	NS
IFT80	882.543	0.592162	0.293529	2.01739	0.043655	0.4287	up	NS
MAP7D2	458.052	0.994448	0.493083	2.0168	0.0437167	0.4287	up	NS
PALMD	288	1.14203	0.566008	2.01769	0.0436241	0.4287	up	NS
PCDHA4	917.562	0.577811	0.286456	2.0171	0.0436847	0.4287	up	NS
PCDHGB7	507.127	0.856147	0.424268	2.01794	0.0435976	0.4287	up	NS
PRIMA1	35.7283	1.38111	0.684552	2.01754	0.043639	0.4287	up	NS
ROGDI	1284.09	0.458477	0.227309	2.01698	0.0436975	0.4287	up	NS
ZNF200	332.448	-0.46181	0.228958	-2.01701	0.0436946	0.4287	down	NS
ETNPPL	60.0848	1.8456	0.915237	2.01652	0.0437455	0.428757	up	NS
ARMC2	158.242	0.805879	0.399896	2.01522	0.0438815	0.429328	up	NS
BTBD6	793.754	0.425227	0.211022	2.01508	0.0438962	0.429328	up	NS
NPHP1	251.824	0.787352	0.390684	2.01532	0.0438713	0.429328	up	NS
SNAP25-AS1	10.7201	2.19445	1.08882	2.01543	0.0438592	0.429328	up	NS
ATP6V1F	3447.54	-0.381515	0.189448	-2.01382	0.0440286	0.429694	down	NS
H2AC6	35.1917	-1.68292	0.835505	-2.01426	0.0439824	0.429694	down	NS
LARP4	973.4	-0.4597	0.228298	-2.0136	0.0440518	0.429694	down	NS
LOC101928344	28.9662	2.31672	1.15053	2.01362	0.0440499	0.429694	up	NS
MYZAP	36.2559	2.0617	1.0245	2.0124	0.0441777	0.429694	up	NS
RDM1	24.0174	1.51796	0.754021	2.01316	0.0440978	0.429694	up	NS
RPS14	15895.9	-0.41404	0.205676	-2.01307	0.0441074	0.429694	down	NS
SOWAHA	55.9491	0.904367	0.449213	2.01322	0.0440911	0.429694	up	NS
STBD1	257.917	-0.721424	0.358455	-2.0126	0.0441572	0.429694	down	NS
SVIL-AS1	77.944	7.09802	3.52731	2.0123	0.044188	0.429694	up	NS
TMEM183A	2390.08	-0.408689	0.203058	-2.01267	0.0441498	0.429694	down	NS
CLASRP	684.523	0.457906	0.227623	2.01169	0.0442528	0.430099	up	NS
SMIM10L2A	1406.27	0.95003	0.472352	2.01128	0.0442963	0.430297	up	NS
ZBTB3	62.5028	-0.850783	0.423102	-2.01082	0.0443441	0.430536	down	NS
PRELID2	209.858	0.826389	0.411195	2.00972	0.0444603	0.431439	up	NS
GID4	362.046	-0.464008	0.230971	-2.00894	0.0445432	0.431567	down	NS
LOC107986148	41.9259	1.89392	0.942706	2.00903	0.044534	0.431567	up	NS
ZNF280B	191.238	-0.585033	0.291199	-2.00905	0.0445318	0.431567	down	NS
STAG3L5P-PVRIG2P-PILRB	690.929	0.865316	0.43078	2.00872	0.0445671	0.431574	up	NS
C20orf204	59.5449	-1.25284	0.623866	-2.00818	0.0446237	0.431658	down	NS
ENDOG	360.922	0.541047	0.269438	2.00806	0.044637	0.431658	up	NS
POLR1D	2159.7	-0.463828	0.231043	-2.00754	0.0446919	0.431658	down	NS
RPS27AP11	194.315	-0.544431	0.271179	-2.00764	0.0446811	0.431658	down	NS
ZNF529-AS1	82.253	-0.766658	0.381859	-2.0077	0.0446751	0.431658	down	NS
TMEM39A	739.017	-0.518602	0.258379	-2.00714	0.044735	0.43185	down	NS
CXCL16	173.471	0.951449	0.474174	2.00654	0.0447986	0.432014	up	NS
TFEB	103.213	-0.85985	0.428505	-2.00663	0.0447891	0.432014	down	NS
ACVR1	816.433	-0.440766	0.219842	-2.00492	0.0449715	0.432607	down	NS
ADA	134.358	-0.787376	0.392968	-2.00367	0.0451059	0.432607	down	NS
ATP8A2	683.905	0.5915	0.295157	2.00401	0.0450685	0.432607	up	NS
CD14	25.2745	-1.35064	0.673852	-2.00435	0.0450324	0.432607	down	NS
CHRDL1	1144.99	-0.7141	0.356241	-2.00454	0.0450123	0.432607	down	NS
FKBP3	2442.94	0.412919	0.206	2.00446	0.0450205	0.432607	up	NS
GBP1	52.1479	1.39546	0.696081	2.00474	0.0449912	0.432607	up	NS
OTOGL	23.585	1.92904	0.96281	2.00355	0.0451182	0.432607	up	NS
RAB37	30.6016	1.37826	0.687573	2.00452	0.0450139	0.432607	up	NS
TMEM59	5499.23	-0.392696	0.195885	-2.00473	0.0449921	0.432607	down	NS
UNC5B	851.287	-0.501773	0.250386	-2.004	0.04507	0.432607	down	NS
WDR45	580.475	-0.713635	0.356221	-2.00335	0.0451394	0.432607	down	NS
RCAN2	2258.19	-0.660952	0.330078	-2.00241	0.0452406	0.433354	down	NS
ZNF474	101.779	1.20382	0.601319	2.00196	0.0452888	0.433592	up	NS
CHRDL2	25.13	-1.48321	0.741383	-2.0006	0.0454354	0.434271	down	NS
CNGA3	354.421	0.743427	0.371544	2.00091	0.045402	0.434271	up	NS
ERICH1	284.99	0.569018	0.284532	1.99984	0.0455176	0.434271	up	NS
KAZN	1033.12	0.639504	0.319776	1.99985	0.0455162	0.434271	up	NS
MLF1	1608.94	0.449474	0.224702	2.00031	0.0454664	0.434271	up	NS
RCN1	9626.4	-0.569798	0.28493	-1.99979	0.0455233	0.434271	down	NS
UBE2E2	1166.9	-0.548192	0.274005	-2.00066	0.0454289	0.434271	down	NS
KIF5A	5073.41	0.533499	0.266889	1.99896	0.0456129	0.434854	up	NS
PRICKLE1	430.576	-0.50772	0.254038	-1.9986	0.0456518	0.434854	down	NS
SLC9A2	10.4566	-2.37845	1.19008	-1.99857	0.0456546	0.434854	down	NS
CAP1	4511.35	-0.352747	0.176553	-1.99796	0.0457207	0.43526	down	NS
FAM83H	254.788	0.878057	0.439581	1.99749	0.0457722	0.435304	up	NS
FAP	13.3628	-2.59301	1.29803	-1.99765	0.0457544	0.435304	down	NS
PABIR2	1355.89	0.522416	0.261653	1.99659	0.0458693	0.436005	up	NS
TBXAS1	46.2291	1.28002	0.641274	1.99606	0.0459279	0.436339	up	NS
FAM183A	167.616	0.983337	0.49284	1.99525	0.0460158	0.436741	up	NS
SARM1	1426.77	0.421638	0.211323	1.99523	0.0460173	0.436741	up	NS
ASDURF	22.7483	-1.7248	0.864992	-1.99401	0.0461511	0.43721	down	NS
COTL1	3293.98	0.402694	0.201929	1.99423	0.0461266	0.43721	up	NS
IMMP2L	206.609	0.585755	0.293834	1.99349	0.0462079	0.43721	up	NS
LINC02838	28.2038	2.01263	1.00941	1.99386	0.0461676	0.43721	up	NS
PCSK5	207.719	-0.770345	0.386422	-1.99353	0.0462031	0.43721	down	NS
RHOQ	2051.39	-0.548471	0.275022	-1.99428	0.0461215	0.43721	down	NS
MYO16	336.772	1.11047	0.557143	1.99314	0.046246	0.437348	up	NS
MAML3	817.019	0.402438	0.201934	1.99292	0.0462705	0.437357	up	NS
CXCL14	476.606	-1.39491	0.700408	-1.99156	0.0464193	0.438541	down	NS
AADAT	411.885	0.56436	0.283466	1.99093	0.0464888	0.438974	up	NS
BEX1	6558.26	0.905267	0.454797	1.99049	0.0465375	0.439211	up	NS
VLDLR	850.475	-0.535379	0.269022	-1.99009	0.0465807	0.439396	down	NS
CEP19	386.972	0.787063	0.395599	1.98955	0.0466408	0.439516	up	NS
SLC16A5	33.0849	1.96285	0.986529	1.98966	0.0466289	0.439516	up	NS
AIM2	83.525	1.2336	0.620206	1.98902	0.0466988	0.439839	up	NS
GABPB1-AS1	113.71	1.28922	0.648312	1.98858	0.0467478	0.439931	up	NS
THPO	14.947	1.66895	0.839301	1.98851	0.0467558	0.439931	up	NS
ARHGEF26	187.68	-0.778892	0.391928	-1.98734	0.0468852	0.440425	down	NS
DMRTA1	458.385	-0.878753	0.442197	-1.98724	0.0468955	0.440425	down	NS
SAMD11	1072.43	-0.947457	0.476786	-1.98717	0.0469032	0.440425	down	NS
ZKSCAN5	676.02	-0.387082	0.194768	-1.9874	0.0468784	0.440425	down	NS
KCNAB2	611.316	0.531841	0.267711	1.98662	0.0469646	0.440557	up	NS
NR5A1	43.3057	3.28196	1.65189	1.98679	0.0469459	0.440557	up	NS
DPP7	2393	0.433359	0.218218	1.9859	0.0470441	0.440858	up	NS
SEC14L5	56.1163	1.04943	0.528388	1.98609	0.0470235	0.440858	up	NS
KCTD17	1323.29	0.627774	0.316158	1.98563	0.0470741	0.440917	up	NS
LPL	389.251	-1.31287	0.661381	-1.98504	0.0471398	0.441309	down	NS
CKAP4	5511.77	-0.329435	0.165987	-1.9847	0.0471778	0.441353	down	NS
RBP4	128.835	1.50779	0.759758	1.98457	0.0471919	0.441353	up	NS
EIF4H	6173.14	-0.316354	0.159546	-1.98283	0.0473861	0.442825	down	NS
GRAMD2A	38.9933	1.66395	0.839219	1.98274	0.047397	0.442825	up	NS
TSPAN2	508.494	0.584269	0.294727	1.98241	0.0474339	0.442947	up	NS
RIT2	119.197	1.04138	0.525414	1.98202	0.0474772	0.443129	up	NS
GBA2	1019.82	0.381087	0.19235	1.98122	0.0475671	0.443745	up	NS
PMS2	1020.82	-0.50841	0.25666	-1.98087	0.0476062	0.443794	down	NS
TRIOBP	1053.71	0.648249	0.327276	1.98074	0.0476202	0.443794	up	NS
DNMT3A	1686.86	0.473811	0.23931	1.9799	0.0477142	0.444448	up	NS
SVEP1	14.5381	-1.6042	0.810368	-1.97959	0.0477492	0.444551	down	NS
LHFPL2	463.406	-0.609624	0.30802	-1.97917	0.0477966	0.44477	down	NS
BCL2	679.135	0.875653	0.442831	1.9774	0.0479965	0.444811	up	NS
CRABP1	991.608	-1.04782	0.529805	-1.97775	0.0479572	0.444811	down	NS
[truncated: 16,584 more rows]

## Sheet: DEG_THneg
SYMBOL	baseMean	log2FoldChange	lfcSE	stat	pvalue	padj	up_down	sig
SHISA6	373.544	6.59593	0.516301	12.7754	2.25132e-37	4.07016e-33	up	up
CHCHD2	2598.23	7.87507	0.672465	11.7108	1.12282e-31	1.01497e-27	up	up
PNPO	132.573	-5.92039	0.541949	-10.9243	8.82577e-28	5.3187e-24	down	down
ZNF248	248.808	7.41917	0.695541	10.6668	1.45601e-26	6.58081e-23	up	up
FRG1CP	76.2542	-6.37858	0.665497	-9.58469	9.27351e-22	3.35312e-18	down	down
TMEM132C	818.769	12.8859	1.48862	8.65624	4.87577e-18	1.46915e-14	up	up
MAGEA2B	86.881	-7.3028	0.890397	-8.20173	2.36944e-16	6.11959e-13	down	down
BEX5	618.292	5.13889	0.643189	7.9897	1.35264e-15	3.05679e-12	up	up
DPP6	791.926	12.8275	1.67071	7.67785	1.61782e-14	3.24985e-11	up	up
PRDM16	422.46	6.26908	0.821881	7.62773	2.38922e-14	4.31948e-11	up	up
LINC02511	97.8414	-8.08613	1.0898	-7.41981	1.17285e-13	1.92764e-10	down	down
PTPRT	437.108	11.4461	1.54632	7.40218	1.3397e-13	2.01838e-10	up	up
PPIL3	501.457	1.97481	0.268594	7.35242	1.94647e-13	2.70694e-10	up	up
GPR50	642.351	3.39562	0.466013	7.28653	3.18034e-13	4.10696e-10	up	up
NUTM2A	96.5159	3.16569	0.436664	7.24972	4.17629e-13	5.03355e-10	up	up
GALC	1103.37	1.24399	0.180115	6.90665	4.96245e-12	5.60726e-09	up	up
AMH	214.996	2.63689	0.383563	6.87473	6.21063e-12	6.60483e-09	up	up
RWDD2B	44.5864	-7.88846	1.16541	-6.7688	1.29856e-11	1.30426e-08	down	down
RSPO3	746.821	-3.05475	0.452682	-6.74812	1.49776e-11	1.42516e-08	down	down
ZXDA	36.07	-5.28367	0.784402	-6.73592	1.62895e-11	1.47249e-08	down	down
SLC2A10	415.69	1.44644	0.215777	6.7034	2.03629e-11	1.75305e-08	up	up
CSAG3	151.455	-5.7067	0.852903	-6.69091	2.21783e-11	1.75398e-08	down	down
FOSB	3540.32	2.73338	0.408575	6.69002	2.2314e-11	1.75398e-08	up	up
PDPN	979.447	1.75214	0.268519	6.5252	6.79116e-11	5.11572e-08	up	up
CBR1	629.46	1.31529	0.203353	6.468	9.93109e-11	6.90554e-08	up	up
FAIM	135.556	2.08758	0.322537	6.47238	9.64732e-11	6.90554e-08	up	up
KHDRBS3	214.627	6.66134	1.05805	6.29587	3.05672e-10	2.04676e-07	up	up
CSAG2	193.956	-6.71166	1.07215	-6.26003	3.84903e-10	2.48524e-07	down	down
TMEM132D	74.1519	9.43109	1.51447	6.22732	4.74482e-10	2.95799e-07	up	up
LRRC66	63.4831	-3.93675	0.649589	-6.06037	1.35805e-09	8.18409e-07	down	down
MYH14	959.182	2.49776	0.414381	6.02768	1.6633e-09	9.70027e-07	up	up
ALDOC	735.76	2.32313	0.388279	5.98315	2.18867e-09	1.23653e-06	up	up
IQCA1	108.746	3.54817	0.597372	5.93964	2.85647e-09	1.51889e-06	up	up
PCDHGB6	921.509	1.48321	0.249584	5.94273	2.80314e-09	1.51889e-06	up	up
TTTY15	522.232	24.9515	4.20614	5.93217	2.98953e-09	1.54422e-06	up	up
TEX26	221.224	3.42283	0.580375	5.89762	3.68774e-09	1.85196e-06	up	up
MYD88	296.934	1.38256	0.235015	5.88288	4.03196e-09	1.9701e-06	up	up
B3GALNT1	1102.35	1.29691	0.222156	5.83783	5.28863e-09	2.51614e-06	up	up
PRDM16-DT	87.663	9.5596	1.65013	5.79325	6.90364e-09	3.20028e-06	up	up
RPE65	200.895	2.83893	0.493334	5.75458	8.68568e-09	3.92571e-06	up	up
URB1-AS1	97.9634	-2.63555	0.461155	-5.71511	1.09634e-08	4.83431e-06	down	down
MECP2	2503.2	-1.17447	0.206057	-5.6997	1.20018e-08	5.16621e-06	down	down
PENK	257.14	24.0546	4.23264	5.68312	1.32256e-08	5.56061e-06	up	up
CEACAM6	277.67	-1.97943	0.349991	-5.65566	1.55249e-08	6.37895e-06	down	down
ZXDB	657.548	-1.12461	0.19935	-5.64136	1.68716e-08	6.77827e-06	down	down
WFIKKN2	175.489	2.76111	0.492279	5.60884	2.0369e-08	8.00548e-06	up	up
PRTFDC1	206.763	1.76184	0.315699	5.58076	2.39467e-08	9.21134e-06	up	up
RPL39L	206.45	2.30612	0.413924	5.57137	2.52746e-08	9.51959e-06	up	up
FAM24B	22.9582	-8.46974	1.52414	-5.55706	2.74357e-08	1.01226e-05	down	down
DPP7	1855.01	0.939775	0.169757	5.536	3.09454e-08	1.11893e-05	up	NS
ZNF528-AS1	29.2243	-6.45481	1.19714	-5.39186	6.97323e-08	2.47194e-05	down	down
CARTPT	398.831	3.35997	0.624793	5.37774	7.54284e-08	2.54976e-05	up	up
DYNLT4	75.446	5.0303	0.935696	5.376	7.61586e-08	2.54976e-05	up	up
LRTOMT	163.866	1.74744	0.325027	5.37628	7.60386e-08	2.54976e-05	up	up
PHYHD1	85.3839	2.7169	0.507569	5.35278	8.66151e-08	2.84712e-05	up	up
DNAJC15	762.138	2.07807	0.390177	5.32597	1.00414e-07	3.06749e-05	up	up
MAGEA2	208.424	-6.87992	1.29058	-5.33087	9.77416e-08	3.06749e-05	down	down
POGZ	2933.28	-0.875183	0.164031	-5.33547	9.52981e-08	3.06749e-05	down	NS
THEM6	189.105	3.11226	0.584629	5.32348	1.01803e-07	3.06749e-05	up	up
UBQLN2	2918.6	-1.14756	0.215354	-5.32873	9.89011e-08	3.06749e-05	down	down
ZNF880	162.797	-1.98189	0.376018	-5.27073	1.35885e-07	4.02731e-05	down	down
KLF2	97.8467	2.36835	0.452707	5.23152	1.6812e-07	4.90232e-05	up	up
LRRC74B	436.443	4.45065	0.852359	5.22156	1.77421e-07	5.09142e-05	up	up
KLF4	552.131	1.66774	0.32017	5.20891	1.89948e-07	5.36574e-05	up	up
OTUD7B	661.023	-1.12924	0.217355	-5.1954	2.04278e-07	5.68175e-05	down	down
NPM2	80.8287	2.48716	0.483812	5.14077	2.73622e-07	7.49516e-05	up	up
CHRDL1	1464.55	-1.42411	0.279506	-5.0951	3.48557e-07	9.40533e-05	down	down
TAGLN2	6264.13	0.76555	0.150834	5.07544	3.86605e-07	0.000102786	up	NS
TFPI2	16359.2	-1.70226	0.337599	-5.04224	4.60114e-07	0.000120556	down	down
EPHA7	1701.21	-2.25775	0.448299	-5.03626	4.74714e-07	0.000122605	down	down
ME3	169.015	2.52383	0.502353	5.02401	5.06042e-07	0.000128855	up	up
CXCL16	150.921	1.6205	0.324506	4.99375	5.9217e-07	0.000146903	up	up
RGS22	251.199	3.78865	0.758727	4.99343	5.93171e-07	0.000146903	up	up
CPXM2	795.531	2.63323	0.529006	4.9777	6.43441e-07	0.0001572	up	up
CABCOCO1	372.872	2.31306	0.46519	4.97229	6.61653e-07	0.000159494	up	up
FAM107A	1578.96	1.6657	0.335543	4.96418	6.89929e-07	0.000164121	up	up
PCDHGB5	106.687	-1.88898	0.382523	-4.93821	7.88431e-07	0.000185118	down	down
C1orf226	487.788	-1.18635	0.243181	-4.87846	1.06918e-06	0.000247816	down	down
WNT5A	1238.67	-1.41816	0.291647	-4.86261	1.15851e-06	0.000265122	down	down
STC1	487.007	1.5796	0.326505	4.83789	1.31225e-06	0.000296552	up	up
PHLPP1	941.697	-0.857425	0.177505	-4.83043	1.36241e-06	0.000304088	down	NS
UNC13C	65.728	3.34437	0.700787	4.7723	1.82131e-06	0.000401554	up	up
UBAP2L	4991.27	-0.766766	0.160825	-4.76772	1.86327e-06	0.000405856	down	NS
PCDH8	470.922	1.43159	0.300857	4.75837	1.95158e-06	0.000420031	up	up
SNX27	1072.23	-0.911315	0.191713	-4.75353	1.99897e-06	0.000425169	down	NS
ZNF439	80.3354	-3.1964	0.674269	-4.74054	2.13149e-06	0.000448083	down	down
TMEM132B	390.682	2.69576	0.569287	4.73532	2.18706e-06	0.000454481	up	up
ARNT	1229.81	-1.10317	0.233503	-4.72444	2.30748e-06	0.000474057	down	down
NDUFA4L2	589.966	4.31705	0.91516	4.71726	2.39042e-06	0.000485577	up	up
LRRC4C	354.041	1.58063	0.335639	4.70932	2.48546e-06	0.000493788	up	up
SPATA6L	209.839	1.95893	0.41596	4.70943	2.48414e-06	0.000493788	up	up
SERPINB1	156.095	1.8623	0.397244	4.68805	2.75826e-06	0.000542028	up	up
KLF6	4230.06	1.654	0.353741	4.67574	2.929e-06	0.00056939	up	up
COL9A1	433.381	1.35664	0.292778	4.63367	3.59245e-06	0.000690936	up	up
USP9Y	535.764	19.7229	4.26572	4.62358	3.77164e-06	0.000717763	up	up
CRYZ	346.243	1.63636	0.354825	4.61174	3.9931e-06	0.000751993	up	up
ZNF528	160.104	-2.66646	0.579781	-4.59907	4.24375e-06	0.000790956	down	down
PKD1P4	205.7	1.73658	0.377769	4.59692	4.28774e-06	0.000791	up	up
FAM50B	162.281	-1.52377	0.331952	-4.59034	4.42529e-06	0.000800048	down	down
SP9	45.1923	-4.41705	0.962025	-4.59141	4.40269e-06	0.000800048	down	down
LOC105376805	82.6972	2.58359	0.564272	4.57862	4.68053e-06	0.000837815	up	up
NEK9	1240.12	0.802522	0.176946	4.53541	5.74915e-06	0.00100912	up	NS
TSPYL5	362.907	2.33409	0.514447	4.53709	5.70347e-06	0.00100912	up	up
BCAP31	3238.01	-0.891324	0.196705	-4.53127	5.86293e-06	0.00101435	down	NS
MAMDC2	703.052	-1.60131	0.35358	-4.52886	5.93024e-06	0.00101435	down	down
RIMBP2	417.075	2.88882	0.638235	4.52627	6.00343e-06	0.00101435	up	up
SLC6A8	4243.73	-1.16807	0.258012	-4.52718	5.97766e-06	0.00101435	down	down
ATP2B2	361.927	1.14506	0.254521	4.49886	6.83196e-06	0.00114366	up	up
ARSI	109.609	-2.09392	0.466322	-4.49028	7.11281e-06	0.00117975	down	down
GPX7	441.472	1.53035	0.341193	4.4853	7.28125e-06	0.00119671	up	up
EYA1	164.82	1.59696	0.357038	4.47281	7.71976e-06	0.00125735	up	up
GRIN3A	201.633	4.62624	1.03807	4.45656	8.32862e-06	0.0013444	up	up
ANKRD65	163.795	1.48302	0.333921	4.44123	8.94478e-06	0.00143109	up	up
USP6	210.395	-3.17391	0.715073	-4.43859	9.05505e-06	0.00143602	down	down
RPH3AL	213.533	1.14103	0.257275	4.43505	9.2052e-06	0.00144714	up	up
C9orf24	835.419	2.97192	0.670614	4.43164	9.35179e-06	0.00145751	up	up
ZNF595	141.274	-1.32777	0.301032	-4.41071	1.0303e-05	0.00159204	down	down
DLEC1	469.532	3.32874	0.755824	4.40413	1.0621e-05	0.00162726	up	up
FBXO6	148.397	1.36193	0.310356	4.38827	1.14253e-05	0.00173579	up	up
LINC01748	22.6021	-3.65623	0.838097	-4.36254	1.28564e-05	0.00193692	down	down
TTLL9	192.957	1.44333	0.331259	4.3571	1.31799e-05	0.00196925	up	up
ARMCX5-GPRASP2	379.471	1.55311	0.357346	4.34624	1.38492e-05	0.00205229	up	up
SLC7A4	88.7252	2.06827	0.477204	4.33415	1.46324e-05	0.00215073	up	up
MAFF	684.302	1.19867	0.277552	4.31873	1.56931e-05	0.00228803	up	up
CYB561	1226.78	0.975796	0.226446	4.30918	1.63864e-05	0.00235881	up	NS
PGM5P4-AS1	27.337	3.69653	0.857969	4.30846	1.64395e-05	0.00235881	up	up
CCDC60	170.761	3.57214	0.832865	4.28897	1.79501e-05	0.00255528	up	up
GABRR1	196.012	2.24019	0.52365	4.27802	1.8856e-05	0.00266326	up	up
KCNK9	107.942	3.02454	0.707543	4.2747	1.91391e-05	0.0026823	up	up
AMTN	77.595	3.76748	0.88485	4.25776	2.06486e-05	0.00287159	up	up
ZNF747	315.219	1.31057	0.308122	4.25342	2.10527e-05	0.00290544	up	up
CALCR	38.9145	-3.78287	0.8905	-4.24802	2.15665e-05	0.00293158	down	down
WASH8P	661.534	1.03909	0.244586	4.24834	2.15356e-05	0.00293158	up	up
SMIM5	104.913	2.13876	0.503766	4.24554	2.18068e-05	0.00294212	up	up
KHDRBS2	647.383	1.0865	0.256337	4.23857	2.2495e-05	0.00301249	up	up
PGF	102.962	1.76371	0.416509	4.23451	2.29053e-05	0.00304489	up	up
SLC39A1	2321.36	-0.821049	0.19455	-4.22025	2.44033e-05	0.00322034	down	NS
BCO2	123.319	2.29915	0.550005	4.18023	2.91215e-05	0.00381513	up	up
FAM226A	36.2617	17.7922	4.2661	4.1706	3.03797e-05	0.00389523	up	up
GREM1	251.058	-4.4912	1.07729	-4.16899	3.05947e-05	0.00389523	down	down
RNU1-1	36.5472	17.798	4.2661	4.17196	3.01987e-05	0.00389523	up	up
SLC2A1	2200.6	0.973926	0.233416	4.17249	3.0129e-05	0.00389523	up	NS
LOC105371267	511.034	2.62324	0.632481	4.14754	3.36069e-05	0.00422815	up	up
TGM2	1324.54	-2.83209	0.682916	-4.14706	3.36774e-05	0.00422815	down	down
DNAI2	249.498	4.3182	1.04248	4.14223	3.43951e-05	0.00428847	up	up
SEMA6C	967.601	-0.759784	0.183779	-4.13423	3.56146e-05	0.00441011	down	NS
SNHG28	52.4886	3.10022	0.752049	4.12236	3.75011e-05	0.00461212	up	up
ZSCAN1	373.624	1.03856	0.252702	4.1098	3.95994e-05	0.00483728	up	up
SPIN3	609.88	-1.10183	0.268288	-4.1069	4.01007e-05	0.00486564	down	down
PCSK1N	7671.28	-1.6503	0.402743	-4.09765	4.17361e-05	0.00503031	down	down
CGA	1598.5	2.14825	0.524503	4.09579	4.20739e-05	0.00503744	up	up
LRRC8C	653.423	-1.18298	0.289358	-4.08831	4.34531e-05	0.00516834	down	down
VEGFA	2263.67	1.17914	0.288843	4.08231	4.45905e-05	0.00526896	up	up
ANKFN1	198.957	1.65891	0.407354	4.0724	4.65305e-05	0.0054625	up	up
NEK11	668.745	2.30095	0.565224	4.07086	4.68392e-05	0.00546327	up	up
ATG9B	188.542	2.45144	0.604504	4.0553	5.00705e-05	0.00580272	up	up
CD9	1016.16	0.989492	0.244179	4.05233	5.07102e-05	0.00583942	up	NS
ACOT2	205.505	1.81871	0.449653	4.0447	5.23909e-05	0.00588584	up	up
GATAD2B	2043.45	-1.19539	0.295237	-4.04891	5.14564e-05	0.00588584	down	down
LINC01060	13.876	6.87316	1.69935	4.04459	5.24155e-05	0.00588584	up	up
SETDB1	1411.06	-0.985376	0.243489	-4.0469	5.19e-05	0.00588584	down	NS
OLFM3	1092.42	1.85411	0.459214	4.03758	5.40053e-05	0.00602692	up	up
WDR72	251.653	-2.14469	0.534678	-4.01118	6.04164e-05	0.00670104	down	down
TARS1	2058.6	1.22366	0.305642	4.00358	6.23914e-05	0.00687789	up	up
LOC100420869	56.9436	-2.10343	0.527269	-3.9893	6.62695e-05	0.00726113	down	down
FUT1	82.8447	1.5245	0.382529	3.9853	6.73941e-05	0.00733987	up	up
NUTM2A-AS1	120.449	1.44767	0.363846	3.97879	6.92657e-05	0.00749853	up	up
C1orf158	203.071	3.49821	0.880338	3.97371	7.07616e-05	0.00761488	up	up
FRG1BP	54.2188	-4.4869	1.13406	-3.9565	7.60553e-05	0.00808826	down	down
PIEZO2	263.107	-1.30948	0.330932	-3.95694	7.59153e-05	0.00808826	down	down
THSD4	271.549	-1.14815	0.291084	-3.94438	8.00053e-05	0.00845858	down	down
F7	30.1928	2.54505	0.645466	3.94297	8.04796e-05	0.00845924	up	up
FGF11	474.732	1.44946	0.367927	3.93953	8.16414e-05	0.00853176	up	up
DCBLD2	2267.3	-1.19705	0.304969	-3.92516	8.66717e-05	0.00900538	down	down
SRL	33.219	3.68258	0.939347	3.92036	8.84164e-05	0.00913417	up	up
GJB7	31.4703	3.26874	0.835787	3.91097	9.19273e-05	0.00944292	up	up
CFAP97D2	94.4354	3.85048	0.984955	3.90929	9.25675e-05	0.00945496	up	up
ERCC8	291.204	1.0712	0.27415	3.90737	9.33075e-05	0.009477	up	up
LRRC37A6P	23.9581	3.29486	0.843815	3.90472	9.43342e-05	0.00952775	up	up
CTSZ	608.639	1.88706	0.48364	3.90178	9.54892e-05	0.00959083	up	up
EFHC2	540.666	0.898223	0.230813	3.89156	9.96033e-05	0.00994877	up	NS
SEPT5-GP1BB	448.188	1.11779	0.287399	3.88934	0.000100518	0.00998501	up	up
DDX59-AS1	30.3425	-3.19686	0.822524	-3.88665	0.000101637	0.010041	down	down
RO60	1252.29	-0.835819	0.21516	-3.88463	0.000102486	0.0100698	down	NS
ADPRH	49.8218	2.0882	0.538273	3.87944	0.000104699	0.0101343	up	up
CPS1	166.917	-1.3481	0.347524	-3.87915	0.000104824	0.0101343	down	down
TH	203.482	2.74155	0.70659	3.87997	0.000104469	0.0101343	up	up
NAV2	1734.1	-1.13828	0.293706	-3.87558	0.000106369	0.010229	down	down
MIR22HG	438.504	0.830049	0.214442	3.87074	0.000108505	0.0103792	up	NS
DEPP1	179.283	1.93858	0.501221	3.86771	0.000109861	0.0104535	up	up
MGMT	497.932	1.52648	0.395431	3.8603	0.00011325	0.0106638	up	up
PARVG	29.6769	3.7266	0.965257	3.86073	0.000113049	0.0106638	up	up
ZMYND12	103.619	2.76849	0.717689	3.8575	0.000114551	0.0107304	up	up
HDC	67.4814	2.65586	0.688845	3.85553	0.000115478	0.0107615	up	up
CRLF1	1250.71	-1.45948	0.378913	-3.85174	0.000117279	0.0108695	down	down
PDE11A	70.4761	1.5749	0.409003	3.85058	0.00011784	0.0108695	up	up
MYOM2	113.099	3.55825	0.927386	3.83685	0.00012462	0.0114366	up	up
SPHKAP	37.6669	2.30815	0.601898	3.83479	0.000125669	0.0114746	up	up
THNSL2	384.906	1.06456	0.277796	3.83218	0.000127013	0.011539	up	up
DIP2B	1159.05	-0.659685	0.172315	-3.82836	0.000128999	0.0116258	down	NS
DUSP1	4104.37	1.22381	0.319811	3.82665	0.000129897	0.0116258	up	up
NKAPL	16.0104	-5.37372	1.40417	-3.82697	0.000129728	0.0116258	down	down
FRMD6	337.811	-1.16388	0.304757	-3.81902	0.000133981	0.0119322	down	down
CD36	301.388	2.16475	0.568397	3.80851	0.000139804	0.0123898	up	up
RFX5	965.802	-0.700908	0.184714	-3.79457	0.0001479	0.01298	down	NS
ST8SIA5	145.341	-2.78927	0.734935	-3.79526	0.000147489	0.01298	down	down
GLT1D1	122.716	1.77399	0.469815	3.77593	0.000159415	0.013923	up	up
FABP7	511.081	1.62197	0.429748	3.77425	0.000160493	0.0139498	up	up
SLC16A3	647.365	2.44641	0.650455	3.76107	0.00016919	0.0146354	up	up
PROS1	994.043	-0.655792	0.174627	-3.75539	0.000173072	0.0148999	down	NS
ECRG4	61.7302	2.87804	0.766705	3.75378	0.000174187	0.0149248	up	up
SLC16A9	1862.75	-0.895202	0.238583	-3.75216	0.000175316	0.0149507	down	NS
LRRC10B	1135.25	1.46327	0.391995	3.73289	0.000189298	0.0160672	up	up
DNAH6	469.552	1.55713	0.417628	3.7285	0.00019262	0.0162728	up	up
DMRT3	164.279	-1.82883	0.491607	-3.72011	0.000199136	0.0167451	down	down
OLFML2A	914.27	-0.805636	0.216932	-3.71377	0.000204197	0.0170911	down	NS
EGR3	740.906	2.76971	0.746554	3.71	0.000207259	0.0172674	up	up
IGSF11	79.8281	-1.758	0.474028	-3.70864	0.000208372	0.0172806	down	down
TCEAL2	850.319	1.75978	0.475059	3.70434	0.00021194	0.0174962	up	up
FABP6	217.818	4.19469	1.13371	3.69997	0.000215624	0.0175629	up	up
GRIK2	433.897	1.38364	0.373965	3.69993	0.000215662	0.0175629	up	up
NLRX1	188.748	1.91204	0.516668	3.70071	0.000214997	0.0175629	up	up
EFCAB1	983.723	2.58629	0.702398	3.68209	0.000231327	0.0187541	up	up
ACTR3C	42.0309	2.00725	0.54663	3.67205	0.000240609	0.0193816	up	up
MAGEA4	22.3645	-6.98592	1.90279	-3.67142	0.000241211	0.0193816	down	down
COL28A1	67.0241	2.95151	0.805157	3.66576	0.000246603	0.0197272	up	up
NFIA	1626.23	-0.715316	0.195639	-3.65631	0.000255876	0.0202918	down	NS
THBS4	1760.21	1.43319	0.39198	3.65628	0.000255906	0.0202918	up	up
PCDHB3	70.2562	-2.12508	0.581552	-3.65416	0.000258027	0.0203706	down	down
DYNLT5	532.29	1.49454	0.409634	3.64848	0.000263799	0.020557	up	up
INTS3	2732.75	-0.854115	0.234019	-3.64977	0.000262477	0.020557	down	NS
PRKD1	384.667	-0.800824	0.21949	-3.64857	0.000263705	0.020557	down	NS
HTATIP2	96.6837	1.59457	0.437402	3.64554	0.000266828	0.0207038	up	up
SOCS2	353.726	-1.43892	0.395572	-3.63758	0.000275217	0.0212634	down	down
TNNI1	54.4144	2.20051	0.60558	3.63373	0.000279352	0.0214911	up	up
CNKSR2	395.317	-0.974636	0.268315	-3.63244	0.000280758	0.0215077	down	NS
CRTC2	875.978	-0.864722	0.238308	-3.62858	0.000284981	0.0216548	down	NS
DIO3	753.59	1.65967	0.457519	3.62755	0.000286128	0.0216548	up	up
LCN9	16.6134	6.41875	1.76951	3.62742	0.000286271	0.0216548	up	up
CCN1	5739.6	1.16961	0.32258	3.62581	0.000288053	0.0216988	up	up
LINC00641	1570.03	-1.02009	0.281723	-3.62089	0.000293593	0.0220243	down	down
IFTAP	460.411	3.74298	1.03473	3.61734	0.000297641	0.0222357	up	up
CEP78	1165.14	-1.08282	0.300128	-3.60786	0.000308729	0.0229692	down	down
FAM124A	372.715	-1.10956	0.308097	-3.60133	0.000316589	0.0233617	down	down
SERP2	261.17	1.60654	0.445965	3.60239	0.0003153	0.0233617	up	up
TRANK1	319.605	1.52661	0.424344	3.59757	0.000321201	0.0236057	up	up
TCEA3	66.5574	1.77961	0.495644	3.5905	0.000330049	0.0241577	up	up
F2RL2	42.7594	1.84811	0.515954	3.58192	0.000341081	0.0248645	up	up
DGKH	188.419	-1.2533	0.350386	-3.57692	0.000347661	0.0252424	down	down
HLA-A	4618.24	0.977541	0.273493	3.57428	0.000351188	0.0253965	up	NS
RIBC2	173.702	2.59401	0.729097	3.55784	0.000373921	0.0269328	up	up
SPAG17	401.855	3.27067	0.921427	3.54957	0.000385864	0.0276826	up	up
CECR2	601.103	-0.713609	0.20128	-3.54535	0.000392088	0.0276897	down	NS
KLHL24	1167.58	-0.771754	0.21768	-3.54536	0.000392081	0.0276897	down	NS
WDR38	425.008	2.69254	0.759218	3.54646	0.000390444	0.0276897	up	up
ZNF687	1275.78	-0.721819	0.203443	-3.54802	0.000388138	0.0276897	down	NS
ANKRD53	28.5642	2.77545	0.783765	3.54118	0.000398337	0.0280215	up	up
ODF3B	285.616	2.82906	0.800881	3.53244	0.000411751	0.0288529	up	up
TTLL10	131.211	4.33103	1.22713	3.5294	0.000416509	0.0290736	up	up
ARL2	1522.49	0.665709	0.189031	3.52169	0.000428809	0.0295895	up	NS
PPP1R15A	4734.07	0.85714	0.24333	3.52254	0.000427434	0.0295895	up	NS
TPM3	5273.92	-0.559989	0.15895	-3.52304	0.000426624	0.0295895	down	NS
PSMB4	3641.2	-0.617612	0.175561	-3.51794	0.000434916	0.0298967	down	NS
ZNF699	176.683	-1.03245	0.294013	-3.51158	0.000445446	0.0305046	down	down
CLDN19	54.6496	2.16639	0.617232	3.50985	0.000448365	0.0305887	up	up
LYSMD1	550.834	-0.697918	0.198915	-3.50863	0.000450415	0.030613	down	NS
IL16	39.6313	3.58924	1.0233	3.5075	0.000452344	0.0306289	up	up
HTR5A	34.0126	4.14308	1.1816	3.50633	0.000454338	0.0306492	up	up
FKBP9P1	92.2023	1.2587	0.359271	3.50349	0.000459203	0.0307479	up	up
TMEM190	196.07	2.06621	0.589641	3.50418	0.000458018	0.0307479	up	up
KDELR3	470.066	0.9043	0.258803	3.49417	0.000475539	0.0317243	up	NS
NUCB1	5856.42	-0.534733	0.153305	-3.48803	0.000486596	0.0323425	down	NS
SLC28A3	143.956	2.41036	0.691327	3.48656	0.000489274	0.0324014	up	up
TNRC6C	885.524	-0.821603	0.235962	-3.48193	0.000497813	0.0328466	down	NS
PAX6	572.721	-2.74057	0.787371	-3.48066	0.000500182	0.0328828	down	down
LINGO3	55.1064	2.84842	0.82023	3.4727	0.000515245	0.0336286	up	up
SLC5A6	687.689	0.82271	0.236896	3.47287	0.000514915	0.0336286	up	NS
CPVL	1247.9	0.948839	0.27334	3.47128	0.000517987	0.0336859	up	NS
C10orf105	132.38	1.49453	0.430984	3.46771	0.000524911	0.0339549	up	up
STRA6	596.827	1.12897	0.325612	3.46722	0.00052588	0.0339549	up	up
CALM1	13239.6	0.616063	0.177802	3.46489	0.000530454	0.0340074	up	NS
PIP5K1A	2355.82	-0.950674	0.274341	-3.4653	0.000529632	0.0340074	down	NS
ZNF483	420.234	-0.867801	0.250528	-3.46389	0.000532418	0.0340127	down	NS
RPRD2	1880.59	-0.682017	0.197155	-3.45928	0.000541612	0.0344782	down	NS
ATF3	2814.97	1.99866	0.579222	3.45059	0.000559354	0.0354827	up	up
IER2	3531.57	1.21506	0.35239	3.44806	0.00056462	0.0356915	up	up
ZIC1	1908.85	-5.07606	1.47263	-3.44693	0.000566999	0.035717	down	down
SPRY2	889.488	0.678592	0.197018	3.44431	0.000572529	0.0359401	up	NS
PLXDC2	2346.08	-0.765116	0.223002	-3.43098	0.000601409	0.0376224	down	NS
C4orf47	220.505	2.38484	0.695322	3.42984	0.000603946	0.0376508	up	up
TPPP3	3920.71	2.72991	0.798867	3.41723	0.000632624	0.0393031	up	up
SMR3B	19.7191	-4.23851	1.2442	-3.40662	0.000657736	0.0405365	down	down
TUBB8	31.6742	-3.04798	0.894884	-3.40601	0.000659203	0.0405365	down	down
VPS72	2379.16	-0.760114	0.223055	-3.40774	0.000655034	0.0405365	down	NS
IGFBP6	444.83	3.26942	0.961961	3.3987	0.000677062	0.0414303	up	up
IRAK1	711.019	-0.823001	0.242188	-3.39819	0.000678322	0.0414303	down	NS
PLCG1	2545.69	-0.623059	0.183446	-3.39641	0.000682759	0.0415609	down	NS
BOLA2-SMG1P6	428.099	1.65509	0.487576	3.39454	0.000687449	0.041706	up	up
ALPK3	112.948	1.94346	0.572886	3.3924	0.000692838	0.0418924	up	up
LRRC56	148.814	1.94933	0.575213	3.38888	0.000701779	0.0422916	up	up
C9orf135	185.283	3.63303	1.0737	3.38365	0.000715291	0.0425386	up	up
FBXL22	69.7265	1.86662	0.551241	3.38622	0.000708628	0.0425386	up	up
HSPA4L	1544.74	-0.601386	0.177724	-3.38381	0.000714864	0.0425386	down	NS
NBDY	1904.64	-0.883236	0.260954	-3.38464	0.000712712	0.0425386	down	NS
NLGN4Y	362.915	8.45075	2.49889	3.3818	0.000720138	0.0426865	up	up
SERPINE2	2092.32	-0.792201	0.234453	-3.37893	0.000727695	0.0429934	down	NS
GALNT10	3809.09	-1.09443	0.325028	-3.36718	0.000759424	0.0447219	down	down
RSPO4	31.1477	2.0474	0.60821	3.36628	0.000761901	0.0447221	up	up
FOLR1	294.691	1.49621	0.444803	3.36377	0.000768864	0.0447243	up	up
FOS	10967.8	1.4775	0.439263	3.36359	0.000769359	0.0447243	up	up
LRCH3	1091.78	-1.07091	0.318331	-3.36414	0.000767823	0.0447243	down	down
CAVIN3	126.325	2.50837	0.746496	3.3602	0.000778864	0.0449875	up	up
NPAS4	414.077	2.85185	0.848643	3.36048	0.00077808	0.0449875	up	up
SPOCK3	508.593	1.61853	0.481907	3.35858	0.000783438	0.0451076	up	up
SETD5	4577.44	-0.518778	0.154704	-3.35336	0.000798364	0.0458211	down	NS
ADAMTS7	974.252	-0.707708	0.211292	-3.34943	0.000809774	0.0460179	down	NS
LIM2	18.1415	5.18315	1.54782	3.34868	0.000811975	0.0460179	up	up
LRRC18	36.5287	4.70654	1.40495	3.34997	0.000808212	0.0460179	up	up
WDR49	318.183	1.59239	0.475403	3.34955	0.000809442	0.0460179	up	up
KLHL1	242.64	2.69739	0.806114	3.34616	0.000819386	0.0462928	up	up
DNAH5	196.873	2.54765	0.763186	3.33818	0.000843303	0.0474956	up	up
ZNF718	213.686	-1.1906	0.356816	-3.33673	0.000847707	0.0475953	down	down
BEST4	103.509	2.82277	0.847299	3.33149	0.000863822	0.0482007	up	up
CPQ	318.797	1.09806	0.329587	3.33161	0.000863437	0.0482007	up	up
LOC100289495	68.7089	1.41365	0.424553	3.32974	0.000869257	0.0483548	up	up
ILF2	4853.46	-0.601111	0.180913	-3.32266	0.000891642	0.0494479	down	NS
RGPD5	577.337	-1.31143	0.39515	-3.3188	0.000904043	0.0499822	down	down
FBXO15	131.847	1.6243	0.491027	3.30796	0.000939796	0.0514866	up	NS
NKPD1	40.853	1.98125	0.598689	3.30931	0.000935271	0.0514866	up	NS
RAD54L2	873.094	-0.857775	0.259248	-3.3087	0.000937297	0.0514866	down	NS
GDF7	801.243	-1.12811	0.341271	-3.30562	0.000947676	0.0517614	down	NS
SCN9A	317.302	0.991077	0.300398	3.29922	0.000969553	0.0527968	up	NS
LRP2BP	327.807	2.34766	0.711857	3.29795	0.00097395	0.052877	up	NS
TBXAS1	35.2726	1.98761	0.603484	3.29355	0.000989299	0.0535495	up	NS
C5orf63	13.8667	-3.41321	1.0374	-3.29016	0.00100131	0.0540376	down	NS
HSD17B2	249.592	-4.87755	1.48457	-3.2855	0.00101803	0.0547768	down	NS
NF1	1564.03	-0.739764	0.225448	-3.28131	0.00103326	0.055431	down	NS
SIX2	352.604	1.7904	0.545776	3.28046	0.00103637	0.0554334	up	NS
OCIAD2	1209.52	0.745911	0.227461	3.27929	0.00104067	0.0554811	up	NS
PDE12	323.713	1.13295	0.345564	3.27856	0.0010434	0.0554811	up	NS
KIAA0319	167.713	1.41351	0.43181	3.27345	0.00106242	0.056327	up	NS
ATP1A2	245.777	1.48261	0.45326	3.27099	0.00107173	0.0566543	up	NS
SMIM10	78.2254	2.90094	0.888654	3.26442	0.00109689	0.0578152	up	NS
ADAMTS19	26.2632	-2.04315	0.626614	-3.26063	0.00111167	0.0580876	down	NS
ARHGEF26	229.854	-0.937726	0.287591	-3.26062	0.00111169	0.0580876	down	NS
MPV17L	111.248	2.29019	0.702209	3.26141	0.00110858	0.0580876	up	NS
SRD5A2	47.8616	5.15851	1.58331	3.25805	0.0011218	0.0584465	up	NS
LOC105376654	20.6135	3.59891	1.10565	3.25501	0.00113389	0.0585703	up	NS
PDE6B-AS1	225.741	1.31144	0.402851	3.2554	0.00113232	0.0585703	up	NS
SLC15A4	373.925	0.921888	0.283136	3.25599	0.00112998	0.0585703	up	NS
FBXO27	122.261	1.24406	0.382318	3.254	0.00113794	0.0586121	up	NS
ARRB1	689.192	1.26914	0.39043	3.25062	0.00115153	0.0591436	up	NS
MCEE	184.185	0.980303	0.301803	3.24816	0.00116154	0.0594887	up	NS
C1RL	453.866	0.791009	0.243605	3.2471	0.00116588	0.0595421	up	NS
CPSF4	760.147	-0.657456	0.202709	-3.24335	0.00118134	0.0601314	down	NS
SPAG8	264.342	1.98295	0.611515	3.24269	0.00118407	0.0601314	up	NS
CHODL	172.618	0.927971	0.286296	3.2413	0.00118986	0.0602562	up	NS
FAM81A	51.0249	1.66696	0.51449	3.24002	0.00119522	0.0603584	up	NS
DPY19L2P2	132.995	1.57753	0.488025	3.23249	0.00122717	0.0616798	up	NS
ITPR2	571.034	-1.6001	0.495043	-3.23225	0.0012282	0.0616798	down	NS
POM121	2048.73	-0.594172	0.183902	-3.23092	0.00123391	0.0617948	down	NS
HEIH	554.436	0.761134	0.235925	3.22616	0.00125461	0.0626577	up	NS
LOC105370259	44.134	2.08966	0.648181	3.22388	0.00126468	0.0629868	up	NS
GSTM3	668.097	0.900326	0.280113	3.21415	0.0013083	0.0648023	up	NS
TNFRSF10D	190.946	1.45347	0.45215	3.21459	0.00130633	0.0648023	up	NS
CCDC169-SOHLH2	81.5578	3.63578	1.13183	3.21232	0.00131668	0.0650391	up	NS
C1QTNF3	272.422	-1.18646	0.369582	-3.21027	0.00132611	0.0651489	down	NS
ZNF835	41.1487	-3.59323	1.11923	-3.21046	0.00132522	0.0651489	down	NS
EGR2	664.342	1.92725	0.60093	3.20711	0.00134076	0.0656902	up	NS
PCDHGA10	606.773	-1.15124	0.359673	-3.20079	0.00137051	0.0669661	down	NS
SHISAL2A	23.0845	2.39125	0.74757	3.1987	0.00138047	0.0672711	up	NS
CHGA	5152.18	0.897795	0.281169	3.19309	0.00140761	0.068409	up	NS
PSMD4	2855.68	-0.617214	0.193603	-3.18804	0.00143243	0.0694286	down	NS
DOCK8	46.559	2.60032	0.816142	3.18611	0.00144198	0.0697045	up	NS
H2BC21	1162.16	-0.653622	0.205528	-3.18021	0.00147169	0.0707624	down	NS
MAF	1023.57	-0.834373	0.26232	-3.18075	0.00146896	0.0707624	down	NS
GHRH	47.5001	2.72533	0.85761	3.17782	0.00148385	0.0711579	up	NS
RSPH9	465.297	1.88248	0.592738	3.17591	0.00149365	0.0714385	up	NS
CFAP300	221.995	2.00259	0.631038	3.17349	0.00150618	0.0718477	up	NS
GEM	591.516	1.05008	0.331454	3.16811	0.00153431	0.0729968	up	NS
ARC	609.892	2.21808	0.700585	3.16604	0.00154532	0.0732837	up	NS
B9D1	1074.33	0.65599	0.207235	3.16545	0.00154845	0.0732837	up	NS
WNT8B	160.371	-1.92009	0.606782	-3.16438	0.00155415	0.0733617	down	NS
CTXND1	38.0703	-2.60956	0.826041	-3.15912	0.00158249	0.074465	down	NS
PCDHB6	18.8801	-3.83046	1.21274	-3.15851	0.00158576	0.074465	down	NS
NINJ2-AS1	35.7285	1.98272	0.628352	3.15543	0.0016026	0.0750605	up	NS
GOLGA6C	1529.19	-1.03366	0.32772	-3.1541	0.00160992	0.0752085	down	NS
LDHA	7348.98	1.53175	0.485845	3.15274	0.00161744	0.0753652	up	NS
CCDC103	348.137	1.43936	0.457075	3.14906	0.00163797	0.075683	up	NS
EGR1	14155.2	1.47046	0.467474	3.14555	0.00165775	0.075683	up	NS
H1-0	3554.32	1.0025	0.31853	3.14728	0.00164799	0.075683	up	NS
LOC101927354	13.3261	5.3319	1.69452	3.14655	0.00165211	0.075683	up	NS
PDE6B	223.343	1.16105	0.369078	3.14582	0.00165624	0.075683	up	NS
ST6GALNAC3	1650.47	-0.876445	0.27833	-3.14894	0.00163862	0.075683	down	NS
TACR1	44.1938	2.10565	0.668827	3.14828	0.00164235	0.075683	up	NS
UBE3A	2318.48	-0.524245	0.166605	-3.14663	0.00165166	0.075683	down	NS
MDM2	2342.13	-0.719114	0.228751	-3.14365	0.00166853	0.0759834	down	NS
GCHFR	276.362	1.20696	0.384322	3.14049	0.00168665	0.0760316	up	NS
LINC02300	154.886	1.94009	0.617901	3.1398	0.00169062	0.0760316	up	NS
RBM28	774.417	-0.5866	0.186815	-3.14001	0.00168944	0.0760316	down	NS
SLC18A3	84.8251	2.23691	0.712011	3.14168	0.0016798	0.0760316	up	NS
TUBA1C	4403.23	0.895463	0.284995	3.14203	0.00167782	0.0760316	up	NS
NT5DC2	2968.76	0.867446	0.27639	3.13848	0.00169825	0.0761852	up	NS
ATP6V1C2	48.6401	-2.24399	0.71559	-3.13585	0.00171354	0.0765529	down	NS
KHDC1	101.47	1.5884	0.506567	3.13562	0.00171491	0.0765529	up	NS
TLCD5	334.77	-0.698334	0.222936	-3.13243	0.00173363	0.0771978	down	NS
SLC22A31	20.6259	2.92042	0.932634	3.13137	0.00173992	0.0772875	up	NS
LINC02838	38.3678	1.85039	0.591764	3.1269	0.00176659	0.0782799	up	NS
ZNF674	140.301	-1.0224	0.327126	-3.1254	0.00177562	0.0784877	down	NS
GSTA3	134.107	4.58385	1.46721	3.12419	0.00178297	0.0786203	up	NS
C1orf87	58.2086	5.08779	1.62933	3.12262	0.00179246	0.0786552	up	NS
HAX1	1463.18	-0.564154	0.180635	-3.12317	0.00178915	0.0786552	down	NS
FFAR4	12.5986	4.06924	1.305	3.1182	0.00181958	0.0796516	up	NS
CFAP20DC	188.172	1.34035	0.430131	3.11614	0.00183238	0.0800182	up	NS
ZNF804A	80.869	1.38551	0.446114	3.10573	0.00189813	0.0826897	up	NS
CLDN5	100.996	1.68354	0.543871	3.09548	0.00196494	0.0849859	up	NS
EPG5	495.049	-0.644339	0.208063	-3.09685	0.00195592	0.0849859	down	NS
LDHD	22.1631	2.67073	0.862637	3.096	0.00196148	0.0849859	up	NS
FAM81B	497.855	2.59993	0.841542	3.08949	0.00200503	0.0863669	up	NS
LGR4	1580.29	-0.696997	0.225618	-3.08928	0.00200642	0.0863669	down	NS
HVCN1	35.6403	2.02508	0.655699	3.08843	0.00201219	0.0864096	up	NS
ALDH1A2	40.428	2.36442	0.766382	3.08518	0.00203431	0.086606	up	NS
FLACC1	30.959	4.85388	1.57412	3.08354	0.00204551	0.086606	up	NS
GPR137B	415.921	-0.828589	0.268666	-3.08409	0.00204178	0.086606	down	NS
HYOU1	5920.69	-0.622279	0.201783	-3.08391	0.00204302	0.086606	down	NS
RGCC	262.799	-1.90318	0.616678	-3.08619	0.00202742	0.086606	down	NS
SQLE	2838.64	0.673862	0.218431	3.08501	0.00203548	0.086606	up	NS
ENKUR	584.233	1.84958	0.601792	3.07346	0.00211592	0.0889902	up	NS
IL18	41.9041	1.95987	0.637696	3.07337	0.00211659	0.0889902	up	NS
ZFP36	1451.1	1.49511	0.486385	3.07393	0.00211259	0.0889902	up	NS
SFTPD	21.0616	2.2346	0.728058	3.06926	0.00214589	0.0900128	up	NS
IAH1	498.875	-0.760488	0.24806	-3.06574	0.00217129	0.0904485	down	NS
POMC	4653	5.43253	1.77124	3.06708	0.00216162	0.0904485	up	NS
WNK2	2268.2	-0.895019	0.291893	-3.06626	0.00216755	0.0904485	down	NS
FAM83H	225.443	1.25157	0.408453	3.06418	0.00218268	0.0905059	up	NS
VWA3B	351.341	2.58651	0.843966	3.0647	0.00217885	0.0905059	up	NS
NUTM2E	79.1025	1.42891	0.466874	3.06058	0.00220905	0.0913902	up	NS
PITPNM2	300.852	0.690627	0.225738	3.05941	0.00221771	0.0915386	up	NS
ITGAV	1613.13	-0.776659	0.253931	-3.05854	0.00222416	0.091596	down	NS
CASC3	3341.75	-0.49994	0.163691	-3.05417	0.00225687	0.0925214	down	NS
LHFPL2	575.776	-0.778061	0.254708	-3.05472	0.00225272	0.0925214	down	NS
CD300A	20.8827	2.62672	0.861264	3.04984	0.00228961	0.093035	up	NS
LRRC43	184.128	2.01464	0.660309	3.05105	0.0022804	0.093035	up	NS
NTRK3	622.884	-1.12474	0.368793	-3.04979	0.00228998	0.093035	down	NS
SLC16A5	53.3032	3.09428	1.01419	3.05097	0.00228101	0.093035	up	NS
NXPH1	580.183	1.44143	0.473548	3.0439	0.00233535	0.0945031	up	NS
TTC12	506.075	1.05867	0.34782	3.04374	0.00233657	0.0945031	up	NS
ID3	4294.84	-0.615867	0.202535	-3.04079	0.00235959	0.095221	down	NS
KMT2A	1418.38	-0.710129	0.23369	-3.03877	0.00237549	0.0954368	down	NS
PLBD1	144.806	2.72431	0.896466	3.03894	0.00237411	0.0954368	up	NS
FUT4	82.8623	1.21877	0.402156	3.03058	0.00244085	0.0978451	up	NS
ACOX1	1214.04	-0.568959	0.187894	-3.02809	0.00246103	0.0979473	down	NS
CD8A	47.8901	1.61622	0.534047	3.02636	0.00247518	0.0979473	up	NS
DBP	327.634	-0.906011	0.299382	-3.02627	0.00247591	0.0979473	down	NS
DEPTOR	72.5501	-1.35326	0.446898	-3.02811	0.00246088	0.0979473	down	NS
HMGN1P36	67.9274	-2.39412	0.790619	-3.02816	0.00246047	0.0979473	down	NS
LINC02418	13.0357	5.99598	1.98084	3.02699	0.00247006	0.0979473	up	NS
CHCHD10	414.209	1.09111	0.360886	3.02341	0.00249942	0.098261	up	NS
LOC102725191	59.6934	4.56597	1.5102	3.02341	0.0024994	0.098261	up	NS
MIB1	2409.39	-0.476724	0.157704	-3.0229	0.00250361	0.098261	down	NS
RNF212	60.5973	1.96823	0.651297	3.02201	0.00251101	0.098261	up	NS
ZNF322	1036	-0.711883	0.235517	-3.02263	0.00250586	0.098261	down	NS
CFAP44	557.111	1.76788	0.585166	3.02115	0.00251815	0.0983274	up	NS
KCNIP1	416.66	1.14473	0.379009	3.02033	0.00252497	0.0983814	up	NS
C2CD4B	79.3497	1.71156	0.5673	3.01703	0.0025526	0.0990822	up	NS
HARS2	692.13	-0.582579	0.193107	-3.01688	0.00255392	0.0990822	down	NS
PALLD	3730.93	-0.514943	0.170819	-3.01455	0.00257364	0.0996333	down	NS
ANP32E	2167.58	-0.974101	0.323237	-3.01358	0.00258186	0.099738	down	NS
PALMD	556.687	2.15985	0.718085	3.00779	0.00263154	0.101441	up	NS
UBBP4	261.77	0.720532	0.239706	3.0059	0.002648	0.101858	up	NS
CEROX1	743.989	1.54693	0.515063	3.00338	0.00266997	0.102107	up	NS
PHLDB2	846.626	-0.965131	0.321366	-3.00322	0.00267142	0.102107	down	NS
ZC3H6	563.793	-0.752744	0.250568	-3.00415	0.0026632	0.102107	down	NS
ANKRD35	38.8936	1.90443	0.634418	3.00186	0.00268336	0.102347	up	NS
MYH3	115.512	2.8913	0.964047	2.99913	0.00270755	0.102836	up	NS
PACRG	595.858	1.24018	0.413439	2.99967	0.0027027	0.102836	up	NS
SYT5	1014.95	1.15738	0.386229	2.99662	0.0027299	0.103467	up	NS
ELN-AS1	53.9689	3.74135	1.24912	2.99518	0.00274283	0.10374	up	NS
DONSON	588.367	-0.818156	0.273345	-2.99313	0.00276132	0.103843	down	NS
FAM167A	662.396	0.766117	0.25595	2.99323	0.0027604	0.103843	up	NS
GJA3	41.9924	-3.10725	1.03818	-2.99297	0.00276279	0.103843	down	NS
FUCA2	1224.7	0.546216	0.182582	2.99162	0.00277506	0.104088	up	NS
TMPRSS7	12.7345	3.12128	1.04384	2.99019	0.00278801	0.104357	up	NS
NIPAL2	135.292	1.90794	0.638996	2.98585	0.00282792	0.105632	up	NS
SLF2	833.495	-0.808915	0.27113	-2.9835	0.00284972	0.106087	down	NS
VNN2	90.9509	5.09774	1.70877	2.98327	0.00285182	0.106087	up	NS
HEXB	1761.25	-0.566712	0.190203	-2.97952	0.00288703	0.107176	down	NS
ZIC4	398.534	-4.70789	1.58151	-2.97684	0.00291238	0.107895	down	NS
IFITM3	1629.7	1.63904	0.551245	2.97334	0.00294582	0.108911	up	NS
CAPRIN2	798.34	-0.582812	0.196082	-2.97228	0.00295593	0.109062	down	NS
DAB1	426.419	-1.27785	0.43027	-2.96988	0.00297918	0.109251	down	NS
ESRRG	216.565	0.858561	0.28904	2.97039	0.00297418	0.109251	up	NS
LCN12	41.8952	2.28578	0.769523	2.97038	0.00297433	0.109251	up	NS
FAM118A	987.475	-1.07683	0.362747	-2.96855	0.00299211	0.109357	down	NS
HDAC6	2987.57	-0.743619	0.250517	-2.96833	0.00299419	0.109357	down	NS
CDC42SE1	2451.18	-0.708146	0.238619	-2.96769	0.00300049	0.109367	down	NS
DIS3L	461.882	0.881545	0.29754	2.96277	0.0030488	0.110681	up	NS
SFRP1	605.83	-1.50448	0.507704	-2.9633	0.00304355	0.110681	down	NS
PLA2G3	24.5539	2.06547	0.697854	2.95974	0.003079	0.111554	up	NS
PRPF3	924.234	-0.634847	0.214697	-2.95694	0.0031071	0.112346	down	NS
FNIP1	496.059	-0.719279	0.243351	-2.95573	0.00311927	0.112562	down	NS
COMMD9	835.25	0.874364	0.295921	2.95472	0.00312952	0.112706	up	NS
ZNF555	207.621	-0.779759	0.264003	-2.9536	0.00314086	0.11289	down	NS
UBB	18817.1	0.497971	0.168645	2.95278	0.00314924	0.112966	up	NS
C3orf18	440.319	0.852843	0.288974	2.95128	0.00316458	0.113112	up	NS
MFSD9	440.223	-0.645567	0.21875	-2.95116	0.00316581	0.113112	down	NS
ATF5	936.101	1.36165	0.461534	2.95027	0.003175	0.113217	up	NS
SNX4	1265.21	-0.556893	0.188816	-2.94939	0.00318404	0.113315	down	NS
CFAP100	167.024	2.24002	0.760384	2.94591	0.00322005	0.114372	up	NS
COCH	290.22	1.07197	0.364353	2.94213	0.00325966	0.114876	up	NS
SHOX2	78.2661	2.0192	0.686184	2.94264	0.00325422	0.114876	up	NS
SLC37A2	35.0328	1.8172	0.617411	2.94325	0.00324781	0.114876	up	NS
SV2C	207.933	-1.69602	0.576394	-2.94247	0.00325609	0.114876	down	NS
NWD2	69.9812	1.9444	0.661406	2.9398	0.00328422	0.115516	up	NS
DUSP26	292.776	1.89725	0.64662	2.9341	0.0033452	0.116587	up	NS
H3Y1	12.2773	-5.09019	1.73462	-2.93447	0.00334122	0.116587	down	NS
IRS4	1317.51	-1.7121	0.58309	-2.93625	0.00332209	0.116587	down	NS
PPP1R42	75.0661	1.77718	0.60573	2.93394	0.00334689	0.116587	up	NS
SCARB2	9583.99	-0.680031	0.23164	-2.93572	0.00332772	0.116587	down	NS
SPINT1-AS1	30.9827	2.24311	0.765444	2.93046	0.00338457	0.117673	up	NS
PRUNE1	1194.67	-0.578713	0.197547	-2.92949	0.00339519	0.117815	down	NS
SIGIRR	304.536	1.31956	0.450626	2.92828	0.0034084	0.118047	up	NS
STMP1	2244.48	0.682669	0.233208	2.9273	0.00341922	0.118195	up	NS
BST2	302.605	1.02097	0.349273	2.92312	0.00346541	0.119071	up	NS
GPATCH2L	1240.58	-0.539485	0.184556	-2.92314	0.0034652	0.119071	down	NS
NIT2	310.675	0.796116	0.272397	2.92263	0.00347091	0.119071	up	NS
OR51E2	119.184	3.34223	1.14305	2.92395	0.00345615	0.119071	up	NS
C20orf85	505.324	4.61991	1.58134	2.92151	0.00348345	0.119275	up	NS
TSPAN10	22.3658	2.17926	0.747459	2.91556	0.00355047	0.121221	up	NS
XRRA1	223.842	0.998052	0.342352	2.91528	0.00355369	0.121221	up	NS
ECT2L	112.216	3.68738	1.26603	2.91254	0.00358498	0.1216	up	NS
PRKY	74.9462	4.48529	1.53982	2.91287	0.00358124	0.1216	up	NS
VWA1	1071.85	1.06877	0.366836	2.91349	0.00357409	0.1216	up	NS
FZD10	17.3367	4.24529	1.45884	2.91006	0.00361363	0.122342	up	NS
SVIL-AS1	80.0019	9.55199	3.28676	2.9062	0.00365844	0.123628	up	NS
NCMAP	79.002	1.38643	0.477405	2.90409	0.0036832	0.124233	up	NS
CCDC148	58.4784	1.68066	0.579072	2.90233	0.00370396	0.124468	up	NS
NPIPB2	117.357	1.5714	0.541322	2.9029	0.00369721	0.124468	up	NS
FRZB	515.773	2.27814	0.785523	2.90015	0.00372982	0.124642	up	NS
POLR2J2	404.163	1.03451	0.356676	2.90042	0.00372661	0.124642	up	NS
TRH	814.355	2.44495	0.842943	2.90049	0.00372583	0.124642	up	NS
CFAP70	467.07	1.66486	0.574619	2.89732	0.00376364	0.12554	up	NS
ZNF22-AS1	42.7892	1.85128	0.639137	2.89653	0.00377319	0.125627	up	NS
FAM166B	280.514	2.99172	1.03336	2.89515	0.00378983	0.125871	up	NS
SEL1L3	815.739	-1.01124	0.349335	-2.89476	0.00379443	0.125871	down	NS
LINC02172	23.6219	4.3842	1.51729	2.88949	0.0038587	0.127768	up	NS
CEP19	421.795	0.873042	0.30223	2.88867	0.00386874	0.127866	up	NS
DUSP23	226.651	0.703414	0.243621	2.88733	0.00388527	0.128179	up	NS
LINC02731	23.7637	1.99806	0.69339	2.88158	0.00395686	0.129594	up	NS
NBL1	281.663	-1.44295	0.500739	-2.88164	0.00395607	0.129594	down	NS
PMEPA1	1024.14	-0.681124	0.236306	-2.88237	0.0039469	0.129594	down	NS
TSPEAR-AS1	17.5095	2.80857	0.974446	2.88223	0.00394877	0.129594	up	NS
RHOQ	1930.98	-0.559459	0.19422	-2.88054	0.00396994	0.129788	down	NS
CFAP36	1597.22	0.672206	0.233659	2.87687	0.00401644	0.130028	up	NS
CMBL	799.42	-0.628491	0.218514	-2.8762	0.0040249	0.130028	down	NS
CSRNP1	1717.43	0.954879	0.332018	2.87599	0.00402765	0.130028	up	NS
FIBIN	103.18	-1.59643	0.554901	-2.87696	0.00401528	0.130028	down	NS
GRB10	955.061	-0.650643	0.22618	-2.87665	0.00401917	0.130028	down	NS
IFITM2	1052.84	1.69722	0.58946	2.87928	0.0039858	0.130028	up	NS
PER3	284.611	-0.84381	0.293254	-2.87741	0.00400958	0.130028	down	NS
SCML2	246.977	-1.13746	0.395835	-2.87358	0.0040585	0.130791	down	NS
ENDOG	333.195	0.698477	0.243173	2.87235	0.00407436	0.131068	up	NS
AGPS	965.465	0.570076	0.198626	2.87009	0.00410349	0.131185	up	NS
C3orf14	568.673	0.729906	0.254338	2.86982	0.00410701	0.131185	up	NS
LRRC37A3	201.263	-0.839487	0.292417	-2.87085	0.00409366	0.131185	down	NS
MAP3K19	337.04	2.12949	0.74164	2.87133	0.00408747	0.131185	up	NS
ADH5	3030.99	-0.597444	0.20834	-2.86764	0.00413546	0.131861	down	NS
DHRS3	823.1	-0.657707	0.229437	-2.86662	0.00414884	0.132054	down	NS
LOC283731	117.61	1.74922	0.610436	2.86552	0.00416321	0.132279	up	NS
TBC1D3I	29.8904	-4.49034	1.5677	-2.86429	0.00417945	0.132562	down	NS
RAB13	1739.54	-0.769465	0.268854	-2.86201	0.00420958	0.133149	down	NS
STPG2	23.7299	-2.3277	0.813375	-2.86178	0.0042127	0.133149	down	NS
KANK4	83.0927	-1.49545	0.522848	-2.8602	0.00423378	0.133349	down	NS
RNF182	948.499	-0.726824	0.254068	-2.86075	0.00422643	0.133349	down	NS
MIR210HG	182.308	2.01463	0.70504	2.85747	0.00427037	0.134268	up	NS
GDF10	489.251	-2.12911	0.745315	-2.85666	0.00428126	0.134376	down	NS
BCL11A	230.578	1.41786	0.4967	2.85456	0.0043096	0.135032	up	NS
SLITRK5	524.838	-0.920617	0.322633	-2.85345	0.00432472	0.135271	down	NS
NTHL1	350.801	0.728377	0.255374	2.85219	0.00434186	0.135573	up	NS
S100B	126.38	2.02239	0.709238	2.8515	0.00435134	0.135634	up	NS
CYTL1	30.5124	3.1753	1.11458	2.84887	0.00438746	0.136525	up	NS
DENND4B	1316.55	-0.700369	0.246101	-2.84586	0.00442916	0.137585	down	NS
PI4KB	1872.62	-0.50793	0.178694	-2.84246	0.00447669	0.138586	down	NS
PPP1R12A	1340.69	-0.618726	0.217632	-2.843	0.00446915	0.138586	down	NS
ARHGEF19	222.029	1.44043	0.506932	2.84146	0.0044907	0.138782	up	NS
PKIG	1496.8	0.518407	0.182484	2.84083	0.00449966	0.138821	up	NS
MAPK8IP1	3921.51	0.655342	0.230742	2.84015	0.00450928	0.138881	up	NS
CCDC189	286.982	1.6826	0.5932	2.83649	0.00456129	0.13958	up	NS
CYFIP1	1724.42	-0.622869	0.219553	-2.83699	0.00455412	0.13958	down	NS
PHYH	539.559	0.647047	0.228124	2.83638	0.00456284	0.13958	up	NS
RBP4	143.191	2.15965	0.761149	2.83736	0.00454881	0.13958	up	NS
ZMYND10	1292.94	2.11179	0.745015	2.83456	0.00458886	0.140139	up	NS
CFAP126	999.67	1.87735	0.662465	2.83389	0.00459852	0.140197	up	NS
MSH6	1814.06	-0.559792	0.197637	-2.83243	0.00461961	0.140603	down	NS
ANKRD29	110.256	1.04445	0.368839	2.83172	0.0046298	0.140676	up	NS
ENC1	4585.49	-0.847964	0.299615	-2.83018	0.00465213	0.140881	down	NS
ZNF280D	374.123	-1.7847	0.630552	-2.83037	0.00464935	0.140881	down	NS
CRISPLD2	139.586	-1.03832	0.367232	-2.82743	0.00469238	0.141773	down	NS
DYDC2	197.081	2.34175	0.82848	2.82656	0.00470513	0.141773	up	NS
STAT6	773.644	0.704226	0.249137	2.82666	0.00470358	0.141773	up	NS
C22orf15	170.012	2.79246	0.988597	2.82467	0.00473295	0.142138	up	NS
TRAF1	82.29	2.17315	0.769253	2.82501	0.00472787	0.142138	up	NS
NKD2	166.051	1.47545	0.522998	2.82114	0.00478534	0.143473	up	NS
EDA	87.4394	1.59292	0.564927	2.81969	0.00480702	0.143884	up	NS
PRSS12	137.772	1.71258	0.608265	2.81551	0.00486997	0.145528	up	NS
CYP26C1	12.4068	5.15598	1.83216	2.81415	0.00489069	0.145906	up	NS
ERP27	86.1184	2.51046	0.892495	2.81286	0.00491026	0.146248	up	NS
UPP1	349.841	-0.806043	0.286679	-2.81166	0.00492868	0.146555	down	NS
TP53INP1	1250.32	-0.914098	0.325278	-2.8102	0.00495102	0.146978	down	NS
PIKFYVE	1052.24	-0.539723	0.192306	-2.80658	0.00500708	0.148156	down	NS
TUBA3GP	12.2624	3.6291	1.293	2.80673	0.00500479	0.148156	up	NS
AKAP14	302.517	2.06124	0.735079	2.8041	0.00504568	0.148941	up	NS
C1R	380.305	0.734057	0.262002	2.80172	0.00508305	0.148941	up	NS
CBLN1	3880.1	-1.36217	0.486154	-2.80193	0.00507979	0.148941	down	NS
CHD1	839.525	-0.761469	0.271606	-2.80358	0.0050538	0.148941	down	NS
LNC-LBCS	107.127	1.38202	0.493254	2.80185	0.00508105	0.148941	up	NS
PPFIA1	771.63	-0.562542	0.200709	-2.80277	0.00506651	0.148941	down	NS
KLF10	2160.97	0.538471	0.192475	2.79761	0.00514815	0.150118	up	NS
LINC01164	12.7941	3.62341	1.29488	2.79826	0.00513795	0.150118	up	NS
VWC2L	23.4918	2.67846	0.957335	2.79782	0.00514483	0.150118	up	NS
CFAP157	659.112	2.60484	0.931309	2.79697	0.00515848	0.150177	up	NS
PIGT	3532.03	-0.506162	0.181026	-2.79607	0.00517275	0.150351	down	NS
VCAM1	125.556	1.807	0.64639	2.79553	0.00518152	0.150364	up	NS
ABCC6P2	20.3443	2.41473	0.864415	2.79348	0.00521438	0.150592	up	NS
KIF17	238.006	1.44348	0.516712	2.7936	0.00521257	0.150592	up	NS
SORD2P	79.5055	2.27393	0.813976	2.79361	0.00521231	0.150592	up	NS
MTARC1	162.315	1.25613	0.449962	2.79164	0.00524411	0.151209	up	NS
DPY19L1	1362.51	-0.769332	0.27592	-2.78824	0.00529945	0.152562	down	NS
NXF2B	16.9072	5.59924	2.0089	2.78723	0.00531614	0.152799	up	NS
H3-3A	5584.8	-0.549232	0.197329	-2.78333	0.00538043	0.154156	down	NS
KLHL11	545.125	-0.580716	0.208621	-2.78359	0.00537613	0.154156	down	NS
IL5RA	112.466	2.82067	1.01384	2.78217	0.00539967	0.154322	up	NS
SLC37A1	1060.21	0.743267	0.267175	2.78195	0.00540329	0.154322	up	NS
MYO6	1846.1	-0.682921	0.245529	-2.78143	0.00541197	0.154327	down	NS
DNAH10	209.905	3.22875	1.16109	2.78079	0.00542265	0.154388	up	NS
SMAD9	602.286	-0.74807	0.269089	-2.78002	0.00543564	0.154514	down	NS
ATG2B	805.287	-0.693614	0.249724	-2.77752	0.00547757	0.155462	down	NS
GRIK3	720.749	1.0654	0.383939	2.77493	0.00552134	0.155969	up	NS
PRR29	947.635	1.72994	0.623349	2.77523	0.00551624	0.155969	up	NS
RFX7	1106.22	-0.5178	0.186531	-2.77594	0.0055042	0.155969	down	NS
C5orf49	918.724	1.6983	0.6129	2.77092	0.00558986	0.156443	up	NS
CDK6	2282.81	-0.950075	0.342975	-2.7701	0.0056039	0.156443	down	NS
CNPY2	1558.45	0.847083	0.30576	2.77042	0.00559847	0.156443	up	NS
GTF2H2	206.973	-1.22012	0.44007	-2.77256	0.00556179	0.156443	down	NS
NAA10	1313.18	-0.665558	0.240296	-2.76974	0.00561011	0.156443	down	NS
RNF175	117.375	1.77465	0.640492	2.77075	0.0055927	0.156443	up	NS
SSR4	3727.23	-0.733643	0.264856	-2.76997	0.00560607	0.156443	down	NS
TUBA4A	308.882	0.855615	0.308954	2.7694	0.00561599	0.156443	up	NS
WFDC1	53.0444	1.49469	0.539492	2.77056	0.00559597	0.156443	up	NS
RASGRP2	55.4286	1.54765	0.558965	2.76878	0.00562672	0.156501	up	NS
HIF1A	3554.99	-0.631026	0.228049	-2.76707	0.00565632	0.157082	down	NS
MARCHF10	129.72	2.85979	1.03494	2.76325	0.00572284	0.15867	up	NS
RSPH1	1338.26	2.19455	0.794327	2.76279	0.00573104	0.15867	up	NS
TNFSF12	58.4432	1.33383	0.483282	2.75994	0.00578112	0.159812	up	NS
INMT	25.8677	2.2731	0.824601	2.7566	0.00584057	0.160963	up	NS
PCDHB15	293.224	0.691459	0.250809	2.75691	0.00583506	0.160963	up	NS
HSPBP1	1350.56	0.836067	0.303498	2.75476	0.00587344	0.161622	up	NS
PARD3B	434.311	-0.710937	0.258234	-2.75307	0.00590386	0.162213	down	NS
PLK2	1707.15	-0.708364	0.257578	-2.7501	0.00595773	0.163444	down	NS
LINC01504	16.0592	3.53468	1.286	2.74857	0.00598554	0.163958	up	NS
CASC8	16.6428	7.20216	2.62309	2.74568	0.0060386	0.164663	up	NS
CD6	20.0628	2.07398	0.755255	2.74607	0.00603136	0.164663	up	NS
MYO7A	128.874	1.17123	0.426446	2.74648	0.0060239	0.164663	up	NS
RASA4B	1436.09	-0.76161	0.277637	-2.74319	0.00608454	0.165666	down	NS
KLHL32	202.565	0.968937	0.353389	2.74184	0.00610963	0.166099	up	NS
DNAJB13	84.4852	2.88687	1.0543	2.73818	0.00617801	0.166885	up	NS
GOLGA8N	217.232	-1.1598	0.42356	-2.73821	0.00617752	0.166885	down	NS
GUCA1A	47.2609	1.78866	0.653667	2.73636	0.00621239	0.166885	up	NS
MIF	7771.21	0.74033	0.270534	2.73655	0.00620864	0.166885	up	NS
MTHFS	169.813	0.933296	0.340865	2.73802	0.00618096	0.166885	up	NS
NBPF11	621.077	-0.592978	0.216591	-2.73778	0.00618557	0.166885	down	NS
PDLIM3	1223.08	0.706731	0.258204	2.7371	0.00619831	0.166885	up	NS
SLC6A15	859.88	-0.918252	0.33538	-2.73794	0.00618251	0.166885	down	NS
C11orf97	102.427	3.22301	1.18009	2.73116	0.00631117	0.168178	up	NS
CFAP77	696.754	1.70019	0.622295	2.73213	0.00629261	0.168178	up	NS
GPLD1	120.214	1.33656	0.489424	2.73089	0.00631634	0.168178	up	NS
MAN2A2	1799.81	-0.500414	0.183211	-2.73135	0.0063076	0.168178	down	NS
P3H1	2620.83	-0.601095	0.220044	-2.7317	0.00630083	0.168178	down	NS
SNCG	909.844	1.76774	0.647153	2.73156	0.00630351	0.168178	up	NS
ECHDC2	285.839	1.67934	0.615693	2.72756	0.00638039	0.169634	up	NS
IP6K3	41.6482	-1.68403	0.617598	-2.72673	0.00639644	0.169811	down	NS
SLC35F1	1749.53	-0.854623	0.313932	-2.72232	0.0064826	0.171846	down	NS
SCOC-AS1	20.7928	2.11008	0.775565	2.7207	0.00651442	0.172437	up	NS
RGS14	213.747	1.51546	0.557208	2.71975	0.00653316	0.17268	up	NS
C2orf80	132.965	1.68351	0.619295	2.71843	0.00655927	0.173117	up	NS
CEMIP2	2809.83	-0.772248	0.284183	-2.71743	0.00657901	0.173385	down	NS
DAW1	211.697	2.27488	0.837913	2.71493	0.00662896	0.174447	up	NS
SNHG1	911.143	-0.766858	0.282827	-2.7114	0.00670003	0.176061	down	NS
RENBP	188.451	-0.901316	0.332779	-2.70845	0.00675974	0.177372	down	NS
TAF1A-AS1	45.2175	1.28514	0.474714	2.7072	0.00678543	0.177788	up	NS
CYB561A3	254.896	0.918895	0.339509	2.70654	0.00679877	0.17788	up	NS
TRIB1	896.112	0.556249	0.20584	2.70234	0.00688537	0.179885	up	NS
NEUROG2	72.1093	-1.48176	0.548587	-2.70105	0.00691203	0.180321	down	NS
CLDN3	296.011	1.31034	0.485375	2.69964	0.00694139	0.180826	up	NS
ANKDD1B	17.9099	3.92783	1.45539	2.69881	0.00695878	0.181018	up	NS
EMILIN3	170.647	-0.863658	0.320169	-2.6975	0.00698618	0.18121	down	NS
EPS8L2	391.374	1.37702	0.510422	2.6978	0.00697992	0.18121	up	NS
ADAM19	1210.41	-1.22243	0.45327	-2.69692	0.00699841	0.181222	down	NS
DLC1	883.773	0.831253	0.308268	2.69653	0.0070067	0.181222	up	NS
ZNF155	279.776	-0.819972	0.304214	-2.69538	0.00703086	0.181587	down	NS
PCNX1	1090.89	-0.522492	0.193889	-2.6948	0.00704304	0.181642	down	NS
LINC00261	1219.79	1.3699	0.508453	2.69426	0.00705457	0.18168	up	NS
BORCS8	335.854	0.997405	0.370448	2.69242	0.00709345	0.181904	up	NS
MED18	176.882	-1.03754	0.385256	-2.69311	0.0070788	0.181904	down	NS
RAB42	33.1534	1.72586	0.640955	2.69264	0.0070888	0.181904	up	NS
IFT27	1020.43	0.856327	0.318285	2.69044	0.00713581	0.182256	up	NS
KIF23-AS1	66.11	1.76864	0.657206	2.69116	0.00712049	0.182256	up	NS
TENT5B	130.558	1.50176	0.558199	2.69036	0.00713743	0.182256	up	NS
CKLF	227.333	0.687513	0.25573	2.68843	0.00717882	0.183055	up	NS
CAVIN2	64.5484	1.49872	0.557682	2.68741	0.00720091	0.183102	up	NS
CHAT	28.4198	2.93483	1.09198	2.68763	0.00719618	0.183102	up	NS
CPNE8	528.552	-0.560262	0.208784	-2.68345	0.00728669	0.184504	down	NS
IL17RD	1525.24	-0.822492	0.306419	-2.6842	0.00727029	0.184504	down	NS
TGFBI	1749.98	-1.19451	0.44512	-2.68357	0.00728416	0.184504	down	NS
FABP5	598.556	0.967963	0.36097	2.68156	0.0073279	0.18503	up	NS
PRPH2	16.8135	5.70538	2.1275	2.68173	0.00732424	0.18503	up	NS
PCDHB17P	16.5749	-4.71302	1.75834	-2.68038	0.00735376	0.185281	down	NS
RALGPS2	1582.31	-0.601442	0.224404	-2.68018	0.00735836	0.185281	down	NS
DPF2	1714.34	-0.424563	0.15861	-2.67677	0.00743348	0.186912	down	NS
FLNA	15097.7	-0.485974	0.181689	-2.67475	0.00747843	0.187688	down	NS
RNF135	40.9824	1.66098	0.62112	2.67416	0.00749163	0.187688	up	NS
TRIM38	195.207	1.45731	0.544994	2.67399	0.00749547	0.187688	up	NS
RIPK1	633.166	-0.599008	0.224055	-2.67349	0.00750675	0.18771	down	NS
B3GNT9	486.601	0.637653	0.238579	2.67271	0.00752413	0.187885	up	NS
CDH15	13.278	2.86156	1.07163	2.67029	0.00757863	0.188985	up	NS
STING1	151.874	2.29073	0.859008	2.66671	0.0076597	0.190743	up	NS
CTXN1	3005.26	0.567072	0.212943	2.66302	0.00774419	0.191791	up	NS
MRC2	5802.11	-0.69638	0.261372	-2.66432	0.00771444	0.191791	down	NS
PLPP7	94.7059	1.58556	0.595328	2.66333	0.00773714	0.191791	up	NS
UST	203.962	-0.859024	0.32254	-2.66331	0.00773764	0.191791	down	NS
GPR149	27.6593	2.89899	1.08898	2.66211	0.0077653	0.19205	up	NS
COL1A2	33715.5	-0.637137	0.239459	-2.66074	0.00779696	0.19257	down	NS
CHADL	25.1459	2.12804	0.800289	2.6591	0.00783508	0.192637	up	NS
PHLPP2	411.352	-0.602674	0.226619	-2.65942	0.00782762	0.192637	down	NS
PLCD4	131.252	-1.30229	0.489644	-2.65966	0.0078219	0.192637	down	NS
TPH1	6762.95	1.31658	0.495181	2.65879	0.00784229	0.192637	up	NS
AMPD3	258.702	1.71472	0.645433	2.65669	0.00789117	0.192863	up	NS
CYB5A	377.361	0.898427	0.338084	2.65741	0.00787439	0.192863	up	NS
GPRIN2	176.925	1.51011	0.568736	2.6552	0.00792608	0.192863	up	NS
HEPH	1047.82	-0.93989	0.353981	-2.6552	0.00792615	0.192863	down	NS
NHLRC4	63.9293	2.45679	0.924853	2.65641	0.00789774	0.192863	up	NS
SNTB1	637.331	-0.613868	0.231105	-2.65623	0.00790193	0.192863	down	NS
ZIC2	459.437	-2.14195	0.806523	-2.65579	0.0079124	0.192863	down	NS
GJC2	41.3563	1.45196	0.546944	2.65469	0.00793825	0.192897	up	NS
SAMD11	882.371	-1.07426	0.404764	-2.65405	0.00795329	0.193003	down	NS
RIBC1	306.963	0.971889	0.366302	2.65325	0.00797216	0.193202	up	NS
IL2RG	16.9623	3.82705	1.4433	2.6516	0.00801126	0.19363	up	NS
SLC39A12	51.1612	3.71331	1.40035	2.65171	0.00800853	0.19363	up	NS
NQO1	631.232	1.13289	0.427423	2.65051	0.00803692	0.193829	up	NS
SIX3	591.583	0.834406	0.314829	2.65035	0.00804093	0.193829	up	NS
ATRIP	192.109	0.707987	0.267314	2.64852	0.00808451	0.1939	up	NS
CALN1	513.744	1.11661	0.421548	2.64884	0.00807683	0.1939	up	NS
LIG3	1127.26	-0.450139	0.169965	-2.64843	0.00808675	0.1939	down	NS
MGST2	222.341	0.974678	0.367878	2.64946	0.00806204	0.1939	up	NS
ANKRD33B	208.802	-1.16421	0.440363	-2.64376	0.00819913	0.195373	down	NS
GAD1	288.326	-1.53837	0.581941	-2.64351	0.00820504	0.195373	down	NS
GPSM3	78.9107	1.05189	0.397826	2.64409	0.0081911	0.195373	up	NS
LOC100130691	42.6981	1.35231	0.511204	2.64535	0.0081606	0.195373	up	NS
RSPH10B2	105.858	2.77785	1.05047	2.64439	0.00818373	0.195373	up	NS
TTC19	1449.56	-0.459523	0.173852	-2.64318	0.00821306	0.195373	down	NS
TARS2	729.589	-0.59594	0.225508	-2.64266	0.00822583	0.19542	down	NS
ITSN1	1274.98	-0.664782	0.251842	-2.63968	0.00829834	0.196884	down	NS
CDH7	145.322	0.954732	0.362192	2.63598	0.00838944	0.198006	up	NS
IDNK	134.797	1.10589	0.419407	2.63679	0.00836937	0.198006	up	NS
PDE8B	870.31	-1.47284	0.558625	-2.63655	0.00837536	0.198006	down	NS
PPFIA4	283.313	1.83686	0.696795	2.63615	0.00838516	0.198006	up	NS
LRRC46	572.783	2.53103	0.960697	2.63458	0.00842418	0.198567	up	NS
PLXNC1	1520.57	-0.839268	0.318628	-2.634	0.00843846	0.198644	down	NS
PTPRC	31.9443	4.24443	1.61197	2.63307	0.0084618	0.198935	up	NS
B3GAT2	175.597	1.29551	0.492207	2.63203	0.00848759	0.199282	up	NS
API5	2437.57	-0.465354	0.176834	-2.63159	0.00849862	0.199282	down	NS
PCDHA6	74.841	-8.79512	3.347	-2.62776	0.0085949	0.201279	down	NS
PALS2	349.543	-0.64923	0.247168	-2.62667	0.00862249	0.20158	down	NS
PRAP1	31.569	2.09928	0.79931	2.62637	0.00863005	0.20158	up	NS
CRYZL2P	26.936	1.71864	0.654572	2.6256	0.00864962	0.201776	up	NS
CDC26	283.15	0.686915	0.261877	2.62304	0.00871478	0.202723	up	NS
HEPACAM2	230.902	1.59685	0.608769	2.62308	0.00871391	0.202723	up	NS
PTGFRN	2629.75	-0.688463	0.262525	-2.62246	0.00872963	0.202723	down	NS
ST8SIA1	264.686	0.968463	0.369325	2.62225	0.00873507	0.202723	up	NS
DLEU2	74.9722	-1.22384	0.466847	-2.6215	0.00875443	0.20273	down	NS
SYT2	61.8743	1.63108	0.622226	2.62137	0.00875781	0.20273	up	NS
TAPBP	1744.96	-0.446891	0.170526	-2.62066	0.00877588	0.202889	down	NS
H3-5	228.581	0.654808	0.249911	2.62016	0.00878877	0.202927	up	NS
MAFK	597.823	0.70385	0.268876	2.61775	0.00885124	0.203849	up	NS
ST6GALNAC2	121.645	1.89659	0.724412	2.61811	0.00884179	0.203849	up	NS
AGO3	736.675	-0.529016	0.202288	-2.61516	0.00891844	0.204874	down	NS
FAM229B	1145.65	0.89807	0.343422	2.61507	0.00892102	0.204874	up	NS
TTN	16.6348	4.73249	1.80993	2.61473	0.00892974	0.204874	up	NS
ZNF204P	339.915	1.84045	0.704359	2.61295	0.00897648	0.205685	up	NS
CCDC33	204.589	1.79587	0.688896	2.60689	0.00913689	0.20752	up	NS
HRC	35.2559	2.22963	0.854571	2.60906	0.00907917	0.20752	up	NS
LINC00467	162.504	0.769227	0.294835	2.60901	0.00908043	0.20752	up	NS
NOTCH4	116.323	1.39083	0.533207	2.60842	0.00909607	0.20752	up	NS
PARVB	269.145	1.26209	0.484046	2.60737	0.0091241	0.20752	up	NS
PYGO1	564.991	-0.606016	0.232461	-2.60696	0.00913493	0.20752	down	NS
TNNT3	17.2603	3.37939	1.29601	2.60754	0.00911965	0.20752	up	NS
TNKS	2400.07	-0.415807	0.159573	-2.60574	0.00916753	0.207954	down	NS
ZNF558	127.842	6.30315	2.41945	2.6052	0.00918215	0.208025	up	NS
CLBA1	512.046	1.00702	0.386817	2.60336	0.00923151	0.208882	up	NS
DHRS4	171.918	0.760453	0.292297	2.60165	0.00927776	0.209156	up	NS
GRIA1	1248.01	-1.12519	0.432565	-2.6012	0.00928991	0.209156	down	NS
IGFBP3	1668.53	-1.43265	0.550751	-2.60127	0.00928802	0.209156	down	NS
LRRN1	1657.09	-0.60716	0.233316	-2.60231	0.00925994	0.209156	down	NS
CTC1	604.815	-0.685307	0.263539	-2.6004	0.00931151	0.209382	down	NS
RAET1E-AS1	17.9942	3.64666	1.40271	2.59972	0.00933006	0.209538	up	NS
SRPX	93.8376	-1.77197	0.681909	-2.59854	0.00936206	0.209996	down	NS
DIRAS3	438.147	-0.912435	0.351422	-2.59641	0.00942047	0.210372	down	NS
MALRD1	38.4116	1.39427	0.537036	2.59623	0.00942537	0.210372	up	NS
NPEPL1	415.141	0.660503	0.254383	2.59649	0.00941815	0.210372	up	NS
POLR2I	696.662	0.524155	0.201865	2.59656	0.00941627	0.210372	up	NS
FST	190.094	-1.47417	0.568105	-2.59489	0.00946203	0.21067	down	NS
MGLL	120.016	0.854417	0.329243	2.59509	0.00945655	0.21067	up	NS
XRN1	745.18	-0.685122	0.264114	-2.59404	0.00948568	0.210937	down	NS
RNF146	1460.14	-0.64629	0.249563	-2.58969	0.00960625	0.213094	down	NS
TBX18	758.026	-2.00748	0.775106	-2.58994	0.00959926	0.213094	down	NS
HSFX2	19.9082	-6.15992	2.37989	-2.58832	0.00964455	0.213681	down	NS
AIG1	1046.76	0.51282	0.198199	2.5874	0.00967046	0.213993	up	NS
NR5A2	290.367	-2.04674	0.791188	-2.58691	0.00968395	0.21403	down	NS
CCDC89	19.3708	2.87185	1.11048	2.58613	0.00970592	0.214253	up	NS
PIFO	2382.19	1.34493	0.520274	2.58504	0.00973664	0.214669	up	NS
FGF14-AS2	138.731	1.13021	0.437287	2.58459	0.00974944	0.21469	up	NS
ADGRA2	354.921	-0.917838	0.355667	-2.58061	0.00986258	0.214966	down	NS
CILP2	208.877	1.57292	0.609233	2.58181	0.00982838	0.214966	up	NS
CSAD	417.683	-0.662011	0.256315	-2.5828	0.00980029	0.214966	down	NS
GALNT7	1102.62	-0.591404	0.22895	-2.58311	0.00979147	0.214966	down	NS
IST1	3515.44	-0.455261	0.176322	-2.58198	0.00982347	0.214966	down	NS
MYZAP	27.3491	2.29896	0.890935	2.58038	0.00986903	0.214966	up	NS
NCAM2	308.964	1.37692	0.53293	2.58368	0.00977523	0.214966	up	NS
NMRAL1	357.7	1.31352	0.508866	2.58126	0.00984392	0.214966	up	NS
RPL10P16	5143.38	0.425979	0.165053	2.58087	0.0098553	0.214966	up	NS
G0S2	62.9719	1.60897	0.623751	2.57951	0.00989402	0.215251	up	NS
PARP14	639.619	-0.882888	0.342383	-2.57865	0.00991862	0.215527	down	NS
RABGAP1	2094.46	-0.433174	0.168045	-2.57772	0.00994532	0.215848	down	NS
HEATR6	625.367	-0.480828	0.186656	-2.57602	0.00999463	0.216658	down	NS
TMED4	3072.55	-0.46694	0.181318	-2.57526	0.0100166	0.216875	down	NS
PLAGL1	598.768	-0.972968	0.378188	-2.57271	0.0100905	0.218213	down	NS
PRR18	61.8961	1.89217	0.735738	2.5718	0.0101171	0.218526	up	NS
LOC107986524	93.0121	3.5993	1.39989	2.57112	0.0101369	0.218693	up	NS
ALG10B	287.01	-0.981719	0.381962	-2.5702	0.0101639	0.218727	down	NS
CCDC169	29.7813	-1.85757	0.723084	-2.56895	0.0102007	0.218727	down	NS
DRD2	400.827	1.02397	0.398506	2.56952	0.0101839	0.218727	up	NS
LMNTD1	64.3626	2.89511	1.12712	2.5686	0.0102111	0.218727	up	NS
LRP4	613.046	-0.854065	0.3325	-2.56862	0.0102106	0.218727	down	NS
OLFML2B	105.956	-1.01519	0.394931	-2.57055	0.0101537	0.218727	down	NS
SLITRK1	267.884	0.738916	0.287863	2.5669	0.0102611	0.219301	up	NS
UBXN11	859.342	1.11928	0.43605	2.56687	0.0102621	0.219301	up	NS
CNNM1	84.6596	1.06888	0.416695	2.56513	0.0103138	0.220146	up	NS
BOK	399.456	1.35818	0.529811	2.56351	0.0103619	0.220703	up	NS
C11orf16	83.2514	3.29563	1.28563	2.56343	0.0103643	0.220703	up	NS
TMEM80	229.884	1.2056	0.470608	2.56179	0.0104134	0.221487	up	NS
KIF12	102.098	2.83047	1.10509	2.56129	0.0104283	0.221543	up	NS
PTPN23	1796.62	-0.493704	0.192821	-2.56043	0.0104543	0.221834	down	NS
ERICH3	245.144	2.22507	0.869264	2.55972	0.0104758	0.22203	up	NS
DNAJC19	905.786	0.62376	0.243793	2.55857	0.0105105	0.222505	up	NS
ASPN	178.467	2.14736	0.839627	2.55752	0.0105422	0.222517	up	NS
PPP1R32	725.208	1.98082	0.774531	2.55745	0.0105444	0.222517	up	NS
ZNF534	10.9597	-2.87549	1.12441	-2.55733	0.010548	0.222517	down	NS
RPL13P12	2103.44	-0.498351	0.194964	-2.55613	0.0105845	0.223027	down	NS
BAZ2A	2357.73	-0.419453	0.164174	-2.55492	0.0106212	0.22354	down	NS
BCL2L11	394.048	-0.792059	0.310147	-2.55382	0.0106549	0.22385	down	NS
FAR2P1	1319.86	-0.813912	0.31879	-2.55313	0.010676	0.22385	down	NS
FGFBP3	588.842	1.1353	0.444793	2.55242	0.0106979	0.22385	up	NS
JHY	550.01	0.617266	0.24182	2.55258	0.0106928	0.22385	up	NS
NR4A1	1505.61	1.40591	0.550581	2.5535	0.0106647	0.22385	up	NS
NSD2	3359.58	-0.412116	0.161544	-2.55111	0.0107381	0.224433	down	NS
CPNE7	116.854	1.18121	0.463123	2.55053	0.0107559	0.224545	up	NS
ADCY7	370.669	0.704399	0.27635	2.54893	0.0108053	0.225056	up	NS
MITF	352.736	2.44578	0.959407	2.54926	0.0107951	0.225056	up	NS
PCSK5	262.583	-0.800127	0.314066	-2.54764	0.0108454	0.225631	down	NS
FAM66B	31.5248	-2.44193	0.958815	-2.54682	0.010871	0.225846	down	NS
PXYLP1	1877.58	-0.734983	0.288714	-2.54571	0.0109057	0.225846	down	NS
TRIM33	1602.75	-0.540298	0.212214	-2.54601	0.0108962	0.225846	down	NS
ZNF630	70.8639	1.30412	0.512164	2.5463	0.0108873	0.225846	up	NS
ASXL1	2322.82	-0.51067	0.200647	-2.54512	0.0109241	0.225969	down	NS
EDEM1	784.796	-0.723019	0.284482	-2.54153	0.0110368	0.227989	down	NS
ELL3	97.5731	1.53673	0.604723	2.54121	0.011047	0.227989	up	NS
DNPH1	492.321	0.766027	0.301491	2.54079	0.0110601	0.227999	up	NS
EFCAB2	533.639	0.873436	0.343833	2.54029	0.011076	0.228014	up	NS
MAGT1	1866.04	-0.612948	0.241321	-2.53998	0.011086	0.228014	down	NS
WIPF1	496.89	-0.586117	0.230864	-2.5388	0.0111234	0.228522	down	NS
CIBAR2	525.049	1.89321	0.74637	2.53656	0.0111949	0.229421	up	NS
DUSP2	76.0863	1.59464	0.628797	2.53602	0.0112119	0.229421	up	NS
KLHL6	89.7157	2.55217	1.00598	2.537	0.0111806	0.229421	up	NS
LRRC23	1098.91	1.66497	0.656575	2.53584	0.0112179	0.229421	up	NS
FAM149A	186.924	1.33312	0.526193	2.53351	0.0112926	0.230687	up	NS
GAS2L2	130.551	2.66517	1.0523	2.53272	0.0113182	0.230949	up	NS
CPEB2	1087.87	-0.779271	0.307742	-2.53222	0.0113342	0.231016	down	NS
AGBL2	175.632	2.25097	0.889419	2.53083	0.0113794	0.231418	up	NS
EGR4	73.4385	3.03672	1.1999	2.53082	0.0113795	0.231418	up	NS
RNASE1	13.3967	3.8774	1.53273	2.52974	0.0114148	0.231874	up	NS
CYP4X1	49.596	1.49274	0.590296	2.52879	0.0114456	0.231979	up	NS
FBN1	3421.06	-0.564339	0.223148	-2.529	0.011439	0.231979	down	NS
MFNG	91.8571	0.961488	0.380315	2.52814	0.011467	0.232152	up	NS
HENMT1	80.012	1.72468	0.68293	2.52541	0.0115562	0.232706	up	NS
KCNJ13	313.809	2.70534	1.07105	2.52588	0.0115408	0.232706	up	NS
LOC100507053	60.4669	1.22118	0.48361	2.52514	0.0115653	0.232706	up	NS
PGK1P2	31.7514	1.82829	0.723744	2.52616	0.0115316	0.232706	up	NS
PNMA3	499.341	0.945754	0.374293	2.52678	0.0115115	0.232706	up	NS
PRICKLE1	269.759	-0.842555	0.333692	-2.52495	0.0115716	0.232706	down	NS
FAIM2	944.211	1.59475	0.631713	2.52449	0.0115866	0.23275	up	NS
TTC29	183.524	2.61381	1.0356	2.52397	0.0116038	0.232836	up	NS
SF3B4	1935.12	-0.496877	0.19694	-2.52299	0.0116361	0.233226	down	NS
AR	159.666	-1.06292	0.421518	-2.52165	0.0116807	0.233859	down	NS
CFAP61	199.995	1.82786	0.725302	2.52013	0.0117311	0.23435	up	NS
PHF11	92.2695	1.19002	0.472188	2.52023	0.0117278	0.23435	up	NS
COL2A1	6079.31	-0.747548	0.296698	-2.51956	0.0117503	0.234474	down	NS
GSTM2	758.436	0.902402	0.358265	2.51881	0.0117752	0.234712	up	NS
VASN	1317.15	-0.676572	0.268699	-2.51795	0.0118039	0.235024	down	NS
PIGR	85.3165	-1.88052	0.746971	-2.51753	0.0118182	0.23505	down	NS
TYMP	166.849	1.70031	0.675839	2.51585	0.0118744	0.235909	up	NS
BOLA2	234.267	0.677864	0.269819	2.51229	0.011995	0.237951	up	NS
ENO4	284.625	1.39002	0.553345	2.51204	0.0120035	0.237951	up	NS
GAPDH	45341.4	0.686774	0.273615	2.51	0.012073	0.238805	up	NS
RHOU	1027.12	-1.01488	0.404288	-2.5103	0.0120629	0.238805	down	NS
GLYATL3	151.373	2.00404	0.798551	2.5096	0.0120868	0.238817	up	NS
LINC01139	31.1775	-2.7265	1.0866	-2.50921	0.0121001	0.238818	down	NS
NANS	607.751	0.744924	0.297221	2.5063	0.0122003	0.240533	up	NS
LINC01694	30.0079	1.58173	0.631267	2.50564	0.0122231	0.24072	up	NS
PLTP	6115.15	-0.628585	0.251252	-2.50181	0.012356	0.242627	down	NS
RAD52	442.958	-0.94632	0.378272	-2.50169	0.0123601	0.242627	down	NS
SHISA9	234.659	-1.22709	0.490395	-2.50225	0.0123408	0.242627	down	NS
AIFM2	116.543	1.00677	0.402577	2.5008	0.0123912	0.242708	up	NS
FAM131C	107.499	1.31896	0.527356	2.50107	0.0123817	0.242708	up	NS
CCDC22	515.092	-0.849076	0.339834	-2.4985	0.0124721	0.242977	down	NS
KMT2E	2777.14	-0.425829	0.170376	-2.49935	0.0124422	0.242977	down	NS
PCDHA12	230.802	0.7775	0.311143	2.49885	0.0124596	0.242977	up	NS
RFC1	990.736	-0.538323	0.215459	-2.4985	0.012472	0.242977	down	NS
SLC10A4	72.22	1.16636	0.466561	2.4999	0.0124227	0.242977	up	NS
GLMP	542.067	0.789913	0.316324	2.49717	0.012519	0.243125	up	NS
MYOG	15.4342	3.3568	1.34398	2.49766	0.0125017	0.243125	up	NS
SLFN11	14.1364	2.87436	1.15106	2.49714	0.01252	0.243125	up	NS
ITIH2	40.0362	2.78216	1.115	2.4952	0.0125886	0.244194	up	NS
AGAP6	193.896	-1.83109	0.734004	-2.49466	0.0126077	0.244303	down	NS
CHTOP	2104.2	-0.518119	0.207777	-2.49363	0.0126446	0.244448	down	NS
EDNRB	437.2	-1.50628	0.604126	-2.49331	0.0126557	0.244448	down	NS
STPG1	612.314	0.935173	0.375056	2.49342	0.0126518	0.244448	up	NS
SMG1	1366.11	-0.438658	0.17597	-2.4928	0.0126741	0.244542	down	NS
IGF2	7530.61	1.17847	0.472899	2.49201	0.0127023	0.244824	up	NS
SYBU	808.675	0.847361	0.340194	2.49082	0.0127449	0.245384	up	NS
TEKT1	648.993	2.1851	0.877456	2.49026	0.0127648	0.245506	up	NS
SMKR1	69.4335	1.09492	0.439907	2.48897	0.0128112	0.246136	up	NS
GOLGA8O	143.013	1.1473	0.46104	2.48851	0.0128281	0.246198	up	NS
SEC14L6	104.539	1.00638	0.404563	2.48756	0.0128623	0.246594	up	NS
FRAS1	597.441	-1.05663	0.424833	-2.48717	0.0128764	0.246602	down	NS
GPR156	29.7047	1.76098	0.708522	2.48543	0.0129396	0.247551	up	NS
SLC22A15	213.223	0.784113	0.315579	2.48468	0.0129666	0.247806	up	NS
ANKRD37	120.29	1.81014	0.728798	2.48374	0.0130011	0.248202	up	NS
TXLNGY	206.479	9.02749	3.63575	2.48298	0.0130289	0.24847	up	NS
WFS1	1727.72	0.668276	0.269299	2.48154	0.0130815	0.249209	up	NS
C8orf34	104.969	2.10924	0.850103	2.48116	0.0130955	0.249215	up	NS
TNFAIP3	357.938	0.76053	0.306616	2.4804	0.0131236	0.249486	up	NS
MRPL9	934.867	-0.487249	0.196527	-2.47929	0.0131643	0.249998	down	NS
GLYATL1	53.2382	1.82916	0.738022	2.47846	0.013195	0.250317	up	NS
ASCL2	29.3046	2.43108	0.981812	2.47611	0.0132823	0.251709	up	NS
INTU	714.376	-0.907122	0.366562	-2.47468	0.0133357	0.252084	down	NS
METTL27	30.8481	1.63928	0.66242	2.47469	0.0133354	0.252084	up	NS
PRDX5	5075.61	0.517819	0.209266	2.47446	0.0133439	0.252084	up	NS
ECHDC3	37.605	5.81614	2.351	2.4739	0.0133646	0.252212	up	NS
CREB3L4	306.504	-0.843167	0.341251	-2.47081	0.0134806	0.253871	down	NS
VPS45	1114.44	-0.437986	0.177253	-2.47096	0.013475	0.253871	down	NS
ZNF286B	177.33	-0.972465	0.393719	-2.46994	0.0135134	0.254224	down	NS
WFDC2	1034.02	1.77544	0.719132	2.46887	0.013554	0.254723	up	NS
GPR88	25.463	2.09696	0.849791	2.46762	0.0136016	0.254909	up	NS
ODAD2	243.946	1.76781	0.716299	2.46798	0.0135878	0.254909	up	NS
TBC1D3G	75.8947	-1.03342	0.418813	-2.46749	0.0136062	0.254909	down	NS
SPEF1	361.822	1.86449	0.75583	2.46681	0.0136323	0.255133	up	NS
OPRM1	14.5548	2.12557	0.862051	2.46571	0.0136741	0.255651	up	NS
NRSN1	419.743	1.09635	0.444845	2.46456	0.0137182	0.256209	up	NS
MTRNR2L1	52.0273	3.12362	1.268	2.46341	0.0137621	0.256764	up	NS
CST3	3563.71	-0.483537	0.19658	-2.45974	0.0139036	0.258605	down	NS
HAPLN1	98.7216	1.75893	0.714934	2.46027	0.0138832	0.258605	up	NS
MINDY4	213.645	1.35529	0.550987	2.45975	0.0139034	0.258605	up	NS
MSC	91.1793	2.32969	0.947484	2.45882	0.0139396	0.258741	up	NS
NUP43	571.94	-0.485207	0.197333	-2.45883	0.0139392	0.258741	down	NS
CCN2	14415.4	1.03016	0.419337	2.45664	0.0140243	0.260047	up	NS
SAMD9L	34.3539	1.67331	0.681319	2.45598	0.0140501	0.260259	up	NS
SLFN13	201.044	2.47175	1.0068	2.45507	0.0140858	0.260653	up	NS
FAM183A	442.693	2.08338	0.848887	2.45425	0.014118	0.260981	up	NS
PEX6	906.44	0.875751	0.356891	2.45383	0.0141343	0.261015	up	NS
MTA2	1885.59	-0.507401	0.206899	-2.45241	0.0141902	0.261781	down	NS
ACADM	964.044	0.723276	0.295037	2.45148	0.0142271	0.262014	up	NS
MPPED1	158.21	1.15055	0.469352	2.45136	0.0142319	0.262014	up	NS
CFAP73	391.849	2.42055	0.987979	2.45	0.0142857	0.26247	up	NS
GABPB2	230.477	-0.7641	0.31187	-2.45006	0.0142833	0.26247	down	NS
COL14A1	121.044	-1.06214	0.433695	-2.44905	0.0143234	0.262896	down	NS
CUBN	137.582	1.06433	0.434751	2.44813	0.01436	0.263301	up	NS
SIX3-AS1	88.5069	0.96074	0.392777	2.44602	0.0144443	0.264506	up	NS
THAP7-AS1	69.0433	1.12853	0.461426	2.44575	0.014455	0.264506	up	NS
CCDC187	151.422	2.53247	1.03631	2.44375	0.0145356	0.265177	up	NS
FES	24.5925	2.1717	0.888645	2.44383	0.0145324	0.265177	up	NS
RHOB	6111.35	0.815532	0.333634	2.44439	0.0145097	0.265177	up	NS
EVPL	123.273	2.53723	1.03885	2.44235	0.0145919	0.265935	up	NS
PCDHA4	811.764	0.755529	0.309675	2.43975	0.0146974	0.267587	up	NS
ZFP36L1	5537.94	-0.649977	0.2666	-2.43803	0.0147677	0.268596	down	NS
C2orf50	400.204	1.09333	0.448607	2.43717	0.0148029	0.268966	up	NS
AJUBA	801.64	-0.797394	0.327348	-2.43592	0.0148539	0.269622	down	NS
SPIRE1	984.72	-0.57294	0.235259	-2.43536	0.0148772	0.269774	down	NS
COQ4	874.938	0.636315	0.26133	2.43491	0.0148955	0.269835	up	NS
HDAC7	1083.14	-0.510841	0.210034	-2.43219	0.015008	0.271601	down	NS
CHMP2B	962.744	0.473523	0.194719	2.43182	0.015023	0.271601	up	NS
SUFU	734.317	-0.459645	0.18908	-2.43095	0.0150591	0.271982	down	NS
NME7	566.321	0.794564	0.327	2.42986	0.0151046	0.272531	up	NS
AFF4	3733.3	-0.493223	0.203286	-2.42625	0.0152557	0.273544	down	NS
APOBEC4	48.2106	4.3921	1.81069	2.42564	0.0152813	0.273544	up	NS
ATP6V1E2	74.6169	0.983297	0.405667	2.4239	0.0153546	0.273544	up	NS
CEACAM5	145.213	-1.31178	0.54131	-2.42334	0.0153787	0.273544	down	NS
DTHD1	285.99	4.2813	1.76598	2.42433	0.0153368	0.273544	up	NS
LATS2	455.442	-0.61093	0.251746	-2.42677	0.0152339	0.273544	down	NS
MAP3K7	1524.43	-0.467694	0.192701	-2.42705	0.0152221	0.273544	down	NS
MYL1	25.1026	4.07191	1.67932	2.42473	0.0153198	0.273544	up	NS
NUAK1	976.207	-0.702374	0.289759	-2.424	0.0153507	0.273544	down	NS
SALL2	2764.74	-0.460245	0.189906	-2.42355	0.0153697	0.273544	down	NS
SGTB	577.95	-0.655513	0.270343	-2.42474	0.0153192	0.273544	down	NS
TMEM151A	336.395	1.22823	0.505997	2.42734	0.0152101	0.273544	up	NS
TULP1	21.7076	2.91262	1.20054	2.4261	0.0152621	0.273544	up	NS
UBQLN1-AS1	38.9938	1.46131	0.603071	2.42312	0.0153877	0.273544	up	NS
XYLT1	363.776	-0.679103	0.279744	-2.42759	0.0151996	0.273544	down	NS
DDR2	602.748	0.951106	0.39266	2.42221	0.0154263	0.273642	up	NS
EPHA6	100.347	2.1151	0.873238	2.42214	0.0154296	0.273642	up	NS
GPR135	274.717	0.6582	0.271768	2.42192	0.0154386	0.273642	up	NS
AMIGO2	655.873	-0.967056	0.399686	-2.41954	0.0155402	0.275172	down	NS
ACCS	64.3332	1.52395	0.630806	2.41588	0.0156971	0.276329	up	NS
CFAP57	248.681	1.98925	0.823	2.41708	0.0156457	0.276329	up	NS
DUSP5	251.668	1.38121	0.571799	2.41556	0.0157112	0.276329	up	NS
LINC01801	40.3188	1.3468	0.557579	2.41545	0.0157157	0.276329	up	NS
LRRC34	209.278	1.43603	0.594587	2.41517	0.0157278	0.276329	up	NS
NEO1	2845.76	-0.401225	0.166059	-2.41616	0.0156853	0.276329	down	NS
PEX5L	207.04	0.657878	0.272383	2.41527	0.0157237	0.276329	up	NS
RBM33	1442.64	-0.449069	0.185863	-2.41613	0.0156863	0.276329	down	NS
OC90	16.6523	4.21966	1.74783	2.41423	0.0157685	0.276508	up	NS
RAMP2-AS1	38.0877	1.6719	0.692506	2.41427	0.0157666	0.276508	up	NS
RGS1	17.231	3.45183	1.43038	2.41323	0.0158119	0.276999	up	NS
BACE2	538.162	-0.692516	0.287133	-2.41183	0.0158727	0.277643	down	NS
DGCR5	217.925	1.08944	0.451734	2.41168	0.0158793	0.277643	up	NS
BTAF1	2179.89	-0.551414	0.228791	-2.41012	0.0159474	0.277758	down	NS
C7	44.0244	-1.74578	0.724291	-2.41033	0.0159381	0.277758	down	NS
PCDHB13	55.8028	1.19902	0.497349	2.41083	0.0159165	0.277758	up	NS
TGFBR3L	32.5146	1.69585	0.703574	2.41033	0.0159379	0.277758	up	NS
APH1A	3357.64	-0.5633	0.234093	-2.40631	0.0161145	0.280399	down	NS
LIPH	61.6264	2.79262	1.16146	2.40441	0.0161986	0.28159	up	NS
BTC	239.371	2.56868	1.06866	2.40365	0.0162323	0.281906	up	NS
ZNF281	626.275	-0.613322	0.255218	-2.40313	0.0162552	0.282033	down	NS
LOC728554	399.423	-1.08457	0.451651	-2.40134	0.0163354	0.283151	down	NS
SH3BGR	121.241	0.926134	0.385807	2.40051	0.016372	0.283515	up	NS
EVC2	61.4843	1.44368	0.601814	2.39888	0.0164455	0.28386	up	NS
LIFR-AS1	74.7642	0.957036	0.398898	2.3992	0.016431	0.28386	up	NS
MAPRE3	2431.8	0.404273	0.168565	2.39832	0.0164705	0.28386	up	NS
NKTR	2597.41	-0.797939	0.332663	-2.39864	0.016456	0.28386	down	NS
PRKAR1B	1078.13	0.717816	0.299266	2.39859	0.0164583	0.28386	up	NS
PXDN	4737.84	-0.603231	0.25174	-2.39625	0.016564	0.285201	down	NS
SLC18A2	335.129	-1.7404	0.726511	-2.39556	0.0165951	0.285464	down	NS
C15orf62	18.4537	2.05749	0.859113	2.39491	0.0166246	0.285682	up	NS
LHX1	109.148	1.91738	0.800715	2.39458	0.0166394	0.285682	up	NS
ANO4	314.925	-0.774644	0.323809	-2.39229	0.0167437	0.286064	down	NS
B3GALT4	133.997	0.873171	0.364827	2.39338	0.016694	0.286064	up	NS
BRINP3	105.054	1.85816	0.777546	2.38977	0.0168587	0.286064	up	NS
C6orf52	116.353	-1.13943	0.476481	-2.39133	0.0167873	0.286064	down	NS
CASC2	215.968	0.938141	0.392015	2.39313	0.0167054	0.286064	up	NS
ENO1P1	41.6349	-3.44122	1.43905	-2.39132	0.0167878	0.286064	down	NS
ERICH2	141.883	0.714909	0.298987	2.3911	0.0167979	0.286064	up	NS
MAP2	16621.4	-1.00384	0.420091	-2.38959	0.0168673	0.286064	down	NS
MED13L	1130.76	-0.546584	0.228456	-2.39252	0.0167333	0.286064	down	NS
NDST3	37.6752	1.68247	0.704049	2.3897	0.0168621	0.286064	up	NS
OTX1	162.486	-1.24729	0.52159	-2.39133	0.0167874	0.286064	down	NS
PAQR4	876.03	0.822717	0.34413	2.39071	0.0168157	0.286064	up	NS
PPP1R7	1031.14	0.591197	0.247398	2.38966	0.016864	0.286064	up	NS
RNF213	1148.12	-0.772493	0.323458	-2.38823	0.0169296	0.286852	down	NS
SLC25A4	1865.49	0.575426	0.241076	2.38691	0.0169906	0.287616	up	NS
KDM5D	565.434	8.88423	3.72446	2.38537	0.0170618	0.287798	up	NS
KIF9	464.347	1.12193	0.4702	2.38606	0.0170298	0.287798	up	NS
NXF1	1956.38	-0.466459	0.195555	-2.3853	0.0170651	0.287798	down	NS
ODAD1	675.421	1.32424	0.555139	2.38542	0.0170595	0.287798	up	NS
HTR6	16.5208	2.19192	0.91913	2.38478	0.0170894	0.28794	up	NS
ANKK1	26.2514	2.65329	1.11312	2.38365	0.0171421	0.288558	up	NS
LOC112694756	422.817	1.04883	0.440131	2.38299	0.0171728	0.288807	up	NS
WNT10B	216.219	-0.941333	0.39532	-2.38119	0.0172568	0.28995	down	NS
GDAP1	1303.65	0.481822	0.202392	2.38064	0.0172828	0.290116	up	NS
BLNK	65.2392	1.78934	0.752344	2.37836	0.0173901	0.2903	up	NS
DMTF1	1511.03	-0.432791	0.181861	-2.37979	0.0173223	0.2903	down	NS
EMP2	477.603	0.609259	0.256084	2.37914	0.0173531	0.2903	up	NS
ESPN	79.3357	1.39025	0.584488	2.37857	0.0173798	0.2903	up	NS
RBKS	88.836	1.56228	0.656671	2.37909	0.0173553	0.2903	up	NS
TNNI3	117.892	2.20787	0.928295	2.37841	0.0173873	0.2903	up	NS
ASAP3	1292.6	-0.663059	0.278838	-2.37794	0.0174096	0.290358	down	NS
NEAT1	2463.1	0.545499	0.229492	2.37699	0.0174548	0.290843	up	NS
DGCR6	403.897	1.24969	0.525836	2.37658	0.0174741	0.290897	up	NS
IPCEF1	48.4862	1.41212	0.594321	2.37602	0.0175004	0.291067	up	NS
MORN5	290.86	1.93458	0.81484	2.37419	0.0175877	0.292059	up	NS
STARD8	63.0838	1.37217	0.57798	2.37409	0.0175923	0.292059	up	NS
RORB	159.037	-1.35102	0.569261	-2.37329	0.0176307	0.292426	down	NS
ERAP2	95.9176	-1.11525	0.470077	-2.3725	0.0176684	0.292783	down	NS
CCDC122	108.928	1.12641	0.474862	2.37207	0.0176886	0.29285	up	NS
ECE1	1571.66	-0.663406	0.279768	-2.37127	0.0177269	0.293172	down	NS
GDF15	1300.86	-0.627191	0.264527	-2.37099	0.0177405	0.293172	down	NS
LOC107986669	92.0669	3.27156	1.38046	2.3699	0.0177927	0.293766	up	NS
RRAGD	922.582	-0.562684	0.23753	-2.3689	0.0178412	0.294298	down	NS
SELENOW	3995.99	0.584849	0.246931	2.36847	0.0178619	0.294372	up	NS
LINC00092	15.5657	2.75715	1.16437	2.36793	0.0178882	0.294536	up	NS
SEPTIN6	1273.67	1.44057	0.60861	2.36698	0.0179337	0.295017	up	NS
CALB2	401.277	1.09343	0.46205	2.36648	0.0179584	0.295053	up	NS
STK10	231.542	-0.600677	0.253886	-2.36593	0.0179849	0.295053	down	NS
TUBA4B	241.336	2.97042	1.25544	2.36604	0.0179796	0.295053	up	NS
ZNF333	534.292	-0.651975	0.275621	-2.36547	0.018007	0.295149	down	NS
MAT1A	24.4381	2.94526	1.24598	2.36381	0.0180882	0.29621	up	NS
S1PR5	13.0512	-3.22122	1.36326	-2.36287	0.018134	0.296439	down	NS
USP14	1886.07	-0.408319	0.172808	-2.36285	0.0181349	0.296439	down	NS
ABL2	603.729	-0.445732	0.188864	-2.36007	0.0182715	0.296572	down	NS
CELF1	2469.1	-0.493914	0.209127	-2.36179	0.0181871	0.296572	down	NS
FER1L5	16.5339	3.92748	1.66385	2.36048	0.0182513	0.296572	up	NS
NR4A2	626.847	1.01994	0.432061	2.36064	0.0182435	0.296572	up	NS
PTGFR	80.1584	1.63429	0.691989	2.36173	0.0181897	0.296572	up	NS
TRAPPC6A	338.28	0.572163	0.242305	2.36134	0.0182093	0.296572	up	NS
ZNF254	582.825	-0.60492	0.256321	-2.36001	0.0182743	0.296572	down	NS
ZNF445	1245.26	-0.530751	0.224797	-2.36102	0.0182246	0.296572	down	NS
CYB5D1	710.617	0.945088	0.40063	2.359	0.0183241	0.297114	up	NS
FBXL20	631.05	-0.534576	0.226713	-2.35794	0.0183764	0.297305	down	NS
LOC105378714	118.657	-0.941934	0.399503	-2.35777	0.0183852	0.297305	down	NS
TACC1	699.905	-0.685984	0.290926	-2.35794	0.0183768	0.297305	down	NS
KCNJ3	97.8351	1.2132	0.514883	2.35626	0.0184599	0.297731	up	NS
TLE4	1653.86	-0.605613	0.256991	-2.35656	0.0184452	0.297731	down	NS
ZNF566	246.04	-0.580542	0.246385	-2.35624	0.018461	0.297731	down	NS
ABCA4	77.0511	1.67967	0.713222	2.35504	0.0185206	0.298426	up	NS
C6orf141	160.007	1.75559	0.745731	2.35418	0.0185634	0.298849	up	NS
ARMC3	832.068	1.55685	0.661704	2.35279	0.0186329	0.298865	up	NS
CCDC6	1657.67	-0.403105	0.171351	-2.35251	0.018647	0.298865	down	NS
DMKN	303.454	2.17903	0.92608	2.35296	0.0186244	0.298865	up	NS
FAR2P4	11.4666	3.43186	1.45876	2.35258	0.0186436	0.298865	up	NS
SEZ6L	8417.57	-0.462537	0.19659	-2.3528	0.0186327	0.298865	down	NS
DCDC2B	50.6485	4.78275	2.03373	2.35171	0.0186872	0.29892	up	NS
LINC02864	19.3308	7.48338	3.18289	2.35113	0.0187166	0.29892	up	NS
RAB26	92.8547	1.10492	0.469914	2.35132	0.0187067	0.29892	up	NS
SNHG15	211.052	0.923717	0.392808	2.35158	0.018694	0.29892	up	NS
DDX17	10140.4	-0.462459	0.19688	-2.34893	0.0188272	0.299921	down	NS
PLIN2	308.051	0.772749	0.328984	2.3489	0.0188291	0.299921	up	NS
PTPN11	2457.59	-0.402786	0.171455	-2.34922	0.0188127	0.299921	down	NS
CBL	1159.83	-0.593786	0.252933	-2.34761	0.0188944	0.300291	down	NS
CERS2	4135.38	-0.641972	0.273455	-2.34763	0.0188933	0.300291	down	NS
DNAH9	601.412	5.18849	2.21066	2.34703	0.0189235	0.300291	up	NS
LINC01765	38.6667	3.48959	1.48739	2.34611	0.0189704	0.300291	up	NS
MXRA8	917.867	0.865656	0.368897	2.34661	0.0189453	0.300291	up	NS
SCD	7528.68	0.728115	0.310431	2.3455	0.0190018	0.300291	up	NS
SLITRK2	108.722	9.86704	4.20648	2.34568	0.0189926	0.300291	up	NS
TAMM41	194.511	0.654863	0.279174	2.34572	0.0189905	0.300291	up	NS
ZMAT3	1501.52	-1.16549	0.496746	-2.34625	0.0189632	0.300291	down	NS
SYPL2	11.0199	2.51531	1.07281	2.34459	0.0190481	0.300761	up	NS
AK5	200.786	1.05924	0.452564	2.34052	0.0192567	0.300868	up	NS
C11orf1	264.32	0.62609	0.267327	2.34204	0.0191785	0.300868	up	NS
CEACAM21	58.4728	1.79858	0.768268	2.34108	0.0192278	0.300868	up	NS
CES4A	154.288	1.31083	0.559458	2.34303	0.0191278	0.300868	up	NS
CLIC6	3114.43	3.33666	1.42657	2.33893	0.0193389	0.300868	up	NS
DENND1A	629.307	0.573877	0.245424	2.33831	0.0193711	0.300868	up	NS
ELAVL1	2758.3	-0.412078	0.176214	-2.3385	0.0193612	0.300868	down	NS
FAM3C	1657.75	-0.623344	0.26653	-2.33874	0.0193489	0.300868	down	NS
FAT3	1376.46	-0.9721	0.415551	-2.3393	0.0193197	0.300868	down	NS
FNDC3B	1554.42	-0.632072	0.270191	-2.33935	0.0193174	0.300868	down	NS
HTRA1	1628.6	-1.15539	0.493051	-2.34335	0.0191116	0.300868	down	NS
IFI27L2	438.074	0.541613	0.23135	2.3411	0.019227	0.300868	up	NS
LINC01833	238.045	1.00561	0.429273	2.34259	0.0191505	0.300868	up	NS
RNA5-8SP10	47.8845	8.77724	3.74557	2.34336	0.0191107	0.300868	up	NS
RORC	60.2705	1.85693	0.794087	2.33844	0.0193643	0.300868	up	NS
RRAD	201.499	1.20926	0.516865	2.33961	0.0193039	0.300868	up	NS
S100PBP	1071.15	-0.421905	0.180099	-2.34263	0.0191481	0.300868	down	NS
TNFSF11	21.1336	3.02416	1.29126	2.34201	0.0191801	0.300868	up	NS
ZKSCAN8	1490.58	-0.567587	0.242701	-2.33863	0.0193547	0.300868	down	NS
EPHX3	20.0903	2.52612	1.08055	2.3378	0.0193977	0.301022	up	NS
ANXA1	1879.61	1.20364	0.515274	2.33593	0.0194948	0.301942	up	NS
CABLES1	401.029	1.05054	0.449775	2.3357	0.019507	0.301942	up	NS
RPGR	763.388	0.526766	0.225518	2.33581	0.0195011	0.301942	up	NS
ASIC4	214.281	1.41501	0.606083	2.33469	0.0195599	0.302313	up	NS
USP24	1476.19	-0.464798	0.199092	-2.3346	0.0195645	0.302313	down	NS
FBXO22	853.333	-0.550102	0.235746	-2.33346	0.0196242	0.302719	down	NS
ITGA5	509.031	-0.798958	0.342388	-2.33349	0.0196224	0.302719	down	NS
MIR600HG	154.879	-1.06219	0.455283	-2.33303	0.0196466	0.302805	down	NS
NOG	223.746	-0.837794	0.359232	-2.33218	0.0196912	0.303234	down	NS
ZNHIT2	210.607	0.72224	0.309738	2.33178	0.0197124	0.303302	up	NS
NXN	2092.27	-0.371531	0.15938	-2.33109	0.0197484	0.303598	down	NS
CCDC173	205.087	2.14561	0.921162	2.32924	0.0198465	0.304815	up	NS
USP34	2561.88	-0.473607	0.203356	-2.32896	0.0198613	0.304815	down	NS
KNCN	17.9634	1.97368	0.848097	2.32718	0.0199556	0.305885	up	NS
SH3RF3	330.221	-0.816884	0.351045	-2.32701	0.0199648	0.305885	down	NS
XK	143.816	1.42746	0.613725	2.3259	0.0200238	0.306529	up	NS
FAM156B	416.972	1.06182	0.456721	2.32487	0.0200791	0.306597	up	NS
KIAA2012	163.32	1.92871	0.82957	2.32495	0.0200745	0.306597	up	NS
SAMD15	152.9	1.60629	0.690877	2.32501	0.0200716	0.306597	up	NS
ARHGAP26	668.702	-0.537969	0.231543	-2.32341	0.020157	0.307526	down	NS
MT3	19.0629	2.18017	0.938746	2.32243	0.0202096	0.308069	up	NS
PCYOX1	2443.6	-0.378756	0.163131	-2.32179	0.0202444	0.308339	down	NS
GOLGA4	1893.79	-0.699246	0.301218	-2.3214	0.0202654	0.308399	down	NS
ADM	162.722	0.993903	0.428773	2.31802	0.0204484	0.310515	up	NS
FOXA2	853.371	0.91158	0.393238	2.31814	0.0204419	0.310515	up	NS
MEOX2	16.382	2.00494	0.865109	2.31756	0.0204731	0.310515	up	NS
ZNF471	394.453	-0.713137	0.307699	-2.31764	0.0204688	0.310515	down	NS
TSPOAP1	1360.66	0.638217	0.275438	2.3171	0.0204985	0.310639	up	NS
FAT1	4258.82	-0.792462	0.342148	-2.31613	0.0205509	0.311012	down	NS
LINC02610	26.4852	1.77609	0.766979	2.3157	0.0205747	0.311012	up	NS
SRRM1	2520.87	-0.525303	0.226838	-2.31576	0.0205714	0.311012	down	NS
C3orf70	203.369	0.979933	0.423579	2.31346	0.0206974	0.312344	up	NS
KSR1	1194.53	-0.445796	0.192691	-2.31353	0.0206937	0.312344	down	NS
CCNF	392.604	-0.58597	0.253329	-2.31308	0.0207184	0.312401	down	NS
DMD	1203.16	-1.17508	0.50817	-2.31238	0.0207567	0.312717	down	NS
PGM2	242.268	-0.625644	0.270646	-2.31166	0.0207962	0.312992	down	NS
RABL2A	1256.17	0.781728	0.338202	2.31142	0.0208096	0.312992	up	NS
GPR37L1	31.3335	-1.36479	0.590748	-2.31028	0.0208728	0.313682	down	NS
AGAP5	63.0042	-1.05801	0.458254	-2.30877	0.0209561	0.314456	down	NS
DEUP1	42.0393	2.16588	0.93813	2.30872	0.0209591	0.314456	up	NS
RBBP6	2442.06	-0.518206	0.224544	-2.30782	0.0210092	0.314946	down	NS
NAXD	1316.71	0.453271	0.196437	2.30747	0.0210287	0.314977	up	NS
PNMA6A	480.644	1.02708	0.445195	2.30704	0.0210527	0.315013	up	NS
UXT	980.341	-0.683267	0.296197	-2.3068	0.0210659	0.315013	down	NS
DKKL1	55.0776	-1.27724	0.553773	-2.30644	0.0210861	0.315053	down	NS
CHRNA5	792.874	-0.892861	0.387359	-2.30499	0.021167	0.315878	down	NS
SNTG2	12.8096	4.29949	1.86543	2.30483	0.0211762	0.315878	up	NS
IL17RE	30.2577	1.88384	0.817461	2.3045	0.0211946	0.315893	up	NS
RTP5	117.202	1.33522	0.579715	2.30323	0.0212659	0.316693	up	NS
AP2A2	2040.29	0.427564	0.185673	2.30278	0.0212915	0.316814	up	NS
MYOZ1	31.6962	1.83147	0.795719	2.30165	0.021355	0.316976	up	NS
PFKFB4	608.086	1.2522	0.543933	2.30212	0.0213285	0.316976	up	NS
TNNT1	129.497	2.0617	0.895652	2.3019	0.0213409	0.316976	up	NS
HSPB7	16.6637	2.42421	1.05345	2.3012	0.0213802	0.317089	up	NS
LOC105373085	17.7894	7.37903	3.20759	2.30049	0.0214204	0.317165	up	NS
MAN2C1	1095.74	-0.415649	0.180664	-2.30067	0.0214103	0.317165	down	NS
CFAP206	356.017	1.62268	0.705576	2.29979	0.02146	0.317233	up	NS
SRGAP3	2360.43	-0.435146	0.189199	-2.29994	0.0214517	0.317233	down	NS
TMEM17	200.385	0.82165	0.357337	2.29937	0.021484	0.317328	up	NS
BAHD1	1159.76	-0.584266	0.254455	-2.29614	0.0216676	0.319531	down	NS
FAM71A	32.012	2.18164	0.950215	2.29595	0.0216789	0.319531	up	NS
MYH7	120.256	1.25403	0.546225	2.29582	0.0216862	0.319531	up	NS
CBWD2	617.491	0.446912	0.194853	2.29358	0.0218145	0.319598	up	NS
CREG2	214.689	1.03277	0.449986	2.29511	0.0217269	0.319598	up	NS
ECEL1	6494.85	-0.790937	0.34473	-2.29437	0.0217693	0.319598	down	NS
MEIS1	142.996	-1.87687	0.817954	-2.29459	0.0217569	0.319598	down	NS
RAMP2	156.018	1.23984	0.540558	2.29362	0.0218121	0.319598	up	NS
ZNF568	225.099	-0.746827	0.32561	-2.29363	0.021812	0.319598	down	NS
ZNF83	767.897	-0.501589	0.218679	-2.29372	0.0218067	0.319598	down	NS
PRSS35	108.299	-0.977503	0.426347	-2.29274	0.0218628	0.320047	down	NS
IGLON5	1487.98	0.715903	0.312308	2.2923	0.0218884	0.320161	up	NS
PLPP3	817.1	-0.485201	0.211767	-2.2912	0.0219516	0.320827	down	NS
ADCY6	1329.87	-0.508567	0.22209	-2.28991	0.0220266	0.321144	down	NS
ADGB	111.226	2.77161	1.21004	2.2905	0.0219921	0.321144	up	NS
CFAP45	706.294	1.73569	0.757915	2.29009	0.0220164	0.321144	up	NS
C1orf54	344.759	-1.07499	0.46967	-2.28881	0.0220904	0.321653	down	NS
THBS3	1014.65	-0.629503	0.275049	-2.2887	0.0220971	0.321653	down	NS
HSD17B8	378.799	0.728167	0.318354	2.28729	0.0221791	0.322069	up	NS
LOC112268449	19.2375	-4.74517	2.07414	-2.28778	0.0221503	0.322069	down	NS
SMPD4BP	498.205	-0.57824	0.252782	-2.2875	0.0221667	0.322069	down	NS
UTY	303.308	6.4299	2.81212	2.28649	0.0222254	0.322482	up	NS
BCLAF3	412.733	-0.857237	0.37517	-2.28493	0.022317	0.323552	down	NS
LINC01002	130.843	-1.42115	0.622119	-2.28437	0.0223495	0.323581	down	NS
PDIA6	7119.64	-0.424133	0.185674	-2.28428	0.0223548	0.323581	down	NS
GRIK1	707.325	2.08154	0.912075	2.28221	0.0224771	0.324418	up	NS
LINC01550	13.4343	2.11856	0.92824	2.28234	0.0224692	0.324418	up	NS
TMEM176A	865.54	1.27264	0.557556	2.28253	0.0224582	0.324418	up	NS
ZNF79	106.2	-0.796903	0.3492	-2.28208	0.0224844	0.324418	down	NS
BCRP7	33.5969	1.32426	0.581005	2.27925	0.022652	0.324522	up	NS
C8orf48	63.2905	1.6914	0.741711	2.28041	0.0225836	0.324522	up	NS
CETN2	3664.24	0.94176	0.413101	2.27973	0.0226236	0.324522	up	NS
CYGB	132.289	1.37428	0.602802	2.27982	0.0226184	0.324522	up	NS
LHX1-DT	45.4682	2.38366	1.04566	2.27958	0.0226327	0.324522	up	NS
LRIG3	1300.43	-0.761278	0.333808	-2.28059	0.0225729	0.324522	down	NS
MLC1	29.8775	2.59843	1.13905	2.28123	0.0225347	0.324522	up	NS
MYCBPAP	74.2788	3.29019	1.4438	2.27885	0.0226759	0.324522	up	NS
SCAF4	1043.5	-0.460482	0.202068	-2.27885	0.0226758	0.324522	down	NS
SV2A	3708.02	-0.771231	0.338462	-2.27863	0.022689	0.324522	down	NS
ZNF562	256.299	-0.903743	0.396532	-2.27912	0.02266	0.324522	down	NS
CYB5R3	4594.27	0.344582	0.151285	2.2777	0.0227443	0.325055	up	NS
LINC00908	32.4458	2.57869	1.13338	2.27521	0.0228932	0.326666	up	NS
TGM3	42.1279	2.53217	1.11282	2.27545	0.0228787	0.326666	up	NS
PKNOX2	1518.98	-0.487564	0.214361	-2.2745	0.0229362	0.327022	down	NS
PHF8	1221.42	-0.510476	0.224491	-2.27393	0.0229702	0.327248	down	NS
TTC30A	433.512	1.03157	0.453751	2.27342	0.0230007	0.327424	up	NS
GAREM1	753.917	0.726133	0.319643	2.2717	0.0231048	0.32839	up	NS
MSC-AS1	79.4459	1.73264	0.762636	2.27191	0.0230917	0.32839	up	NS
ZSWIM6	820.845	-0.549043	0.241746	-2.27116	0.0231373	0.328594	down	NS
ATRX	1803.74	-0.428061	0.188607	-2.26959	0.0232323	0.328625	down	NS
CFAP20	1370.21	0.463667	0.204243	2.27018	0.0231967	0.328625	up	NS
DAGLB	531.652	-0.610371	0.268846	-2.27034	0.0231871	0.328625	down	NS
DRC1	1272.49	1.4814	0.652699	2.26965	0.0232286	0.328625	up	NS
RNA45SN3	548.516	1.64904	0.726555	2.26968	0.0232273	0.328625	up	NS
TLR1	12.4549	2.31968	1.02219	2.26932	0.0232486	0.328625	up	NS
FAR2P3	134.91	-1.5502	0.68331	-2.26866	0.0232891	0.32894	down	NS
AHCYL2	3208.99	-0.631733	0.27886	-2.26541	0.0234875	0.331454	down	NS
TMSB4Y	23.9102	4.61842	2.03918	2.26485	0.0235221	0.331454	up	NS
ULK1	1580.54	-0.417783	0.184443	-2.2651	0.0235065	0.331454	down	NS
MKLN1	1226.31	-0.607112	0.268255	-2.26319	0.023624	0.332114	down	NS
PIDD1	643.189	-0.609354	0.269204	-2.26354	0.0236026	0.332114	down	NS
SYN2	582.955	0.5919	0.261518	2.26332	0.0236159	0.332114	up	NS
ANKEF1	225.204	0.867251	0.383344	2.26233	0.0236769	0.332599	up	NS
APBB2	1233.14	-0.40881	0.180847	-2.26053	0.0237884	0.333458	down	NS
IGFBP5	16792.3	-0.358748	0.158685	-2.26076	0.0237743	0.333458	down	NS
LPP	1082.35	-0.638911	0.2827	-2.26003	0.0238193	0.333458	down	NS
MYO15A	73.2786	1.01657	0.4498	2.26004	0.0238186	0.333458	up	NS
NME9	143.12	1.01795	0.450451	2.25985	0.0238303	0.333458	up	NS
GNB4	1269.06	-0.518213	0.2294	-2.25899	0.0238839	0.33395	down	NS
ZNF264	621.109	-0.563505	0.249493	-2.2586	0.0239084	0.334033	down	NS
LINC01088	62.7519	2.03688	0.902067	2.25802	0.0239445	0.33428	up	NS
MAPK15	1142.87	1.46262	0.648112	2.25674	0.0240244	0.335137	up	NS
FAM83E	57.8308	1.50271	0.665973	2.25642	0.0240443	0.335155	up	NS
DNAAF8	98.1859	1.42013	0.629469	2.25608	0.0240654	0.335191	up	NS
RTF1	1988.62	-0.410062	0.181816	-2.25536	0.0241105	0.335561	down	NS
SPP1	199.651	-2.52337	1.11908	-2.25485	0.0241426	0.335749	down	NS
PLA2G2A	33.4306	-2.18178	0.968192	-2.25346	0.0242304	0.336671	down	NS
PTPRO	4845.62	-0.980468	0.435144	-2.25321	0.0242461	0.336671	down	NS
INPP1	238.871	0.975836	0.433186	2.25269	0.0242784	0.336861	up	NS
ZMYM4	2114.11	-0.395411	0.175616	-2.25157	0.0243497	0.337591	down	NS
RNF38	1666.84	-0.562567	0.249898	-2.25118	0.0243739	0.337667	down	NS
ZFY	88.0929	5.51085	2.44901	2.25023	0.0244341	0.338242	up	NS
BRWD3	564.675	-0.589364	0.262324	-2.2467	0.0246591	0.339278	down	NS
DNAH17	15.5996	3.62436	1.61234	2.24789	0.0245832	0.339278	up	NS
FOXI3	15.0098	-2.56172	1.13991	-2.24729	0.0246213	0.339278	down	NS
LOC105369203	10.3771	2.75237	1.22451	2.24773	0.0245937	0.339278	up	NS
LOC728975	18.6307	2.04932	0.912059	2.24691	0.0246458	0.339278	up	NS
RBM41	481.993	-0.538994	0.239857	-2.24714	0.0246309	0.339278	down	NS
REEP6	280.755	0.587757	0.261594	2.24682	0.0246513	0.339278	up	NS
ZBTB41	889.178	-0.546533	0.243199	-2.24727	0.0246228	0.339278	down	NS
FAM27B	38.8648	2.2151	0.986243	2.246	0.0247039	0.339378	up	NS
USP9X	5021.56	-0.776101	0.345524	-2.24616	0.0246938	0.339378	down	NS
H2AC19	13.6244	-7.06807	3.14988	-2.24391	0.0248379	0.34075	down	NS
KBTBD8	72.8836	1.48567	0.662151	2.24371	0.0248512	0.34075	up	NS
TMEM141	628.154	0.652119	0.290661	2.24357	0.0248603	0.34075	up	NS
C16orf46	139.925	0.736462	0.328662	2.24079	0.0250399	0.34187	up	NS
DLL3	780.354	0.45219	0.201745	2.24139	0.0250006	0.34187	up	NS
LAPTM4B	4811.37	-0.550879	0.245868	-2.24055	0.0250555	0.34187	down	NS
PNPLA3	84.5612	0.971912	0.433722	2.24086	0.0250349	0.34187	up	NS
PPP3CB-AS1	15.4199	1.86245	0.830713	2.24199	0.0249619	0.34187	up	NS
TGFBR1	2397.63	-0.475565	0.212188	-2.24124	0.0250105	0.34187	down	NS
CFH	116.614	2.51805	1.12417	2.23992	0.0250962	0.342168	up	NS
CSRP1	1847.72	0.419723	0.187422	2.23945	0.0251264	0.342322	up	NS
SPON1	2400.97	-1.27236	0.568423	-2.23839	0.0251953	0.343002	down	NS
TRIM65	386.533	0.486456	0.217421	2.23739	0.025261	0.343637	up	NS
AKAP7	197.805	0.653522	0.292134	2.23706	0.0252822	0.343667	up	NS
KRT80	108.074	2.02152	0.90414	2.23585	0.0253618	0.34449	up	NS
GPR12	90.2596	1.37681	0.616273	2.2341	0.0254766	0.34579	up	NS
ATP2B1	3696.52	-0.56142	0.251411	-2.23307	0.025544	0.346444	down	NS
EMILIN2	72.167	-1.57792	0.706989	-2.23188	0.0256228	0.346732	down	NS
PXMP4	188.236	0.571602	0.256086	2.23207	0.0256103	0.346732	up	NS
ZNF37A	214.608	-0.788673	0.353305	-2.23227	0.025597	0.346732	down	NS
B9D2	169.147	0.848346	0.380513	2.22948	0.0257819	0.348324	up	NS
MARVELD1	433.614	0.617242	0.276833	2.22966	0.0257703	0.348324	up	NS
UBA6-DT	296.251	0.675651	0.303086	2.22924	0.0257982	0.348324	up	NS
RSPH14	94.3246	1.90476	0.854637	2.22874	0.0258315	0.348513	up	NS
FAM86EP	56.4309	1.15951	0.520376	2.22822	0.0258659	0.348593	up	NS
PRKD2	920.499	-0.526524	0.236314	-2.22807	0.025876	0.348593	down	NS
TARBP1	887.195	-0.496854	0.223055	-2.22749	0.0259143	0.348849	down	NS
BLCAP	4065.65	0.637018	0.286301	2.225	0.0260815	0.349414	up	NS
BMP2K	403.712	-0.548671	0.246426	-2.22652	0.0259796	0.349414	down	NS
CD24P4	268.579	1.66504	0.748482	2.22456	0.0261109	0.349414	up	NS
CYB5R2	151.299	2.09841	0.943129	2.22494	0.0260851	0.349414	up	NS
CYP4F26P	16.5556	-2.3182	1.04184	-2.22509	0.0260751	0.349414	down	NS
IDH3G	1300.54	-0.650116	0.292216	-2.22478	0.0260963	0.349414	down	NS
PLEKHG4	47.3048	1.47251	0.661855	2.22482	0.026093	0.349414	up	NS
PSMD5	918.008	-0.574777	0.258326	-2.22501	0.0260807	0.349414	down	NS
NFU1	798.79	0.437285	0.196651	2.22367	0.026171	0.349959	up	NS
OPA1	2076.03	-0.390318	0.175552	-2.22337	0.026191	0.349968	down	NS
DNAI7	308.585	1.62321	0.730227	2.22288	0.0262237	0.350146	up	NS
TNRC6A	1547.47	-0.611008	0.275011	-2.22176	0.0262997	0.350902	down	NS
OTP	36.2811	1.93832	0.872575	2.22137	0.0263256	0.350988	up	NS
KATNB1	1002.57	0.5721	0.257608	2.22081	0.0263635	0.351235	up	NS
CDH2	10819	-0.550517	0.24821	-2.21795	0.0265584	0.351992	down	NS
EPHA3	500.917	0.502504	0.226485	2.21871	0.0265066	0.351992	up	NS
GPR22	29.3106	2.03158	0.915853	2.21823	0.026539	0.351992	up	NS
LYNX1	198.412	9.27668	4.18304	2.21769	0.0265761	0.351992	up	NS
NCKAP1	4621.61	-0.372478	0.167833	-2.21934	0.0264637	0.351992	down	NS
PDCD6IP	1953.71	-0.403907	0.182042	-2.21875	0.0265035	0.351992	down	NS
PPP1R26-AS1	27.1421	1.49019	0.671667	2.21865	0.0265106	0.351992	up	NS
VSIG10L	142.764	0.838752	0.378165	2.21795	0.0265581	0.351992	up	NS
SCAT8	23.1356	1.89158	0.853358	2.21664	0.026648	0.352324	up	NS
SIPA1L2	2395.04	-0.606123	0.273398	-2.217	0.0266233	0.352324	down	NS
VAMP1	246.245	1.06816	0.481922	2.21647	0.0266596	0.352324	up	NS
MVP	954.394	-0.516922	0.233291	-2.21578	0.0267066	0.352621	down	NS
ZBTB37	516.321	-0.497921	0.224737	-2.21557	0.0267211	0.352621	down	NS
LOXL2	556.659	-1.51677	0.684793	-2.21493	0.0267648	0.352682	down	NS
SLC16A14	1808.27	-0.464961	0.2099	-2.21516	0.0267493	0.352682	down	NS
PALS1	540.892	-0.698992	0.31568	-2.21424	0.0268121	0.353049	down	NS
PPP1R1B	79.8166	-1.11447	0.503397	-2.2139	0.0268358	0.353104	down	NS
GNA14	159.605	1.47602	0.667649	2.21077	0.027052	0.355432	up	NS
IFT46	1029.94	0.776094	0.351021	2.21097	0.0270382	0.355432	up	NS
BEX1	4907.41	1.24012	0.561211	2.20972	0.0271248	0.355612	up	NS
MRPS28	475.522	0.528305	0.239029	2.21021	0.0270903	0.355612	up	NS
TGFB3	252.513	0.707913	0.320323	2.21	0.0271052	0.355612	up	NS
FAM163B	38.2357	1.99939	0.905377	2.20835	0.0272201	0.356345	up	NS
RASGEF1A	76.3297	0.916494	0.415006	2.20839	0.0272174	0.356345	up	NS
CFAP54	260.235	1.00084	0.453399	2.20741	0.0272856	0.356686	up	NS
RPP40	102.766	0.952474	0.431444	2.20765	0.027269	0.356686	up	NS
ZNF295-AS1	17.305	3.25758	1.4761	2.20688	0.0273223	0.356907	up	NS
DUSP10	900.05	1.01672	0.460824	2.20631	0.0273625	0.357055	up	NS
RIT2	149.315	1.29434	0.586694	2.20616	0.0273731	0.357055	up	NS
ZNF850	79.6899	-1.19553	0.542023	-2.20569	0.0274057	0.357222	down	NS
LOC101928725	13.4154	2.15569	0.9775	2.20531	0.0274324	0.357313	up	NS
LINC00886	25.3407	1.52301	0.69089	2.20442	0.0274952	0.357358	up	NS
NEBL	3230.34	-0.618515	0.28057	-2.20449	0.0274897	0.357358	down	NS
RPS26	366.664	0.463938	0.210432	2.2047	0.0274752	0.357358	up	NS
VCL	2833.85	-0.52901	0.240102	-2.20327	0.0275755	0.358145	down	NS
MAP3K6	314.962	-0.582068	0.264338	-2.20198	0.0276666	0.359059	down	NS
NAXE	1549.58	0.488934	0.22207	2.20171	0.0276856	0.359059	up	NS
ZNF280C	255.513	-0.971789	0.441674	-2.20024	0.0277898	0.360151	down	NS
C1orf43	4504.55	-0.523824	0.238401	-2.19724	0.0280036	0.360436	down	NS
FMOD	85.1079	0.971474	0.441811	2.19884	0.0278891	0.360436	up	NS
INPP5E	802.381	-0.543762	0.247462	-2.19735	0.0279952	0.360436	down	NS
ITGB3	97.3893	-1.70883	0.777345	-2.19829	0.0279285	0.360436	down	NS
LRRC73	324.963	0.902636	0.410538	2.19867	0.0279017	0.360436	up	NS
PRSS16	34.7047	1.41059	0.641452	2.19906	0.0278734	0.360436	up	NS
RHBDL3	261.644	-0.894862	0.407102	-2.19813	0.02794	0.360436	down	NS
SAMD8	799.79	-0.673258	0.306392	-2.19737	0.0279939	0.360436	down	NS
SLC6A1	267.323	-1.02611	0.467023	-2.19713	0.0280111	0.360436	down	NS
UBR5	2021.77	-0.480221	0.218378	-2.19903	0.0278755	0.360436	down	NS
BUD31	1980.52	0.425522	0.193755	2.19619	0.0280784	0.360788	up	NS
CFAP299	66.9029	3.24791	1.47883	2.19627	0.0280728	0.360788	up	NS
ACAP1	187.484	-0.894577	0.407557	-2.19498	0.0281654	0.361392	down	NS
RGS7	221.014	1.31409	0.598677	2.19499	0.0281646	0.361392	up	NS
AASS	590.604	-0.744372	0.339267	-2.19406	0.0282313	0.361725	down	NS
SPHK1	68.9473	-2.17268	0.990238	-2.19409	0.0282286	0.361725	down	NS
GIPC2	26.1496	3.05913	1.39457	2.1936	0.0282645	0.361894	up	NS
SAXO2	176.365	1.94609	0.887339	2.19318	0.0282945	0.361908	up	NS
SCRIB	2792.39	-0.38386	0.175037	-2.19302	0.0283056	0.361908	down	NS
TRIP6	369.179	0.665749	0.303644	2.19253	0.028341	0.362103	up	NS
MRPL54	491.596	0.607349	0.277236	2.19073	0.0284715	0.363514	up	NS
NCALD	7349.25	-0.610389	0.278746	-2.18977	0.0285413	0.364148	down	NS
CNIH2	2852.87	0.640044	0.292562	2.18772	0.0286901	0.365531	up	NS
TMEM42	295.228	0.686277	0.313683	2.18781	0.0286838	0.365531	up	NS
C5	96.0262	0.900993	0.411923	2.18728	0.0287219	0.365637	up	NS
LDLR	1590.9	0.724344	0.331252	2.18669	0.0287655	0.365637	up	NS
LYRM9	274.412	0.605343	0.276855	2.1865	0.0287793	0.365637	up	NS
PWWP2B	425.547	0.703088	0.321541	2.18662	0.0287701	0.365637	up	NS
GSTO2	168.49	0.730678	0.334227	2.18617	0.0288031	0.365682	up	NS
LOC339803	246.134	0.812492	0.371709	2.18583	0.0288281	0.365743	up	NS
ZFR	3355.39	-0.358438	0.164046	-2.18499	0.0288898	0.366269	down	NS
SBF2-AS1	56.2171	1.04639	0.479015	2.18445	0.0289292	0.366511	up	NS
FHIP2A	660.262	-0.557992	0.255472	-2.18416	0.0289504	0.366522	down	NS
GOLGA8A	2614.64	-0.760947	0.348604	-2.18284	0.0290474	0.367493	down	NS
LRATD1	635.661	0.640449	0.29348	2.18226	0.0290904	0.367523	up	NS
REPS2	615.046	-0.923724	0.423269	-2.18236	0.0290833	0.367523	down	NS
C2orf73	66.8074	2.53113	1.16148	2.17922	0.0293152	0.369868	up	NS
NOTCH3	2100.44	-0.860102	0.394687	-2.1792	0.029317	0.369868	down	NS
PHYHIP	224.754	1.02078	0.468635	2.1782	0.0293915	0.37055	up	NS
CCBE1	86.8691	-1.73336	0.795905	-2.17785	0.0294176	0.37062	down	NS
THUMPD2	140.954	0.769304	0.353333	2.17728	0.0294599	0.370896	up	NS
ODAD3	164.447	1.57003	0.721722	2.17539	0.0296007	0.372408	up	NS
ASMTL-AS1	124.702	1.7759	0.816798	2.17422	0.0296886	0.372595	up	NS
H4C11	310.963	0.730163	0.335847	2.1741	0.029698	0.372595	up	NS
STMND1	168.121	3.04471	1.39999	2.17481	0.0296441	0.372595	up	NS
TMEM117	152.582	0.861751	0.396313	2.17442	0.0296735	0.372595	up	NS
RPL10	13844.2	0.361727	0.166408	2.17373	0.0297251	0.372677	up	NS
DNAH12	426.756	2.09175	0.962579	2.17307	0.0297749	0.373043	up	NS
HOMER3	603.342	-0.496941	0.228758	-2.17234	0.02983	0.373473	down	NS
TBC1D3E	137.963	-0.902929	0.415716	-2.17199	0.0298566	0.373548	down	NS
ADRA1A	14.8855	-2.21354	1.01955	-2.1711	0.0299237	0.373612	down	NS
CCDC153	54.415	1.51273	0.69671	2.17125	0.0299125	0.373612	up	NS
MARF1	1037.87	-0.468918	0.215932	-2.1716	0.0298855	0.373612	down	NS
ENAH	4678.2	-0.595494	0.274397	-2.17019	0.0299927	0.374215	down	NS
ARHGEF25	543.931	0.757387	0.34914	2.1693	0.0300602	0.374283	up	NS
KCNRG	37.7338	2.37117	1.09299	2.16944	0.0300496	0.374283	up	NS
MYSM1	739.439	-0.834431	0.384624	-2.16947	0.0300469	0.374283	down	NS
CTSO	295.872	0.731447	0.337465	2.16747	0.0301988	0.374886	up	NS
LDLRAD4	730.78	-0.61705	0.284596	-2.16816	0.0301464	0.374886	down	NS
LRRC8D	2362.2	-0.651123	0.300431	-2.1673	0.0302123	0.374886	down	NS
TGFB1	456.77	-0.847112	0.390802	-2.16762	0.0301874	0.374886	down	NS
WFIKKN1	43.0428	1.14309	0.52732	2.16773	0.0301792	0.374886	up	NS
IRX2	344.716	-0.817004	0.377256	-2.16565	0.0303378	0.376184	down	NS
SLC15A2	89.878	-1.04956	0.484938	-2.16431	0.0304402	0.376937	down	NS
TRPV4	75.5587	2.90909	1.34403	2.16446	0.0304294	0.376937	up	NS
PDS5A	2230.36	-0.520513	0.24054	-2.16393	0.0304694	0.377041	down	NS
GPX3	1216.19	1.12552	0.520581	2.16205	0.030614	0.37857	up	NS
CPNE4	209.686	-0.883532	0.408812	-2.16122	0.0306786	0.378859	down	NS
LINC01963	555.483	-0.993392	0.459704	-2.16094	0.0307001	0.378859	down	NS
LOC102606465	63.477	0.897099	0.415136	2.16098	0.0306972	0.378859	up	NS
UQCRFS1-DT	21.7849	2.00341	0.927646	2.15967	0.030798	0.379806	up	NS
ZKSCAN5	642.292	-0.548853	0.254353	-2.15784	0.0309403	0.381067	down	NS
ZNF750	12.6581	3.06337	1.41966	2.15781	0.0309423	0.381067	up	NS
C11orf71	525.645	0.996421	0.462048	2.15653	0.0310421	0.382029	up	NS
RN7SL4P	309.617	1.05256	0.488141	2.15627	0.0310627	0.382029	up	NS
APLNR	28.6742	2.38941	1.10862	2.1553	0.0311387	0.382554	up	NS
C3	36.997	2.52083	1.16981	2.15491	0.0311689	0.382554	up	NS
RNF19A	1066.51	-0.547764	0.254188	-2.15496	0.0311651	0.382554	down	NS
UBA6	1231.15	-0.550468	0.255714	-2.15267	0.0313446	0.38445	down	NS
FBXO11	2366.4	-0.372838	0.173244	-2.15209	0.0313903	0.384749	down	NS
KCNMB1	306.696	1.5088	0.701438	2.15101	0.0314752	0.385268	up	NS
SESN1	732.428	-0.653636	0.303843	-2.15123	0.0314584	0.385268	down	NS
FN1	11406.5	-1.21002	0.562961	-2.14939	0.0316034	0.385919	down	NS
FOXB1	55.8526	1.23203	0.573229	2.14928	0.0316121	0.385919	up	NS
PCCB	901.722	-0.518835	0.24133	-2.1499	0.0315632	0.385919	down	NS
PSAP	29804.7	-0.383883	0.178612	-2.14926	0.0316138	0.385919	down	NS
GCK	166.243	0.95361	0.443862	2.14844	0.0316788	0.386382	up	NS
TTC37	1394.61	-0.432296	0.201233	-2.14824	0.0316945	0.386382	down	NS
RPL7L1	2403.34	-0.513732	0.239477	-2.14522	0.0319352	0.389054	down	NS
LINC00893	265.995	1.04778	0.488638	2.14429	0.0320094	0.389696	up	NS
HSFX1	28.8498	3.6336	1.69513	2.14355	0.0320693	0.390162	up	NS
EHD4	512.57	0.647402	0.302079	2.14315	0.0321011	0.390286	up	NS
HLA-DPB1	122.576	1.00499	0.469018	2.14276	0.0321328	0.390409	up	NS
ACAD8	601.319	-0.406682	0.189853	-2.14209	0.0321866	0.390557	down	NS
SCARF2	854.169	-0.734952	0.343105	-2.14207	0.0321882	0.390557	down	NS
ADAP1	542.272	0.627966	0.293205	2.14173	0.0322148	0.390598	up	NS
CENPVL1	29.1987	4.38936	2.05017	2.14098	0.0322759	0.390598	up	NS
ITGA7	998.34	-0.833049	0.389151	-2.14068	0.0322996	0.390598	down	NS
LINC00645	25.9849	2.27502	1.06256	2.14108	0.0322675	0.390598	up	NS
SERPINE1	1367.33	-1.13269	0.529096	-2.1408	0.0322899	0.390598	down	NS
GUCY2D	22.533	1.53226	0.71596	2.14014	0.0323432	0.390864	up	NS
DNAAF3	334.473	1.52452	0.712451	2.13982	0.0323693	0.390918	up	NS
HNRNPH3	4907.79	-0.433601	0.202805	-2.13802	0.0325153	0.391374	down	NS
KCTD11	411.864	0.540702	0.252795	2.13889	0.0324444	0.391374	up	NS
LRGUK	104.995	1.67657	0.784107	2.13819	0.0325013	0.391374	up	NS
TAC1	1378.67	1.03656	0.484747	2.13835	0.0324883	0.391374	up	NS
TBX19	138.518	1.97017	0.921196	2.1387	0.0324598	0.391374	up	NS
C2orf81	386.799	0.94613	0.442867	2.13638	0.0326488	0.39272	up	NS
JUN	7926.77	0.782031	0.366211	2.13547	0.032723	0.392829	up	NS
RMST	1888.84	-0.772705	0.361798	-2.13574	0.0327008	0.392829	down	NS
VWA5B1	618.375	0.924282	0.432817	2.13551	0.0327197	0.392829	up	NS
OSBP2	764.427	0.785217	0.367803	2.13488	0.0327704	0.392962	up	NS
SFRP2	208.996	-1.963	0.919593	-2.13464	0.0327902	0.392962	down	NS
TRAF3IP2	372.829	0.715947	0.335412	2.13453	0.0327993	0.392962	up	NS
TUFT1	952.076	-0.678279	0.317825	-2.13413	0.0328324	0.393098	down	NS
ERN1	380.506	-0.694037	0.325599	-2.13157	0.0330421	0.39488	down	NS
FAM86DP	130.325	0.72885	0.341871	2.13194	0.0330115	0.39488	up	NS
TMEM150A	213.988	0.597408	0.280274	2.13151	0.0330468	0.39488	up	NS
CCDC157	301.463	1.21901	0.572086	2.13082	0.0331042	0.395044	up	NS
SCN11A	24.857	1.3536	0.635224	2.1309	0.0330971	0.395044	up	NS
C1orf35	364.378	-0.483039	0.226783	-2.12996	0.0331749	0.395105	down	NS
CIART	202.883	-0.920746	0.432274	-2.13001	0.0331712	0.395105	down	NS
NRGN	67.9556	0.942097	0.442237	2.1303	0.033147	0.395105	up	NS
SLC22A3	16.3407	-2.05204	0.963911	-2.12887	0.033265	0.395917	down	NS
UNKL	368.937	-0.543292	0.2553	-2.12806	0.0333324	0.396458	down	NS
FAM216A	414.883	0.674047	0.31679	2.12774	0.0333589	0.396512	up	NS
DES	203.176	1.34606	0.632907	2.12679	0.0334377	0.396927	up	NS
INE1	21.4869	-1.46248	0.687604	-2.12693	0.0334261	0.396927	down	NS
C1orf116	77.1002	1.84179	0.867338	2.1235	0.0337119	0.397571	up	NS
C6	225.274	3.76764	1.77307	2.12493	0.0335926	0.397571	up	NS
CACNG6	89.9949	1.81708	0.855188	2.12477	0.0336059	0.397571	up	NS
FARS2	263.774	0.49615	0.23363	2.12366	0.0336987	0.397571	up	NS
HFE	69.5732	1.44146	0.678219	2.12536	0.0335565	0.397571	up	NS
LYSMD3	630.6	-0.503397	0.237025	-2.12382	0.0336853	0.397571	down	NS
MCC	324.186	-0.687179	0.32345	-2.12453	0.0336261	0.397571	down	NS
PDLIM7	2076.64	-0.485267	0.22855	-2.12324	0.0337338	0.397571	down	NS
PPIL1	1066.24	0.497674	0.234236	2.12467	0.0336143	0.397571	up	NS
PRELID3A	106.891	0.737315	0.347172	2.12377	0.0336892	0.397571	up	NS
TREX1	138.971	1.14533	0.539105	2.12449	0.0336288	0.397571	up	NS
SLC25A45	13.7328	1.92556	0.907125	2.1227	0.0337787	0.397841	up	NS
ANKRD13C	832.792	-0.408707	0.192663	-2.12136	0.0338918	0.398172	down	NS
CHURC1	1539.97	0.445167	0.209854	2.12132	0.033895	0.398172	up	NS
ELFN1	659.44	-0.652246	0.307436	-2.12157	0.0338738	0.398172	down	NS
PCYT2	542.905	0.73944	0.348485	2.12187	0.0338485	0.398172	up	NS
C7orf57	226.452	1.66885	0.787212	2.11995	0.0340101	0.398665	up	NS
GAPDHP1	196.19	1.79536	0.846669	2.1205	0.033964	0.398665	up	NS
PPP4R4	285.382	-0.93042	0.438901	-2.11988	0.0340158	0.398665	down	NS
VLDLR	816.3	-0.53322	0.251546	-2.11977	0.0340251	0.398665	down	NS
PID1	404.904	1.17266	0.553365	2.11914	0.0340783	0.39903	up	NS
CMSS1	458.003	0.666505	0.31457	2.11878	0.0341091	0.399131	up	NS
GALNTL6	200.196	1.64012	0.774932	2.11647	0.0343051	0.400647	up	NS
MYC	390.706	0.771254	0.364335	2.11688	0.03427	0.400647	up	NS
SMN2	388.865	-0.93832	0.443329	-2.11653	0.0342995	0.400647	down	NS
CHRNB3	19.6316	2.26829	1.07204	2.11586	0.0343567	0.400991	up	NS
ARMH1	119.879	1.12608	0.532631	2.11418	0.0344999	0.401641	up	NS
CATSPERD	16.377	4.20855	1.9901	2.11475	0.0344515	0.401641	up	NS
CFAP46	421.434	1.2635	0.59771	2.1139	0.0345235	0.401641	up	NS
CFAP52	576.621	1.6224	0.767209	2.11467	0.0344579	0.401641	up	NS
DRC3	371.859	1.7023	0.805226	2.11406	0.03451	0.401641	up	NS
ADAMTS4	44.7223	1.42506	0.674354	2.11322	0.0345822	0.401717	up	NS
CPD	2592.34	-0.378757	0.179268	-2.1128	0.0346183	0.401717	down	NS
HLA-L	39.1805	1.0964	0.519062	2.11227	0.0346634	0.401717	up	NS
TANGO6	163.6	0.665287	0.314785	2.11346	0.0345612	0.401717	up	NS
TEKT2	734.931	1.25795	0.595491	2.11246	0.0346474	0.401717	up	NS
TIAM2	206.841	-1.16542	0.551627	-2.1127	0.0346268	0.401717	down	NS
GALNT5	81.3973	1.67698	0.794434	2.11091	0.0347797	0.402808	up	NS
CHGB	2890.1	0.5761	0.273258	2.10826	0.0350082	0.403634	up	NS
CYP27A1	520.474	1.07447	0.509854	2.10741	0.0350824	0.403634	up	NS
LAMA1	1059.06	-0.81573	0.387045	-2.10758	0.035067	0.403634	down	NS
MPDU1	627.428	0.544551	0.258361	2.10772	0.0350556	0.403634	up	NS
NPHP3	482.122	-0.712153	0.33785	-2.1079	0.03504	0.403634	down	NS
PRKX	1195.06	-0.990617	0.470044	-2.1075	0.0350745	0.403634	down	NS
SLC25A21-AS1	202.612	0.674065	0.319654	2.10874	0.0349673	0.403634	up	NS
SMIM3	223.938	0.629379	0.298565	2.10802	0.0350297	0.403634	up	NS
WDR41	1355.12	-0.399718	0.189615	-2.10805	0.035027	0.403634	down	NS
ZBTB10	1402.27	-0.519081	0.246253	-2.10791	0.0350384	0.403634	down	NS
ZNF829	82.6296	-0.86924	0.412501	-2.10724	0.0350966	0.403634	down	NS
POMT1	1228.35	-0.401574	0.190635	-2.1065	0.0351607	0.404113	down	NS
GPC5	52.4714	1.93223	0.917603	2.10574	0.035227	0.404528	up	NS
ZBED5-AS1	274.235	0.958765	0.455347	2.10557	0.0352416	0.404528	up	NS
AFG3L1P	282.898	-0.635807	0.302088	-2.1047	0.035317	0.40488	down	NS
RASA4DP	313.198	-0.989187	0.469976	-2.10476	0.0353119	0.40488	down	NS
ANOS1	299.731	-1.19704	0.569008	-2.10373	0.0354016	0.405593	down	NS
JAG1	1057.97	-0.641063	0.304986	-2.10194	0.0355587	0.407135	down	NS
SLC6A5	10.7507	4.25622	2.02562	2.10119	0.0356242	0.407626	up	NS
GRSF1	2747.96	-0.379244	0.180514	-2.10091	0.0356488	0.40765	down	NS
TAOK1	2644.03	-0.376614	0.179364	-2.09971	0.035754	0.408594	down	NS
PCDHA5	33.8361	-2.90157	1.38247	-2.09884	0.0358313	0.408961	down	NS
RBM6	2347.32	-0.574402	0.273649	-2.09905	0.0358125	0.408961	down	NS
BNIP3	1574.36	0.962312	0.458647	2.09815	0.0358916	0.409391	up	NS
CCNG1	4657.64	-0.52865	0.25227	-2.09557	0.0361202	0.41016	down	NS
DHRS4-AS1	725.358	0.406786	0.194044	2.09636	0.03605	0.41016	up	NS
GLIS3	1023.97	-0.601478	0.286967	-2.09598	0.0360837	0.41016	down	NS
GUCY1A2	488.97	-0.708535	0.337887	-2.09696	0.0359973	0.41016	down	NS
KIF1C	1320.62	-0.503165	0.240096	-2.09568	0.0361106	0.41016	down	NS
OTOP3	37.4443	1.35737	0.647802	2.09534	0.0361405	0.41016	up	NS
RAPGEF5	293.339	0.903564	0.431212	2.0954	0.0361351	0.41016	up	NS
SCIRT	43.4056	1.48325	0.707798	2.09559	0.0361186	0.41016	up	NS
CXCL3	16.5219	2.25382	1.07783	2.09108	0.0365212	0.41422	up	NS
ARHGEF33	21.3285	1.57848	0.755401	2.08959	0.0366542	0.415026	up	NS
GOLT1A	40.5941	1.30514	0.624612	2.08952	0.0366611	0.415026	up	NS
PRRG2	49.8822	1.6966	0.811934	2.08958	0.0366559	0.415026	up	NS
KIAA1586	279.046	-0.639924	0.306348	-2.08888	0.0367188	0.415419	down	NS
HERPUD2-AS1	285.126	0.683564	0.327386	2.08795	0.0368026	0.415831	up	NS
SPECC1	639.615	-0.651876	0.312245	-2.08771	0.0368242	0.415831	down	NS
ZNF800	488.075	-0.509463	0.244006	-2.08792	0.0368054	0.415831	down	NS
GJC1	453.73	-0.59829	0.286745	-2.08649	0.0369346	0.416617	down	NS
SF1	5975.14	-0.332657	0.159439	-2.08643	0.03694	0.416617	down	NS
ACP5	30.6612	2.39823	1.15098	2.08365	0.0371923	0.417389	up	NS
CASQ2	22.067	2.00271	0.961354	2.08322	0.0372308	0.417389	up	NS
GLT8D2	107.804	0.784355	0.376224	2.08481	0.0370865	0.417389	up	NS
MED12L	260.253	-0.757577	0.363688	-2.08304	0.0372477	0.417389	down	NS
NEK5	189.917	1.91194	0.917655	2.08351	0.0372048	0.417389	up	NS
OVOL1	16.4203	2.18996	1.05024	2.08521	0.03705	0.417389	up	NS
PRKAB2	1162.97	-0.460342	0.221013	-2.08288	0.0372623	0.417389	down	NS
RAB3GAP2	1487.92	-0.452261	0.217085	-2.08334	0.0372205	0.417389	down	NS
UFD1	792.849	0.525372	0.252091	2.08406	0.0371546	0.417389	up	NS
ZNNT1	126.753	-1.07137	0.513848	-2.085	0.0370692	0.417389	down	NS
ZSWIM4	663.083	-0.421497	0.20234	-2.08311	0.0372413	0.417389	down	NS
RBM11	98.96	1.21329	0.582609	2.08251	0.0372955	0.417502	up	NS
ZNF557	179.706	-0.673569	0.323501	-2.08212	0.0373314	0.417645	down	NS
CENPS	274.282	0.662714	0.318535	2.08051	0.037479	0.418778	up	NS
VSTM2A	407.915	1.25888	0.605053	2.08061	0.0374694	0.418778	up	NS
TMEM245	2127.28	-0.427746	0.20564	-2.08007	0.0375195	0.418972	down	NS
EIF1AY	351.888	7.26472	3.4932	2.07967	0.0375556	0.419116	up	NS
WDR11	1327.6	-0.359989	0.173135	-2.07924	0.037595	0.419297	down	NS
ZNF493	311.717	-0.565557	0.272147	-2.07813	0.0376972	0.420178	down	NS
KIF6	90.7634	1.66691	0.802229	2.07784	0.0377239	0.420206	up	NS
RNF217	452.872	-0.523723	0.252105	-2.0774	0.0377645	0.420206	down	NS
SCG5	2516.26	0.949748	0.457193	2.07735	0.0377695	0.420206	up	NS
ARHGAP32	1130.06	-0.621304	0.299202	-2.07654	0.0378445	0.420597	down	NS
SLC2A6	144.138	0.812011	0.391055	2.07646	0.0378512	0.420597	up	NS
NXPH4	842.817	1.26545	0.610168	2.07394	0.0380845	0.42293	up	NS
BBS2	1117.55	-0.416626	0.201027	-2.07248	0.0382203	0.423223	down	NS
CNGA1	13.2864	2.72039	1.31247	2.07273	0.0381976	0.423223	up	NS
CSNK1D	4098.66	-0.377838	0.182327	-2.07231	0.0382364	0.423223	down	NS
GPKOW	622.953	-0.550708	0.265654	-2.07303	0.0381696	0.423223	down	NS
NPIPB15	56.3441	2.58464	1.24688	2.07288	0.0381834	0.423223	up	NS
SEMA4D	755.355	-0.452511	0.218378	-2.07215	0.0382514	0.423223	down	NS
AGAP9	76.6177	-1.97943	0.955745	-2.07108	0.0383513	0.424069	down	NS
CNPY3	1451.68	-0.381616	0.184406	-2.06944	0.0385052	0.42551	down	NS
EPHA8	175.939	1.16777	0.564385	2.0691	0.0385364	0.425596	up	NS
KANK2	740.656	-0.605995	0.292977	-2.06841	0.0386018	0.426057	down	NS
C6orf223	14.4741	2.20681	1.06713	2.06799	0.0386413	0.426233	up	NS
LRRC61	57.6605	1.80611	0.873497	2.06768	0.0386702	0.426292	up	NS
FXYD1	80.8888	1.09514	0.530008	2.06626	0.0388038	0.427243	up	NS
VTCN1	28.7582	2.71908	1.31593	2.06627	0.0388027	0.427243	up	NS
MCF2L	1822.15	0.669793	0.324231	2.06579	0.0388482	0.427472	up	NS
H2AJ	1226.84	0.450234	0.217978	2.06551	0.0388752	0.427508	up	NS
CDADC1	235.919	0.544303	0.263553	2.06525	0.0388993	0.427514	up	NS
LPAR1	355.901	-0.872351	0.422539	-2.06454	0.0389662	0.427989	down	NS
ACOX2	106.087	0.949274	0.460044	2.06344	0.0390707	0.428876	up	NS
AGBL3	60.8792	0.929482	0.450645	2.06256	0.0391545	0.429535	up	NS
TAX1BP3	701.663	-0.367976	0.178461	-2.06194	0.039213	0.429916	down	NS
MYL5	295.215	-0.498139	0.24168	-2.06115	0.0392891	0.429969	down	NS
NKX6-2	282.073	2.09934	1.0184	2.0614	0.0392648	0.429969	up	NS
SPAG9	3256.42	-0.371421	0.1802	-2.06116	0.0392879	0.429969	down	NS
FRMPD2	49.666	2.66039	1.29089	2.06089	0.0393133	0.429973	up	NS
RHOXF1-AS1	12.5987	6.81123	3.30573	2.06043	0.0393577	0.430198	up	NS
RCN2	4231.77	-0.479711	0.23286	-2.06009	0.0393903	0.430227	down	NS
SALL4	66.1393	-1.09902	0.533532	-2.0599	0.0394079	0.430227	down	NS
CHST3	1494.96	-0.567108	0.275479	-2.05863	0.0395301	0.4313	down	NS
FGF17	55.1419	1.1691	0.568207	2.05753	0.0396356	0.432191	up	NS
ADAM9	2298.84	-0.511647	0.249168	-2.05343	0.0400311	0.433298	down	NS
ANKFY1	1749.61	-0.418842	0.204068	-2.05246	0.0401246	0.433298	down	NS
ASAH2	75.0632	-1.12271	0.546599	-2.054	0.0399759	0.433298	down	NS
ASH1L-AS1	40.7647	1.37837	0.671616	2.05232	0.0401384	0.433298	up	NS
BBS9	767.058	0.77103	0.375183	2.05507	0.0398718	0.433298	up	NS
C11orf96	134.381	1.43492	0.699695	2.05078	0.0402884	0.433298	up	NS
CAMTA1	1945.31	-0.50797	0.247533	-2.05213	0.040157	0.433298	down	NS
CCDC96	385.757	1.33296	0.648515	2.05541	0.0398399	0.433298	up	NS
CRTAP	2151.4	-0.565623	0.275753	-2.0512	0.0402479	0.433298	down	NS
DCP1A	884.964	-0.486473	0.23666	-2.05558	0.039823	0.433298	down	NS
HAUS6	516.725	-0.615447	0.299856	-2.05247	0.0401236	0.433298	down	NS
HTRA3	49.9079	1.72182	0.839544	2.0509	0.040277	0.433298	up	NS
IL22RA1	28.7026	1.78546	0.870455	2.05118	0.0402493	0.433298	up	NS
JMY	991.854	-0.536741	0.261633	-2.0515	0.0402178	0.433298	down	NS
LINC00662	45.466	8.65082	4.20719	2.0562	0.039763	0.433298	up	NS
LINC02897	32.2676	1.27519	0.620428	2.05533	0.0398468	0.433298	up	NS
LOC105374353	36.6527	2.4762	1.20734	2.05096	0.0402706	0.433298	up	NS
MAB21L1	329.214	-1.80749	0.881351	-2.05082	0.0402845	0.433298	down	NS
MEIS2	737.115	-0.895209	0.435756	-2.05438	0.0399387	0.433298	down	NS
NOP2	565.985	-0.449546	0.218896	-2.0537	0.0400047	0.433298	down	NS
RBM12B	830.714	-0.522504	0.254683	-2.05158	0.0402104	0.433298	down	NS
SLC26A9	11.1976	2.58154	1.25727	2.05329	0.0400441	0.433298	up	NS
ZNF141	311.309	-0.562626	0.274322	-2.05097	0.0402699	0.433298	down	NS
BCKDHB	935.678	-0.393474	0.191915	-2.05026	0.0403395	0.43359	down	NS
CCDC93	1225.37	-0.473013	0.230787	-2.04957	0.0404068	0.433618	down	NS
OSBPL1A	1785.2	-0.41774	0.203826	-2.04949	0.0404141	0.433618	down	NS
PCDHGA11	284.604	-1.07981	0.526768	-2.04989	0.0403754	0.433618	down	NS
FBXL8	25.2661	1.53538	0.749667	2.04808	0.0405525	0.434587	up	NS
SYTL3	118.85	1.97233	0.962915	2.04829	0.0405316	0.434587	up	NS
PAM	7221.11	0.542032	0.264726	2.04752	0.0406074	0.434918	up	NS
PTMA	21688.4	0.382969	0.187087	2.04701	0.0406573	0.435195	up	NS
CASTOR1	134.408	-0.63805	0.311874	-2.04586	0.04077	0.436102	down	NS
HPRT1	782.519	0.804226	0.393185	2.04541	0.0408144	0.436102	up	NS
POLH	374.771	-0.441367	0.215772	-2.04552	0.0408035	0.436102	down	NS
DNAI3	466.41	1.28632	0.629458	2.04354	0.0409995	0.43782	up	NS
BRD1	1202.76	-0.399674	0.195641	-2.04289	0.0410633	0.438187	down	NS
CDH6	2817.05	-1.20629	0.590537	-2.0427	0.0410823	0.438187	down	NS
SLC6A11	60.7792	1.24922	0.61167	2.04231	0.0411212	0.438343	up	NS
GPER1	14.8935	1.86749	0.914568	2.04194	0.0411577	0.438388	up	NS
KLHL36	1036.28	-0.496389	0.243136	-2.04161	0.0411905	0.438388	down	NS
OLMALINC	234.466	0.668632	0.327515	2.04153	0.0411982	0.438388	up	NS
GDF6	43.5091	-2.24028	1.09785	-2.0406	0.0412906	0.438855	down	NS
RHOV	38.2968	1.80783	0.885874	2.04073	0.0412773	0.438855	up	NS
CDK11B	1061.51	-0.351095	0.172286	-2.03786	0.0415638	0.441046	down	NS
CHCHD6	807.042	0.712142	0.349549	2.03731	0.0416187	0.441046	up	NS
MTUS2	168.238	2.04253	1.00242	2.03759	0.0415907	0.441046	up	NS
TTTY14	41.8678	8.57146	4.20722	2.03732	0.0416176	0.441046	up	NS
VRK2	283.768	0.709606	0.348278	2.03747	0.0416026	0.441046	up	NS
CFAP47	293.323	1.17561	0.577244	2.0366	0.0416906	0.441291	up	NS
SLC7A5	2301.71	0.522663	0.256606	2.03683	0.0416667	0.441291	up	NS
FOXN3	1237.08	-0.494401	0.242934	-2.03513	0.0418382	0.442335	down	NS
TMCC3	312.479	-0.54278	0.266701	-2.03516	0.0418347	0.442335	down	NS
LNX2	385.5	-0.584851	0.287426	-2.03479	0.041872	0.442433	down	NS
IFT57	1998.51	0.436264	0.214463	2.03422	0.0419295	0.442782	up	NS
ERICH6-AS1	61.6108	1.353	0.665385	2.03342	0.0420106	0.442863	up	NS
LEKR1	22.9362	1.64929	0.81094	2.0338	0.0419716	0.442863	up	NS
MFSD14A	1852.23	-0.420572	0.206819	-2.03352	0.0419999	0.442863	down	NS
AFF3	924.029	-0.653538	0.321557	-2.03242	0.0421111	0.443195	down	NS
FGF13	2410.82	1.06971	0.526259	2.03267	0.042086	0.443195	up	NS
MMP24OS	1110.33	0.514582	0.253192	2.03238	0.0421156	0.443195	up	NS
DLL1	351.856	-0.722924	0.355808	-2.03178	0.0421758	0.44357	down	NS
SLX1B-SULT1A4	27.5217	-8.15957	4.01729	-2.03111	0.0422436	0.444024	down	NS
IGFALS	14.4494	1.94957	0.960798	2.02911	0.0424469	0.445574	up	NS
LINC01535	34.2508	2.48757	1.22658	2.02806	0.0425541	0.445574	up	NS
LOC102724701	1314.36	0.546325	0.269413	2.02783	0.0425774	0.445574	up	NS
MIER1	669.621	-0.545755	0.269146	-2.02773	0.0425882	0.445574	down	NS
PHC3	891.853	-0.501988	0.247499	-2.02825	0.042535	0.445574	down	NS
TNNC1	61.2266	1.4614	0.720669	2.02784	0.0425761	0.445574	up	NS
TSTD1	568.105	0.732976	0.361233	2.0291	0.0424485	0.445574	up	NS
USP47	2054.51	-0.371258	0.183074	-2.02791	0.0425695	0.445574	down	NS
DNAAF11	438.111	0.911451	0.449657	2.02699	0.0426629	0.445582	up	NS
LOC107984527	39.6754	2.40774	1.18777	2.02711	0.0426512	0.445582	up	NS
ZNF57	66.7756	-0.865717	0.427019	-2.02735	0.0426266	0.445582	down	NS
ADAMTS18	326.89	-1.25835	0.623042	-2.01968	0.0434161	0.448066	down	NS
BORCS8-MEF2B	131.133	-0.920066	0.455556	-2.01966	0.0434191	0.448066	down	NS
C10orf95-AS1	178.856	0.570638	0.282351	2.02102	0.0432772	0.448066	up	NS
C17orf97	406.067	1.09214	0.54038	2.02105	0.0432743	0.448066	up	NS
COL22A1	113.2	8.36015	4.13752	2.02057	0.0433241	0.448066	up	NS
CPT1B	342.787	-0.792591	0.392457	-2.01956	0.0434287	0.448066	down	NS
ESPNL	11.5469	2.36523	1.16989	2.02175	0.0432025	0.448066	up	NS
LOC105369147	60.5501	1.04841	0.518681	2.0213	0.0432492	0.448066	up	NS
LURAP1L	155.811	0.806028	0.398846	2.0209	0.04329	0.448066	up	NS
METAP1D	55.5573	1.21675	0.602061	2.02097	0.0432828	0.448066	up	NS
NOD2	20.9256	1.9927	0.986761	2.01944	0.0434417	0.448066	up	NS
PAQR6	295.871	-0.6926	0.342319	-2.02326	0.0430462	0.448066	down	NS
PIK3C2A	1303.78	-0.703375	0.347559	-2.02376	0.0429951	0.448066	down	NS
PKD2	636.571	-0.58914	0.291074	-2.02402	0.0429677	0.448066	down	NS
PRECSIT	13.9703	2.63878	1.3063	2.02004	0.0433787	0.448066	up	NS
SAP30-DT	40.5261	1.04159	0.514645	2.0239	0.0429809	0.448066	up	NS
SLC35F3	98.5688	0.97125	0.480559	2.02109	0.0432709	0.448066	up	NS
SMYD5	584.211	0.611257	0.302626	2.01984	0.0433996	0.448066	up	NS
TFPI	333.139	1.64851	0.815997	2.02024	0.0433588	0.448066	up	NS
TNKS2	1865.05	-0.476432	0.235902	-2.01962	0.0434227	0.448066	down	NS
TRAK2	922.77	0.592931	0.293618	2.0194	0.0434459	0.448066	up	NS
UBA7	143.602	-0.763425	0.377915	-2.0201	0.0433731	0.448066	down	NS
PTPRH	263.968	1.19717	0.592959	2.01897	0.0434905	0.44827	up	NS
CAPN6	230.523	1.23175	0.610334	2.01816	0.0435747	0.448502	up	NS
EEF1B2	4156.49	0.467407	0.231569	2.01843	0.0435462	0.448502	up	NS
STAT2	1371.81	-0.40599	0.201181	-2.01804	0.0435875	0.448502	down	NS
ATM	978.172	-0.482536	0.239272	-2.01669	0.0437283	0.449498	down	NS
BCL9	1617.52	-0.355537	0.176385	-2.01568	0.0438334	0.449498	down	NS
LOC101927057	102.153	4.84758	2.40407	2.0164	0.0437579	0.449498	up	NS
MSLN	45.6855	1.49122	0.739748	2.01585	0.0438159	0.449498	up	NS
RAB21	1422.89	-0.447106	0.221737	-2.01638	0.04376	0.449498	down	NS
ZNF474	208.932	1.32286	0.656186	2.01599	0.043801	0.449498	up	NS
LARP4	978.725	-0.614721	0.305151	-2.01448	0.0439589	0.450529	down	NS
PTAR1	1879.98	-0.697603	0.346422	-2.01374	0.0440371	0.451075	down	NS
ANGPT2	40.1567	1.18474	0.588627	2.01271	0.0441451	0.451277	up	NS
IQCG	1204.47	1.26799	0.629807	2.01329	0.044084	0.451277	up	NS
LRRC27	629.341	0.563939	0.280182	2.01276	0.0441394	0.451277	up	NS
LRRC9	188.085	1.19855	0.595593	2.01236	0.0441817	0.451277	up	NS
RASSF5	258.236	0.618742	0.307458	2.01245	0.044173	0.451277	up	NS
CCKBR	107.787	1.04375	0.518936	2.01132	0.0442916	0.452145	up	NS
PROK2	11.2078	1.94749	0.968412	2.01101	0.0443243	0.452223	up	NS
PLXNA3	1495.16	-0.394736	0.196424	-2.00961	0.0444727	0.453481	down	NS
MTRNR2L6	68.7264	2.3577	1.17378	2.00864	0.0445754	0.45376	up	NS
SPIN2B	288.879	-0.628945	0.313058	-2.00904	0.0445333	0.45376	down	NS
WDR54	1062.67	0.663276	0.330179	2.00883	0.0445546	0.45376	up	NS
ZNF616	287.541	-0.838523	0.417609	-2.00791	0.0446526	0.454291	down	NS
HYAL3	90.4228	1.25996	0.627849	2.00679	0.0447724	0.454723	up	NS
PLOD1	2859.11	0.589799	0.293934	2.00657	0.0447957	0.454723	up	NS
PPM1D	559.99	-0.491912	0.245072	-2.00721	0.0447274	0.454723	down	NS
SCGB2A1	10.7774	4.17675	2.08135	2.00675	0.0447761	0.454723	up	NS
ACER2	175.083	-0.61048	0.304421	-2.00538	0.044922	0.455737	down	NS
UHRF1BP1	802.39	-0.416234	0.207582	-2.00516	0.044946	0.455737	down	NS
CALML4	173.738	1.54036	0.768492	2.00439	0.0450279	0.45575	up	NS
COMT	151.647	1.23876	0.617926	2.00471	0.0449942	0.45575	up	NS
PCDH9	1014.72	0.839303	0.418771	2.0042	0.0450481	0.45575	up	NS
SMAD5	1181.28	-0.500122	0.249519	-2.00435	0.0450328	0.45575	down	NS
CALD1	3298.18	-0.641597	0.320431	-2.0023	0.0452528	0.457564	down	NS
UBR1	849.232	-0.412049	0.205911	-2.0011	0.0453815	0.458609	down	NS
PWAR6	415.24	-0.871635	0.43568	-2.00063	0.045432	0.458864	down	NS
HECA	619.853	-0.382984	0.191456	-2.00037	0.0454603	0.458892	down	NS
ZNF596	20.1803	5.44455	2.72524	1.99782	0.0457357	0.461415	up	NS
CCDC188	22.348	2.85516	1.42981	1.99689	0.0458374	0.461873	up	NS
DHRS4L2	116.558	0.686721	0.343917	1.99676	0.0458507	0.461873	up	NS
ZC2HC1C	172.739	1.23316	0.617601	1.9967	0.0458578	0.461873	up	NS
PLCD3	812.975	-0.602992	0.302042	-1.99638	0.0458923	0.461964	down	NS
MMP10	287.842	1.1158	0.559275	1.99508	0.0460346	0.463138	up	NS
PIM1	1272.71	0.989081	0.495831	1.99479	0.0460655	0.463191	up	NS
ANKRD34B	40.5281	-1.94449	0.975204	-1.99393	0.0461594	0.463619	down	NS
DDX39B	5991.55	-0.436142	0.218709	-1.99416	0.0461341	0.463619	down	NS
CFAP161	136.483	1.96465	0.985925	1.9927	0.0462943	0.463735	up	NS
CRIP2	4039.56	0.383032	0.192237	1.9925	0.046316	0.463735	up	NS
LOC728196	10.4557	4.36932	2.19365	1.9918	0.0463927	0.463735	up	NS
NDNF	967.951	1.59531	0.800969	1.99172	0.0464017	0.463735	up	NS
PCDHA10	391.222	1.03536	0.51983	1.99173	0.0464006	0.463735	up	NS
SPON2	184.53	1.33831	0.671555	1.99286	0.0462772	0.463735	up	NS
SRGAP1	722.131	-0.507841	0.254974	-1.99174	0.0463999	0.463735	down	NS
TOLLIP-DT	27.4793	1.59224	0.799164	1.99239	0.0463285	0.463735	up	NS
UCKL1-AS1	32.4148	1.82976	0.918036	1.99312	0.0462481	0.463735	up	NS
HERC2P2	1499.84	-0.713563	0.358419	-1.99086	0.0464962	0.464423	down	NS
LIPG	387.63	-0.990918	0.498121	-1.98931	0.0466668	0.46574	down	NS
SGMS2	361.775	1.45181	0.729931	1.98896	0.0467054	0.46574	up	NS
ZNF737	442.386	-0.66745	0.33554	-1.98918	0.0466812	0.46574	down	NS
AK3	1701.46	-0.428897	0.215739	-1.98803	0.0468078	0.466046	down	NS
GPATCH4	151.756	0.725694	0.36504	1.98798	0.0468134	0.466046	up	NS
SPATA17	514.749	1.18955	0.598337	1.98809	0.0468017	0.466046	up	NS
NPHP1	387.91	1.10579	0.556551	1.98686	0.0469377	0.467026	up	NS
WNK1	4120.99	-0.350337	0.176356	-1.98653	0.0469748	0.467138	down	NS
TMEM9	2706.59	-0.461327	0.232269	-1.98617	0.0470139	0.46727	down	NS
CAMK4	306.51	-0.690872	0.347965	-1.98546	0.0470932	0.467544	down	NS
FAM3C2P	528.786	-0.832423	0.41924	-1.98555	0.0470828	0.467544	down	NS
GRAMD2B	986.87	1.18926	0.599167	1.98486	0.0471599	0.467949	up	NS
LKAAEAR1	18.2178	2.09734	1.0571	1.98405	0.0472506	0.468592	up	NS
NUP37	346.563	0.615192	0.310112	1.98377	0.0472813	0.46864	up	NS
ANKRD66	145.288	2.23828	1.12945	1.98174	0.047508	0.469343	up	NS
GADD45A	981.446	0.473758	0.239043	1.98189	0.0474917	0.469343	up	NS
ITGB7	45.1305	-1.21554	0.613249	-1.98213	0.0474644	0.469343	down	NS
NWD1	42.9881	1.63723	0.82584	1.9825	0.0474229	0.469343	up	NS
ROR1	239.289	-0.544648	0.274771	-1.98219	0.0474585	0.469343	down	NS
SOX13	970.79	-0.549094	0.276918	-1.98288	0.0473811	0.469343	down	NS
ZBTB38	671.609	0.470647	0.23757	1.98109	0.0475817	0.469814	up	NS
BMP7	3228.61	-0.504471	0.254715	-1.98053	0.047644	0.470172	down	NS
PDE10A	257.462	-0.974153	0.492299	-1.97878	0.0478403	0.471852	down	NS
HS3ST4	152.678	0.858431	0.43404	1.97777	0.0479548	0.472465	up	NS
MDN1	580.823	-0.558895	0.282575	-1.97787	0.0479438	0.472465	down	NS
MFGE8	2290.37	-0.647925	0.327848	-1.9763	0.0481211	0.473846	down	NS
CSTB	1579.44	0.38575	0.19526	1.97557	0.0482031	0.474396	up	NS
LOC151760	169.814	-2.00458	1.0152	-1.97457	0.0483167	0.475255	down	NS
CER1	30.1634	1.60184	0.811429	1.9741	0.0483704	0.475523	up	NS
H6PD	1231.07	-0.394438	0.199839	-1.97378	0.048407	0.475625	down	NS
IQCN	143.208	0.836705	0.424154	1.97265	0.0485359	0.476115	up	NS
KCNK5	27.8367	1.85264	0.939111	1.97276	0.0485229	0.476115	up	NS
LINC01109	26.848	3.61847	1.83419	1.9728	0.0485188	0.476115	up	NS
AQP3	425.498	1.26211	0.64006	1.97187	0.0486246	0.476697	up	NS
TCOF1	1021.02	-0.489954	0.248498	-1.97166	0.0486479	0.476697	down	NS
CAP2	758.594	-0.59298	0.300894	-1.97073	0.0487551	0.476982	down	NS
DIO3OS	58.8188	1.47461	0.748421	1.9703	0.0488044	0.476982	up	NS
NRP2	2249.36	-0.65316	0.33151	-1.97026	0.0488089	0.476982	down	NS
NUBPL	282.353	0.483299	0.245285	1.97036	0.0487969	0.476982	up	NS
ZNF667-AS1	648.512	-0.679	0.344565	-1.9706	0.04877	0.476982	down	NS
GGACT	87.8011	0.844221	0.428578	1.96982	0.0488589	0.477212	up	NS
TESC	140.897	1.61641	0.820854	1.96918	0.0489319	0.477667	up	NS
ABCD1	567.085	-0.721207	0.366546	-1.96757	0.049117	0.477859	down	NS
BMPR2	1955.36	-0.343878	0.174763	-1.96768	0.0491053	0.477859	down	NS
CPOX	363.667	-0.446052	0.226724	-1.96738	0.0491398	0.477859	down	NS
CXorf38	736.139	-0.774077	0.393297	-1.96817	0.0490481	0.477859	down	NS
DDN	172.555	-1.01036	0.51339	-1.96802	0.0490657	0.477859	down	NS
METTL14	559.36	-0.414143	0.210527	-1.96718	0.049163	0.477859	down	NS
MISP3	221.057	0.747781	0.379831	1.96872	0.0489854	0.477859	up	NS
TRIP12	3137.57	-0.399356	0.202877	-1.96846	0.0490153	0.477859	down	NS
RNA45SN1	2490.81	1.03018	0.52384	1.9666	0.0492295	0.478206	up	NS
TMC5	249.394	1.1393	0.579384	1.96641	0.0492516	0.478206	up	NS
ACVR1	794.549	-0.432639	0.220377	-1.96318	0.0496254	0.479214	down	NS
AIM2	67.1178	1.2228	0.622782	1.96344	0.0495951	0.479214	up	NS
CBWD6	123.346	0.653803	0.332967	1.96357	0.0495805	0.479214	up	NS
CCDC190	134.234	1.79995	0.916575	1.96378	0.0495562	0.479214	up	NS
GOLGA6L9	515.862	-0.55939	0.284968	-1.96299	0.049647	0.479214	down	NS
L1CAM	3852.05	-0.991859	0.505046	-1.9639	0.0495417	0.479214	down	NS
MSANTD3	670.376	-0.408651	0.208075	-1.96396	0.0495343	0.479214	down	NS
MUC5B	216.456	-0.934794	0.475789	-1.96472	0.0494462	0.479214	down	NS
MYLPF	24.9236	3.41955	1.74052	1.96467	0.0494527	0.479214	up	NS
OSGIN2	422.022	-0.626389	0.318802	-1.96482	0.0494347	0.479214	down	NS
SORCS3	421.705	-0.813147	0.414007	-1.96409	0.0495198	0.479214	down	NS
ADAMTS10	815.467	-0.454226	0.231676	-1.96061	0.049925	0.481127	down	NS
RPRD1B	1096.54	-0.546823	0.278902	-1.96062	0.049923	0.481127	down	NS
ZNF417	216.461	-0.629261	0.320943	-1.96067	0.0499179	0.481127	down	NS
TRAPPC2L	763.861	0.426063	0.217339	1.96036	0.0499541	0.481151	up	NS
MEIG1	23.7174	1.4662	0.748082	1.95995	0.0500014	0.48135	up	NS
DPY19L3	1082.9	-0.556112	0.283859	-1.95911	0.0500996	0.481541	down	NS
HSF1	1946.42	-0.368439	0.188048	-1.95929	0.0500792	0.481541	down	NS
MDM4	756.713	-0.587636	0.299952	-1.9591	0.0501011	0.481541	down	NS
GUK1	3449.6	0.500486	0.255663	1.9576	0.0502766	0.481946	up	NS
MAK	220.532	0.874769	0.446854	1.95762	0.0502749	0.481946	up	NS
PHIP	1463.12	-0.632879	0.323271	-1.95773	0.0502612	0.481946	down	NS
SYT12	72.4331	1.17106	0.59803	1.9582	0.0502068	0.481946	up	NS
ZNF778	355.569	-0.570912	0.291505	-1.9585	0.0501712	0.481946	down	NS
C6orf226	203.194	0.625603	0.319831	1.95604	0.0504604	0.481969	up	NS
JUNB	3572.98	0.919702	0.470237	1.95583	0.0504855	0.481969	up	NS
LOC103344931	156.633	0.670557	0.342769	1.9563	0.0504303	0.481969	up	NS
MFSD14C	109.688	0.716826	0.366266	1.95712	0.0503338	0.481969	up	NS
PART1	84.6758	2.1306	1.08939	1.95577	0.0504922	0.481969	up	NS
PET117	166.863	0.563641	0.288186	1.95582	0.0504863	0.481969	up	NS
TCERG1	1638.29	-0.51682	0.264101	-1.9569	0.0503589	0.481969	down	NS
ZNF773	171.981	-0.642436	0.328333	-1.95666	0.0503876	0.481969	down	NS
PIP5KL1	139.216	0.757214	0.387233	1.95545	0.0505304	0.482079	up	NS
CDH11	1293.27	-0.556827	0.284829	-1.95495	0.0505884	0.482123	down	NS
PAK6	104.1	1.60593	0.821384	1.95515	0.0505657	0.482123	up	NS
C9orf116	488.399	1.57643	0.806494	1.95466	0.0506228	0.482196	up	NS
CFAP74	295.616	1.90572	0.975574	1.95343	0.0507685	0.482741	up	NS
LYPLAL1	522.051	0.474653	0.242999	1.95331	0.0507828	0.482741	up	NS
MKX	38.97	1.54057	0.788508	1.95377	0.0507279	0.482741	up	NS
SEMA6B	1657.98	-0.635027	0.325108	-1.95328	0.0507867	0.482741	down	NS
AVPR1B	116.438	0.726028	0.371923	1.95209	0.0509269	0.4832	up	NS
CALR	19392.6	-0.338843	0.173585	-1.95203	0.0509347	0.4832	down	NS
DPEP1	12.1789	1.84841	0.946688	1.9525	0.0508793	0.4832	up	NS
TUT4	1530.39	-0.418721	0.214512	-1.95197	0.0509419	0.4832	down	NS
CD164L2	137.872	2.86463	1.46782	1.95162	0.0509831	0.483337	up	NS
CNTLN	296.946	-0.593044	0.303922	-1.9513	0.0510209	0.483442	down	NS
LOC105375690	76.5143	-1.59592	0.818218	-1.95048	0.0511185	0.484113	down	NS
BICRA	536.283	-0.43834	0.224792	-1.94998	0.0511782	0.484425	down	NS
CSF1	295.05	-0.760337	0.389977	-1.9497	0.0512121	0.484441	down	NS
FYTTD1	2421.12	-0.69118	0.354584	-1.94927	0.0512636	0.484441	down	NS
GPD1	44.2315	1.08059	0.554413	1.94907	0.0512872	0.484441	up	NS
WDFY3	1492.46	-0.359402	0.184361	-1.94944	0.0512429	0.484441	down	NS
ABHD18	271.844	-0.448232	0.230007	-1.94877	0.0513224	0.484521	down	NS
KCNN1	227.036	0.765625	0.393065	1.94784	0.0514346	0.485327	up	NS
ZNF781	58.7493	1.14379	0.587324	1.94747	0.0514789	0.485491	up	NS
LOC101927151	31.1454	8.18748	4.20751	1.94592	0.0516642	0.486732	up	NS
TBCD	2078.35	0.403852	0.207536	1.94593	0.0516628	0.486732	up	NS
ABCC10	394.741	-0.591825	0.304176	-1.94567	0.051695	0.486768	down	NS
MRPS18C	319.441	0.540756	0.277966	1.9454	0.0517268	0.486813	up	NS
HOTAIRM1	15.1105	2.30029	1.18276	1.94485	0.0517926	0.487047	up	NS
MEGF10	467.826	-0.991903	0.510042	-1.94475	0.0518055	0.487047	down	NS
HIP1	1532.69	-0.517039	0.265898	-1.9445	0.0518348	0.487069	down	NS
PPP2R2A	1484.95	-0.438154	0.225423	-1.9437	0.0519315	0.487725	down	NS
NPIPA1	261.207	-1.07463	0.552985	-1.94333	0.0519768	0.487896	down	NS
SNAPIN	1039.12	-0.553011	0.284644	-1.94282	0.052038	0.487965	down	NS
TEKT3	63.0754	1.67837	0.863824	1.94296	0.052021	0.487965	up	NS
COA7	390.035	0.53381	0.274926	1.94165	0.0521793	0.48842	up	NS
DENND10	680.712	-0.42129	0.216961	-1.94178	0.0521639	0.48842	down	NS
PLEKHA8	992.917	-0.455776	0.234749	-1.94154	0.0521926	0.48842	down	NS
RPS6KA3	1507.49	-0.732451	0.377255	-1.94152	0.0521947	0.48842	down	NS
TRPC4AP	3045.28	-0.356565	0.183684	-1.94119	0.0522357	0.488551	down	NS
LOC100134868	32.3658	2.55156	1.31526	1.93996	0.052385	0.488936	up	NS
LOC107985705	22.037	-3.06938	1.58204	-1.94014	0.0523628	0.488936	down	NS
NDRG1	840.912	0.776264	0.40013	1.94003	0.0523757	0.488936	up	NS
SECISBP2L	1554.79	-0.454135	0.23408	-1.94009	0.0523689	0.488936	down	NS
MMRN2	15.4645	1.71652	0.88502	1.93953	0.0524368	0.489167	up	NS
ACSS1	385.975	0.901754	0.465019	1.93918	0.0524797	0.489315	up	NS
CFAP58	78.825	1.72793	0.891359	1.93854	0.0525576	0.48957	up	NS
CLDN9	86.371	2.05708	1.06141	1.93806	0.0526154	0.48957	up	NS
LRP2	2038.69	-1.03207	0.532467	-1.93828	0.0525892	0.48957	down	NS
RPL22P2	42.9283	1.26017	0.65013	1.93834	0.0525819	0.48957	up	NS
F5	63.4546	1.19731	0.618022	1.93732	0.0527062	0.490163	up	NS
AZGP1	16.604	2.11468	1.09191	1.93669	0.0527835	0.490351	up	NS
GADD45B	861.229	0.990808	0.511652	1.93649	0.0528079	0.490351	up	NS
TMEM14A	643.613	0.570427	0.294554	1.93658	0.0527965	0.490351	up	NS
IL17RA	233.236	-0.671601	0.346936	-1.93581	0.0528913	0.490873	down	NS
GPR162	1251.57	0.567602	0.293254	1.93553	0.0529254	0.490938	up	NS
TP53BP2	1167.54	-0.475407	0.245699	-1.93492	0.053	0.491378	down	NS
ATP2B3	176.267	1.02636	0.530961	1.93302	0.0532343	0.491457	up	NS
C16orf89	87.3726	0.796422	0.412043	1.93286	0.0532532	0.491457	up	NS
COL5A2	5825.56	-0.882868	0.456719	-1.93307	0.0532281	0.491457	down	NS
GALK2	327.164	0.439001	0.227101	1.93307	0.0532276	0.491457	up	NS
MSH5	59.9144	-1.45812	0.754089	-1.93362	0.0531601	0.491457	down	NS
NUFIP2	2598.6	-0.404202	0.209001	-1.93397	0.0531166	0.491457	down	NS
PGAP4	1378.75	0.608587	0.314843	1.93299	0.0532379	0.491457	up	NS
PLPPR5	196.037	0.941678	0.486961	1.93379	0.0531395	0.491457	up	NS
TBX4	81.2025	1.87565	0.970065	1.93353	0.0531711	0.491457	up	NS
LSP1	12.3716	1.99278	1.03142	1.93208	0.0533497	0.492097	up	NS
TMEM8B	2204.2	-0.387642	0.200659	-1.93184	0.053379	0.492116	down	NS
PDE4DIPP6	47.864	-0.93667	0.485017	-1.93121	0.0534569	0.492332	down	NS
TLL1	307.922	0.994167	0.514734	1.93142	0.0534315	0.492332	up	NS
BNC2	478.953	-0.785553	0.40708	-1.92973	0.0536407	0.492984	down	NS
C1orf189	39.9093	2.86684	1.48593	1.92932	0.0536908	0.492984	up	NS
C1orf216	888.914	0.856426	0.443661	1.93036	0.0535621	0.492984	up	NS
CHRNB4	92.5289	0.991097	0.513631	1.92959	0.0536579	0.492984	up	NS
CNEP1R1	284.587	-0.485044	0.251407	-1.92932	0.0536913	0.492984	down	NS
PIN4	670.649	0.950349	0.492518	1.92957	0.0536599	0.492984	up	NS
ISLR	303.338	0.811355	0.420761	1.92831	0.053817	0.49385	up	NS
SETD1B	846.398	-0.365125	0.189368	-1.92812	0.0538403	0.49385	down	NS
ZNF318	872.142	-0.386665	0.200563	-1.9279	0.0538682	0.493855	down	NS
PGPEP1	854.575	-0.375199	0.194653	-1.92753	0.053914	0.494025	down	NS
GSAP	50.6466	1.31466	0.682286	1.92685	0.0539979	0.494297	up	NS
PCDHGA1	20.5594	-3.25697	1.69031	-1.92685	0.0539984	0.494297	down	NS
ABCD2	490.157	-0.578978	0.300738	-1.92519	0.0542052	0.494614	down	NS
CCDC115	825.354	0.475222	0.246786	1.92564	0.0541491	0.494614	up	NS
CCDC50	2115.15	-0.349949	0.181899	-1.92386	0.0543718	0.494614	down	NS
CYP1A1	37.2967	1.22322	0.635479	1.92488	0.0542443	0.494614	up	NS
GOLGA8K	66.1272	-0.813455	0.422791	-1.92401	0.0543531	0.494614	down	NS
IGSF1	774.753	0.938158	0.48729	1.92526	0.0541971	0.494614	up	NS
LUM	705.61	-1.366	0.709735	-1.92467	0.0542708	0.494614	down	NS
MARCHF6	6877.38	-0.467258	0.242685	-1.92536	0.0541838	0.494614	down	NS
POLR2A	5008.1	-0.36475	0.189501	-1.92479	0.0542554	0.494614	down	NS
PRTG	432.499	-0.950646	0.494106	-1.92397	0.0543582	0.494614	down	NS
PTGS2	90.1232	1.65934	0.862565	1.92373	0.0543887	0.494614	up	NS
RCN1	8405.78	-0.581865	0.302353	-1.92446	0.0542971	0.494614	down	NS
VSNL1	198.986	1.69292	0.879876	1.92404	0.0543491	0.494614	up	NS
TCTN1	1792.48	0.677432	0.352274	1.92303	0.0544767	0.495166	up	NS
RASSF6	191.972	1.72251	0.895942	1.92256	0.054535	0.495446	up	NS
CCDC91	381.042	0.462342	0.240628	1.9214	0.0546813	0.495458	up	NS
CFAP99	96.2497	1.76437	0.918105	1.92175	0.054637	0.495458	up	NS
GLIS2	1216.9	-0.381945	0.198735	-1.92188	0.0546214	0.495458	down	NS
MRPL33	868.719	0.389843	0.202908	1.92128	0.0546961	0.495458	up	NS
RABEPK	423.386	0.452559	0.235558	1.92122	0.0547039	0.495458	up	NS
RSPH4A	736.273	1.38474	0.720833	1.92103	0.0547282	0.495458	up	NS
SEPTIN5	1738.49	0.785191	0.408692	1.92123	0.0547027	0.495458	up	NS
TMEM65	1465.69	-0.513256	0.267294	-1.92019	0.0548334	0.496163	down	NS
SLC27A2	258.369	1.61601	0.842006	1.91924	0.0549541	0.497006	up	NS
[truncated: 16,080 more rows]

## Sheet: DEG_interaction
SYMBOL	baseMean	log2FoldChange	lfcSE	stat	pvalue	padj	up_down	sig
GDF15	1491.49	-1.63113	0.276383	-5.90172	3.59737e-09	9.01968e-05	down	down
F8A3	46.2981	-6.53891	1.32789	-4.9243	8.46645e-07	0.010614	down	down
H2AC19	29.7405	30	6.41019	4.68005	2.8681e-06	0.014686	up	up
RNA5-8SN3	106.098	18.4597	3.94796	4.67576	2.92865e-06	0.014686	up	up
SULT1A4	88.8267	30	6.36516	4.71316	2.43907e-06	0.014686	up	up
APOD	145.715	-2.58032	0.565977	-4.55905	5.13858e-06	0.0184057	down	down
RNU1-27P	98.0434	29.2484	6.37653	4.58688	4.4991e-06	0.0184057	up	up
GPNMB	1279.78	-3.02704	0.679171	-4.45696	8.31316e-06	0.0260545	down	down
ATRIP-TREX1	25.5313	7.47359	1.74954	4.27174	1.93953e-05	0.0540332	up	NS
TENT5C	127.121	-1.34373	0.355238	-3.78261	0.000155193	0.389115	down	NS
MTCO2P12	12688.2	-0.846926	0.235755	-3.5924	0.000327644	0.74682	down	NS
TRIM45	175.253	1.10318	0.309307	3.56663	0.000361598	0.755528	up	NS
MTCO3P12	28540.2	-1.14108	0.32315	-3.5311	0.000413832	0.798154	down	NS
RNA5-8SN2	92.2173	21.1633	6.10303	3.46767	0.000524985	0.940211	up	NS
A1BG	407.013	-0.195546	0.452962	-0.431704	0.665956	0.999947	down	NS
A1BG-AS1	95.9429	0.155288	0.475999	0.326237	0.744245	0.999947	up	NS
A1CF	0.834706	1.87616	6.17995	0.303588	0.761442	0.999947	up	NS
A2M	1830.36	0.670722	0.776602	0.863663	0.387773	0.999947	up	NS
A2M-AS1	173.982	-0.151086	0.559893	-0.269849	0.787277	0.999947	down	NS
A2ML1	0.909653	-4.57253	3.90284	-1.17159	0.241361	0.999947	down	NS
A4GALT	125.198	-0.299908	1.00508	-0.298391	0.765404	0.999947	down	NS
AAAS	1122.63	-0.0223878	0.36307	-0.0616626	0.950832	0.999947	down	NS
AACS	601.539	-0.0830959	0.168714	-0.492524	0.622349	0.999947	down	NS
AACSP1	61.7765	0.461066	3.04479	0.151428	0.879638	0.999947	up	NS
AADAC	2.56331	-1.36859	4.36294	-0.313686	0.75376	0.999947	down	NS
AADACP1	3.79879	-1.65244	2.91231	-0.567398	0.570444	0.999947	down	NS
AADAT	416.698	0.157309	0.428337	0.367256	0.713428	0.999947	up	NS
AAGAB	2185.94	-0.0355879	0.219855	-0.16187	0.871409	0.999947	down	NS
AAK1	1159.34	0.225309	0.281238	0.801135	0.423054	0.999947	up	NS
AAMDC	403.453	0.313711	0.4069	0.770978	0.44072	0.999947	up	NS
AAMP	2161.05	-0.0745354	0.186191	-0.400318	0.688922	0.999947	down	NS
AANAT	40.2927	0.306501	1.62509	0.188606	0.850402	0.999947	up	NS
AAR2	938.024	-0.304406	0.280849	-1.08388	0.278418	0.999947	down	NS
AARD	45.2595	0.397244	0.570143	0.696745	0.485963	0.999947	up	NS
AARS1	3512.32	-0.268153	0.326993	-0.820059	0.412182	0.999947	down	NS
AARS2	506.55	0.0317747	0.418615	0.0759043	0.939495	0.999947	up	NS
AARSD1	491.22	-0.0476536	0.2961	-0.160937	0.872143	0.999947	down	NS
AARSD1P1	35.5646	0.239985	1.35044	0.177709	0.858952	0.999947	up	NS
AASDH	258.165	0.118459	0.366703	0.323037	0.746667	0.999947	up	NS
AASDHPPT	2610.03	0.131993	0.346767	0.380639	0.703471	0.999947	up	NS
AASS	535.301	0.767557	0.611674	1.25485	0.209534	0.999947	up	NS
AATF	864.517	-0.245225	0.1604	-1.52883	0.126306	0.999947	down	NS
AATK	526.628	0.0685086	0.451675	0.151677	0.879442	0.999947	up	NS
ABALON	3.31793	0.496683	1.80854	0.274632	0.783599	0.999947	up	NS
ABAT	2584.4	0.388747	0.529029	0.734831	0.462442	0.999947	up	NS
ABCA1	718.178	0.0320745	0.734898	0.0436448	0.965188	0.999947	up	NS
ABCA10	8.012	-0.0132006	1.26937	-0.0103993	0.991703	0.999947	down	NS
ABCA11P	100.296	-0.0219498	0.605284	-0.0362636	0.971072	0.999947	down	NS
ABCA12	10.2668	3.06603	2.08331	1.47171	0.141098	0.999947	up	NS
ABCA13	276.109	0.173139	1.10966	0.156029	0.87601	0.999947	up	NS
ABCA17P	6.14053	-0.52498	1.14852	-0.457094	0.647603	0.999947	down	NS
ABCA2	1641.12	0.270548	0.358046	0.755625	0.449874	0.999947	up	NS
ABCA3	2068.25	0.183384	0.393908	0.465549	0.641539	0.999947	up	NS
ABCA4	80.2948	-0.161371	0.973598	-0.165747	0.868356	0.999947	down	NS
ABCA5	710.678	0.248279	0.316305	0.784935	0.432492	0.999947	up	NS
ABCA6	1.9734	1.81605	2.88301	0.629912	0.528752	0.999947	up	NS
ABCA7	977.709	0.0343316	0.485465	0.070719	0.943621	0.999947	up	NS
ABCA8	896.204	0.910741	1.10551	0.823822	0.41004	0.999947	up	NS
ABCA9	2.63636	0.244859	3.60398	0.0679412	0.945832	0.999947	up	NS
ABCB1	46.4034	0.14487	0.675044	0.214608	0.830073	0.999947	up	NS
ABCB10	358.068	0.313032	0.259909	1.20439	0.228439	0.999947	up	NS
ABCB10P3	1.62308	-3.36853	3.3436	-1.00746	0.313716	0.999947	down	NS
ABCB4	40.7848	0.488676	0.760887	0.642245	0.520714	0.999947	up	NS
ABCB5	1.1423	-4.05333	6.15312	-0.658743	0.510061	0.999947	down	NS
ABCB6	587.391	-0.238526	0.528155	-0.451621	0.651542	0.999947	down	NS
ABCB7	467.632	-0.140882	0.351836	-0.400418	0.688849	0.999947	down	NS
ABCB8	659.826	0.0869722	0.62897	0.138277	0.890021	0.999947	up	NS
ABCB9	215.458	0.19638	0.4654	0.42196	0.673054	0.999947	up	NS
ABCC1	1033.9	0.275336	0.311823	0.882987	0.377243	0.999947	up	NS
ABCC10	390.888	0.255126	0.338987	0.752611	0.451683	0.999947	up	NS
ABCC11	5.61614	2.34629	1.94014	1.20934	0.226533	0.999947	up	NS
ABCC12	1.02158	1.11598	6.10407	0.182825	0.854935	0.999947	up	NS
ABCC2	9.27774	0.866727	1.26014	0.687801	0.491578	0.999947	up	NS
ABCC3	79.8511	0.1419	1.46169	0.0970797	0.922663	0.999947	up	NS
ABCC4	567.302	-0.355047	0.433655	-0.818731	0.41294	0.999947	down	NS
ABCC5	1343.31	-0.0579143	0.610401	-0.0948791	0.924411	0.999947	down	NS
ABCC6	67.6729	-0.522987	0.80266	-0.651567	0.51468	0.999947	down	NS
ABCC6P1	17.3803	-0.0379512	1.62607	-0.0233393	0.98138	0.999947	down	NS
ABCC6P2	20.0254	-2.30248	0.93493	-2.46273	0.0137883	0.999947	down	NS
ABCC8	166.335	1.34833	1.04971	1.28447	0.198976	0.999947	up	NS
ABCC9	344.659	0.553736	0.650096	0.851775	0.394339	0.999947	up	NS
ABCD1	567.47	-0.0523931	0.391894	-0.133692	0.893646	0.999947	down	NS
ABCD2	443.235	0.626109	0.456922	1.37027	0.170601	0.999947	up	NS
ABCD3	1127.97	0.138201	0.297577	0.464421	0.642346	0.999947	up	NS
ABCD4	1144.24	-0.108242	0.243066	-0.445319	0.656089	0.999947	down	NS
ABCE1	979.032	0.0132725	0.333624	0.0397827	0.968266	0.999947	up	NS
ABCF1	1357.54	0.0327322	0.357598	0.0915336	0.927069	0.999947	up	NS
ABCF2	754.88	0.0319118	0.324883	0.0982255	0.921753	0.999947	up	NS
ABCF2-H2BE1	290.907	-0.214679	0.516007	-0.416039	0.677382	0.999947	down	NS
ABCF2P1	7.40523	-0.91219	1.28014	-0.71257	0.476112	0.999947	down	NS
ABCF3	701.292	-0.0383186	0.163086	-0.23496	0.81424	0.999947	down	NS
ABCG1	2755.05	-0.147056	0.586855	-0.250583	0.802137	0.999947	down	NS
ABCG2	2.00893	-1.31859	2.57608	-0.511862	0.608748	0.999947	down	NS
ABCG4	167.257	0.207616	0.519767	0.399441	0.689568	0.999947	up	NS
ABCG8	2.99922	-0.640744	3.45139	-0.185648	0.852721	0.999947	down	NS
ABHD1	9.39706	-0.626668	1.29552	-0.483718	0.628586	0.999947	down	NS
ABHD10	1151.88	-0.201257	0.274111	-0.734218	0.462816	0.999947	down	NS
ABHD11	388.774	-0.537543	0.517865	-1.038	0.29927	0.999947	down	NS
ABHD11-AS1	4.10165	-1.3072	3.8273	-0.341547	0.732692	0.999947	down	NS
ABHD12	1430.18	-0.106049	0.318324	-0.333147	0.739023	0.999947	down	NS
ABHD12B	7.77299	0.244098	2.17054	0.11246	0.910459	0.999947	up	NS
ABHD13	633.352	0.179979	0.32621	0.551728	0.581135	0.999947	up	NS
ABHD14A	1023.25	-0.224294	0.351801	-0.63756	0.52376	0.999947	down	NS
ABHD14A-ACY1	23.2925	-1.00499	2.26306	-0.444087	0.65698	0.999947	down	NS
ABHD14B	443.635	-0.617229	0.464327	-1.3293	0.18375	0.999947	down	NS
ABHD15	823.486	0.30202	0.468616	0.644493	0.519256	0.999947	up	NS
ABHD16A	1402.07	-0.112719	0.291626	-0.38652	0.699111	0.999947	down	NS
ABHD17A	1625.69	-0.25934	0.393767	-0.658614	0.510143	0.999947	down	NS
ABHD17AP1	40.4843	-0.289789	0.926768	-0.312687	0.754518	0.999947	down	NS
ABHD17AP3	7.13517	0.629992	2.00774	0.313781	0.753687	0.999947	up	NS
ABHD17AP4	9.76555	1.20006	1.74903	0.686131	0.492631	0.999947	up	NS
ABHD17AP5	5.87735	-1.21383	2.00438	-0.605589	0.544788	0.999947	down	NS
ABHD17AP6	12.4399	0.201042	1.55421	0.129354	0.897078	0.999947	up	NS
ABHD17B	651.301	0.28919	0.300228	0.963237	0.335428	0.999947	up	NS
ABHD17C	381.635	0.227542	0.340862	0.667549	0.504421	0.999947	up	NS
ABHD18	279.564	0.151043	0.352693	0.428258	0.668463	0.999947	up	NS
ABHD2	3520.02	-0.512039	0.680081	-0.752909	0.451505	0.999947	down	NS
ABHD3	224.344	-0.0694846	0.263266	-0.263933	0.791832	0.999947	down	NS
ABHD4	1048.98	-0.359	0.513077	-0.699701	0.484114	0.999947	down	NS
ABHD5	538.828	-0.0441749	0.345381	-0.127902	0.898227	0.999947	down	NS
ABHD6	816.808	0.153155	0.666516	0.229785	0.818259	0.999947	up	NS
ABHD8	880.986	-0.301693	0.279895	-1.07788	0.281088	0.999947	down	NS
ABI1	1184.91	-0.239662	0.330497	-0.725156	0.468356	0.999947	down	NS
ABI2	4323.33	0.231961	0.203626	1.13915	0.254639	0.999947	up	NS
ABI3BP	15.4013	-0.546755	1.51675	-0.360477	0.71849	0.999947	down	NS
ABITRAM	622.45	-0.253594	0.392759	-0.645675	0.51849	0.999947	down	NS
ABL1	2602.54	0.21238	0.246986	0.859887	0.389851	0.999947	up	NS
ABL2	594.012	0.357412	0.252449	1.41578	0.15684	0.999947	up	NS
ABLIM1	2813.1	-0.324179	0.562813	-0.575998	0.564617	0.999947	down	NS
ABLIM2	359.422	0.144139	0.401702	0.358822	0.719728	0.999947	up	NS
ABLIM3	550.287	0.39353	0.836387	0.470513	0.637989	0.999947	up	NS
ABO	11.1134	1.7454	1.40864	1.23907	0.215318	0.999947	up	NS
ABR	4743.96	0.0728927	0.187517	0.388727	0.697478	0.999947	up	NS
ABRACL	514.715	-0.047622	0.43186	-0.110272	0.912194	0.999947	down	NS
ABRAXAS1	334.997	0.0887876	0.603236	0.147186	0.882985	0.999947	up	NS
ABRAXAS2	488.71	-0.00895186	0.292578	-0.0305965	0.975591	0.999947	down	NS
ABT1	598.072	-0.265767	0.395288	-0.672337	0.501369	0.999947	down	NS
ABTB1	190.765	0.0890804	0.378153	0.235567	0.813769	0.999947	up	NS
ABTB2	224.685	0.139803	0.656029	0.213105	0.831245	0.999947	up	NS
ACAA1	608.134	0.0070326	0.177092	0.0397115	0.968323	0.999947	up	NS
ACAA2	917.985	0.0243987	0.28666	0.0851138	0.932171	0.999947	up	NS
ACACA	1957.35	0.0599156	0.498573	0.120174	0.904345	0.999947	up	NS
ACACB	299.711	0.302527	0.314821	0.960948	0.336579	0.999947	up	NS
ACAD10	465.327	-0.15115	0.303298	-0.498355	0.618234	0.999947	down	NS
ACAD11	688.315	0.19721	0.225822	0.8733	0.3825	0.999947	up	NS
ACAD8	605.992	0.2535	0.155205	1.63332	0.102402	0.999947	up	NS
ACAD9	707.002	-0.0188804	0.377268	-0.0500451	0.960086	0.999947	down	NS
ACADL	27.9774	-0.885518	0.748713	-1.18272	0.23692	0.999947	down	NS
ACADM	978.151	0.113446	0.326226	0.347753	0.728025	0.999947	up	NS
ACADS	233.064	-0.207039	0.436619	-0.474187	0.635367	0.999947	down	NS
ACADSB	599.956	0.109274	0.31782	0.343824	0.730979	0.999947	up	NS
ACADVL	3531.9	-0.144988	0.25421	-0.570348	0.568441	0.999947	down	NS
ACAN	5.88	0.0530526	1.67411	0.0316901	0.974719	0.999947	up	NS
ACAP1	183.913	0.313686	0.482246	0.65047	0.515389	0.999947	up	NS
ACAP2	773.657	0.307318	0.327688	0.937837	0.348328	0.999947	up	NS
ACAP3	1378.63	0.086817	0.408426	0.212565	0.831667	0.999947	up	NS
ACAT1	754.988	-0.485966	0.300122	-1.61923	0.105398	0.999947	down	NS
ACAT2	1097.85	-0.0432323	0.447989	-0.0965031	0.923121	0.999947	down	NS
ACBD3	1611.54	0.103115	0.348033	0.296281	0.767016	0.999947	up	NS
ACBD3-AS1	10.7852	-1.44753	2.05347	-0.704921	0.480859	0.999947	down	NS
ACBD4	352.119	0.133586	0.406722	0.328446	0.742575	0.999947	up	NS
ACBD5	773.073	0.271077	0.18656	1.45303	0.146216	0.999947	up	NS
ACBD6	956.789	0.111561	0.305621	0.365032	0.715087	0.999947	up	NS
ACBD7	281.097	-0.09004	0.812946	-0.110758	0.911809	0.999947	down	NS
ACCS	62.2111	-0.614824	0.753187	-0.816296	0.414331	0.999947	down	NS
ACD	524.87	-0.224306	0.191725	-1.16994	0.242027	0.999947	down	NS
ACE	162.74	-0.130354	0.875173	-0.148947	0.881596	0.999947	down	NS
ACE2	6.80221	-0.937041	1.26894	-0.738447	0.460243	0.999947	down	NS
ACER1	2.09709	1.60155	2.3083	0.693821	0.487795	0.999947	up	NS
ACER2	184.177	0.463673	0.42847	1.08216	0.279182	0.999947	up	NS
ACER2P1	0.914315	2.13892	4.47926	0.477517	0.632994	0.999947	up	NS
ACER3	516.802	0.108815	0.329194	0.33055	0.740985	0.999947	up	NS
ACHE	1206.46	-0.446534	0.849468	-0.525664	0.599122	0.999947	down	NS
ACIN1	3434.6	0.380484	0.277214	1.37253	0.169899	0.999947	up	NS
ACKR1	108.208	0.697268	0.834862	0.835189	0.403611	0.999947	up	NS
ACKR2	9.26461	-1.51585	1.22384	-1.2386	0.215493	0.999947	down	NS
ACKR3	503.993	-0.736452	0.948856	-0.776147	0.437662	0.999947	down	NS
ACLY	4326.03	0.137384	0.325952	0.421485	0.673401	0.999947	up	NS
ACO1	915.818	-0.0116673	0.293683	-0.0397276	0.96831	0.999947	down	NS
ACO2	3820.69	-0.25	0.356573	-0.701117	0.48323	0.999947	down	NS
ACOT1	86.1281	0.331307	0.832934	0.397759	0.690808	0.999947	up	NS
ACOT11	36.8916	-0.671316	0.978063	-0.686373	0.492478	0.999947	down	NS
ACOT12	2.28663	3.51561	2.54296	1.38249	0.166821	0.999947	up	NS
ACOT13	739.676	-0.257433	0.318699	-0.807763	0.419227	0.999947	down	NS
ACOT2	218.988	-0.36112	0.491781	-0.734311	0.462759	0.999947	down	NS
ACOT4	13.4234	1.18437	1.58344	0.747972	0.454477	0.999947	up	NS
ACOT7	2373.94	0.0406107	0.483091	0.0840643	0.933005	0.999947	up	NS
ACOT8	389.054	-0.155158	0.387414	-0.400498	0.68879	0.999947	down	NS
ACOT9	596.556	-0.111449	0.603048	-0.184809	0.853378	0.999947	down	NS
ACOX1	1275.89	0.0914742	0.195376	0.468196	0.639644	0.999947	up	NS
ACOX2	108.001	-0.181088	0.657959	-0.275227	0.783142	0.999947	down	NS
ACOX3	414.677	-0.387644	0.618279	-0.626973	0.530677	0.999947	down	NS
ACOXL	3.63771	0.086003	2.33753	0.0367922	0.970651	0.999947	up	NS
ACOXL-AS1	1.30712	-1.92542	3.86653	-0.497971	0.618505	0.999947	down	NS
ACP1	3012.68	-0.0706668	0.219111	-0.322516	0.747062	0.999947	down	NS
ACP2	1244.47	-0.0883032	0.346882	-0.254563	0.799061	0.999947	down	NS
ACP3	70.3714	-0.990559	0.938717	-1.05523	0.291322	0.999947	down	NS
ACP5	60.1734	-0.0408553	1.82021	-0.0224454	0.982093	0.999947	down	NS
ACP6	363.964	0.159083	0.471435	0.337444	0.735782	0.999947	up	NS
ACP7	1.71219	2.56639	3.5394	0.725092	0.468396	0.999947	up	NS
ACR	17.2176	1.10048	1.22237	0.900284	0.367969	0.999947	up	NS
ACRBP	72.9373	-0.143071	0.742701	-0.192636	0.847244	0.999947	down	NS
ACRP1	1.02073	-2.75013	4.83849	-0.568386	0.569773	0.999947	down	NS
ACRV1	1.91222	2.12254	2.62094	0.809837	0.418034	0.999947	up	NS
ACSBG1	11.8138	-1.70227	1.76591	-0.963963	0.335065	0.999947	down	NS
ACSBG2	0.76342	-3.65336	6.46226	-0.565338	0.571844	0.999947	down	NS
ACSF2	355.856	-0.257457	0.305586	-0.842504	0.399506	0.999947	down	NS
ACSF3	351.24	0.062965	0.372953	0.168829	0.865931	0.999947	up	NS
ACSL1	767.98	-0.616954	0.44252	-1.39418	0.163262	0.999947	down	NS
ACSL3	2498.97	-0.233526	0.295907	-0.789187	0.430003	0.999947	down	NS
ACSL4	2046.63	0.155546	0.551233	0.282178	0.777807	0.999947	up	NS
ACSL5	12.099	0.0918809	1.57094	0.0584879	0.95336	0.999947	up	NS
ACSL6	211.127	0.483582	0.651144	0.742664	0.457685	0.999947	up	NS
ACSL6-AS1	1.14691	-0.606792	6.54821	-0.0926655	0.926169	0.999947	down	NS
ACSM1	12.6578	0.0549107	1.66574	0.0329648	0.973703	0.999947	up	NS
ACSM3	12.132	-1.2336	1.56711	-0.787182	0.431175	0.999947	down	NS
ACSM5	0.867835	0.612548	3.25493	0.188191	0.850727	0.999947	up	NS
ACSS1	354.553	-0.445671	0.646287	-0.689587	0.490454	0.999947	down	NS
ACSS2	653.742	-0.0255036	0.217841	-0.117074	0.906801	0.999947	down	NS
ACSS3	781.905	0.0375389	0.815564	0.0460281	0.963288	0.999947	up	NS
ACTA1	101.72	0.664165	1.22395	0.54264	0.587377	0.999947	up	NS
ACTA2	2343.42	0.370876	0.871936	0.425348	0.670583	0.999947	up	NS
ACTA2-AS1	1.36854	5.2492	4.93468	1.06374	0.287448	0.999947	up	NS
ACTB	99794.1	0.20821	0.47178	0.441328	0.658976	0.999947	up	NS
ACTBL2	46.6727	1.30889	1.33624	0.97953	0.327318	0.999947	up	NS
ACTBP1	14.0135	-0.733168	1.43225	-0.511901	0.608721	0.999947	down	NS
ACTBP10	8.07113	0.302177	1.84211	0.164039	0.8697	0.999947	up	NS
ACTBP11	4.21852	1.41978	2.12904	0.666862	0.504861	0.999947	up	NS
ACTBP12	4.28862	-0.433547	1.79954	-0.240921	0.809617	0.999947	down	NS
ACTBP15	2.40579	0.90523	2.77058	0.326729	0.743873	0.999947	up	NS
ACTBP2	15.3122	1.67283	1.73954	0.961647	0.336227	0.999947	up	NS
ACTBP4	1.74235	-0.858175	3.92448	-0.218672	0.826905	0.999947	down	NS
ACTBP7	9.35764	-0.358243	2.21582	-0.161675	0.871561	0.999947	down	NS
ACTBP8	0.921685	1.50197	4.57658	0.328187	0.74277	0.999947	up	NS
ACTBP9	1.76907	0.892804	3.84593	0.232143	0.816427	0.999947	up	NS
ACTC1	464.03	0.744821	1.91049	0.389859	0.696641	0.999947	up	NS
ACTG1	117402	-0.017503	0.255447	-0.0685189	0.945373	0.999947	down	NS
ACTG1P1	17.1677	0.133654	1.22973	0.108685	0.913452	0.999947	up	NS
ACTG1P10	3.63217	0.283704	2.59616	0.109278	0.912982	0.999947	up	NS
ACTG1P11	16.9942	-0.598193	3.38932	-0.176493	0.859906	0.999947	down	NS
ACTG1P12	32.983	-1.68474	0.832557	-2.02358	0.0430137	0.999947	down	NS
ACTG1P14	134.337	-0.414961	0.820548	-0.505712	0.613059	0.999947	down	NS
ACTG1P15	2.35396	-3.68891	2.58511	-1.42699	0.153584	0.999947	down	NS
ACTG1P16	5.90055	1.2584	1.47019	0.855946	0.392027	0.999947	up	NS
ACTG1P17	6.49767	0.415379	1.29732	0.320182	0.74883	0.999947	up	NS
ACTG1P19	3.56849	-1.21882	2.18697	-0.55731	0.577316	0.999947	down	NS
ACTG1P2	2.05456	5.39932	6.45993	0.835817	0.403258	0.999947	up	NS
ACTG1P20	22.1411	0.816777	1.18709	0.688047	0.491423	0.999947	up	NS
ACTG1P21	12.8285	-0.666775	1.59295	-0.418578	0.675524	0.999947	down	NS
ACTG1P23	1.90822	-4.20523	3.12159	-1.34714	0.177934	0.999947	down	NS
ACTG1P24	10.4506	-2.65807	1.85062	-1.43632	0.150912	0.999947	down	NS
ACTG1P25	14.3452	0.106309	0.953415	0.111503	0.911217	0.999947	up	NS
ACTG1P3	2.63196	1.18236	2.8977	0.408035	0.683248	0.999947	up	NS
ACTG1P4	14.4654	0.802961	1.5675	0.512254	0.608473	0.999947	up	NS
ACTG1P9	1.43422	0.629136	3.40347	0.184851	0.853346	0.999947	up	NS
ACTG2	715.441	-0.21964	0.995993	-0.220524	0.825463	0.999947	down	NS
ACTL10	8.76548	0.233197	1.16086	0.200883	0.84079	0.999947	up	NS
ACTL6A	844.798	-0.0922694	0.257315	-0.358586	0.719905	0.999947	down	NS
ACTL6B	793.672	-0.184132	0.745692	-0.246928	0.804964	0.999947	down	NS
ACTL7B	1.5906	1.71483	3.37782	0.507672	0.611684	0.999947	up	NS
ACTL8	0.852099	-3.42893	4.19459	-0.817465	0.413663	0.999947	down	NS
ACTN1	2198.48	0.270636	0.540236	0.500959	0.6164	0.999947	up	NS
ACTN2	63.4855	0.630038	1.14515	0.550181	0.582195	0.999947	up	NS
ACTN3	13.1715	-0.561316	1.23353	-0.455047	0.649075	0.999947	down	NS
ACTN4	5261.14	0.229628	0.470354	0.488203	0.625406	0.999947	up	NS
ACTN4P1	31.5465	-0.83456	0.752903	-1.10846	0.267665	0.999947	down	NS
ACTR10	1927.69	-0.0441693	0.262389	-0.168335	0.86632	0.999947	down	NS
ACTR1A	5158.14	-0.0688453	0.25711	-0.267767	0.788879	0.999947	down	NS
ACTR1AP1	6.20247	-2.05055	1.90103	-1.07865	0.280743	0.999947	down	NS
ACTR1B	2323.44	-0.207636	0.27386	-0.758181	0.448343	0.999947	down	NS
ACTR2	5654.58	0.130286	0.286558	0.454658	0.649355	0.999947	up	NS
ACTR3	3931.59	0.0857274	0.256158	0.334666	0.737877	0.999947	up	NS
ACTR3-AS1	6.59622	0.0250026	1.981	0.0126212	0.98993	0.999947	up	NS
ACTR3B	318.234	-0.11961	0.266541	-0.448748	0.653613	0.999947	down	NS
ACTR3C	65.5721	-0.891647	0.58418	-1.52632	0.126929	0.999947	down	NS
ACTR3P2	7.59965	-2.64612	1.5616	-1.69449	0.0901724	0.999947	down	NS
ACTR5	158.209	0.0929797	0.286478	0.324561	0.745513	0.999947	up	NS
ACTR6	574.986	0.159855	0.367491	0.434989	0.66357	0.999947	up	NS
ACTR8	1107.9	0.0868754	0.241159	0.360241	0.718667	0.999947	up	NS
ACTRT3	40.442	0.0931006	0.745605	0.124866	0.90063	0.999947	up	NS
ACVR1	804.281	-0.00406655	0.224772	-0.0180919	0.985566	0.999947	down	NS
ACVR1B	1823.9	0.112162	0.300832	0.37284	0.709268	0.999947	up	NS
ACVR1C	27.4435	-0.519102	0.810121	-0.640771	0.521672	0.999947	down	NS
ACVR2A	1000.53	0.161159	0.355733	0.453035	0.650524	0.999947	up	NS
ACVR2B	1609.26	0.228387	0.33665	0.67841	0.497512	0.999947	up	NS
ACVR2B-AS1	23.4657	0.289877	0.85264	0.339976	0.733875	0.999947	up	NS
ACVRL1	6.38768	1.06457	1.79114	0.594352	0.552277	0.999947	up	NS
ACY1	174.738	-0.125945	0.559291	-0.225187	0.821834	0.999947	down	NS
ACYP1	469.74	-0.373963	0.493199	-0.758238	0.448308	0.999947	down	NS
ACYP2	277.902	-0.032483	0.338902	-0.0958477	0.923642	0.999947	down	NS
ADA	151.079	-0.464678	0.39648	-1.17201	0.241194	0.999947	down	NS
ADA2	1256.61	-0.333469	0.936374	-0.356128	0.721744	0.999947	down	NS
ADAD2	0.96016	1.95203	5.00096	0.390331	0.696292	0.999947	up	NS
ADAL	299.193	-0.0462454	0.47262	-0.097849	0.922052	0.999947	down	NS
ADAM10	1744.65	0.080615	0.346336	0.232765	0.815944	0.999947	up	NS
ADAM11	256.584	0.36071	0.470449	0.766736	0.443239	0.999947	up	NS
ADAM12	159.678	-0.100275	0.828088	-0.121093	0.903618	0.999947	down	NS
ADAM15	758.486	-0.167738	0.323736	-0.518132	0.604366	0.999947	down	NS
ADAM17	1398.58	0.31588	0.242647	1.30181	0.192982	0.999947	up	NS
ADAM19	965.072	0.899528	0.688843	1.30585	0.191602	0.999947	up	NS
ADAM20	15.1832	-0.434046	0.946698	-0.458484	0.646605	0.999947	down	NS
ADAM20P1	22.9587	0.0518643	1.00591	0.0515598	0.958879	0.999947	up	NS
ADAM21	3.00902	1.29553	2.11671	0.612048	0.540506	0.999947	up	NS
ADAM22	386.4	0.377347	0.418379	0.901924	0.367097	0.999947	up	NS
ADAM23	986.42	0.638036	0.429211	1.48653	0.137139	0.999947	up	NS
ADAM28	43.1483	0.459352	1.25692	0.365459	0.714769	0.999947	up	NS
ADAM29	8.40038	-0.474215	1.91908	-0.247106	0.804826	0.999947	down	NS
ADAM32	7.25112	0.86467	1.20448	0.717877	0.472833	0.999947	up	NS
ADAM33	13.4037	-0.922872	1.12235	-0.822268	0.410924	0.999947	down	NS
ADAM8	68.9571	0.874088	0.97785	0.893888	0.371382	0.999947	up	NS
ADAM9	2123.67	0.432935	0.265484	1.63073	0.102946	0.999947	up	NS
ADAMTS1	2781.24	0.162375	0.542457	0.299332	0.764687	0.999947	up	NS
ADAMTS10	805.296	0.289578	0.283079	1.02296	0.306328	0.999947	up	NS
ADAMTS12	477.676	0.473382	0.335997	1.40889	0.158868	0.999947	up	NS
ADAMTS13	219.172	0.679557	0.593917	1.1442	0.252543	0.999947	up	NS
ADAMTS14	18.5251	1.0597	1.42891	0.741615	0.458321	0.999947	up	NS
ADAMTS15	166.387	0.649327	0.668688	0.971048	0.331525	0.999947	up	NS
ADAMTS16	163.151	0.797982	0.988002	0.807672	0.419279	0.999947	up	NS
ADAMTS16-DT	28.5161	1.79838	1.09734	1.63886	0.101243	0.999947	up	NS
ADAMTS17	28.8739	-0.379578	1.35269	-0.280609	0.77901	0.999947	down	NS
ADAMTS18	287.218	-0.571589	0.964293	-0.592754	0.553346	0.999947	down	NS
ADAMTS19	25.8508	0.36071	1.04909	0.343831	0.730973	0.999947	up	NS
ADAMTS2	255.731	0.711299	0.743992	0.956058	0.339043	0.999947	up	NS
ADAMTS20	14.6708	-0.692856	1.55498	-0.445571	0.655907	0.999947	down	NS
ADAMTS3	383.223	0.908786	0.702525	1.2936	0.195804	0.999947	up	NS
ADAMTS4	52.0383	0.704321	0.881057	0.799404	0.424056	0.999947	up	NS
ADAMTS5	236.044	0.00672732	0.653882	0.0102883	0.991791	0.999947	up	NS
ADAMTS6	331.966	-0.0112049	0.809307	-0.013845	0.988954	0.999947	down	NS
ADAMTS7	910.456	0.603392	0.248087	2.43218	0.0150084	0.999947	up	NS
ADAMTS7P1	12.4175	0.568425	1.23842	0.458991	0.64624	0.999947	up	NS
ADAMTS7P3	10.9605	1.11081	1.01839	1.09075	0.275385	0.999947	up	NS
ADAMTS7P4	5.80191	0.615731	2.31931	0.26548	0.79064	0.999947	up	NS
ADAMTS8	76.7741	0.51434	0.730859	0.703748	0.48159	0.999947	up	NS
ADAMTS9	515.322	-0.221	0.714865	-0.309149	0.757208	0.999947	down	NS
ADAMTS9-AS2	22.8328	-0.294132	0.680114	-0.432475	0.665397	0.999947	down	NS
ADAMTSL1	461.951	0.420848	0.728637	0.577583	0.563546	0.999947	up	NS
ADAMTSL2	201.304	-0.0961841	0.859937	-0.11185	0.910942	0.999947	down	NS
ADAMTSL3	16.4062	0.64479	1.01433	0.635681	0.524984	0.999947	up	NS
ADAMTSL4	614.532	-0.315279	0.922494	-0.341768	0.732525	0.999947	down	NS
ADAMTSL4-AS1	2.199	-1.38383	3.44854	-0.401279	0.688215	0.999947	down	NS
ADAMTSL4-AS2	1.21338	0.0421591	5.50832	0.00765372	0.993893	0.999947	up	NS
ADAMTSL5	20.9088	-0.350492	1.64346	-0.213265	0.83112	0.999947	down	NS
ADAP1	559.205	-0.414183	0.418683	-0.989253	0.322539	0.999947	down	NS
ADAP2	30.0495	-0.327975	0.689316	-0.475798	0.634219	0.999947	down	NS
ADAR	4481.66	0.0484598	0.209908	0.230862	0.817422	0.999947	up	NS
ADARB1	474.227	0.434002	0.413574	1.04939	0.293998	0.999947	up	NS
ADARB2	204.502	0.777445	0.903635	0.860352	0.389595	0.999947	up	NS
ADAT1	307.232	0.262152	0.281279	0.931998	0.351338	0.999947	up	NS
ADAT2	187.333	0.28676	0.545713	0.525479	0.59925	0.999947	up	NS
ADAT3	49.667	0.0437457	0.705624	0.0619958	0.950566	0.999947	up	NS
ADCK1	214.246	0.111206	0.393453	0.28264	0.777453	0.999947	up	NS
ADCK2	565.678	-0.062304	0.399899	-0.155799	0.876191	0.999947	down	NS
ADCK5	106.086	-0.0533666	0.452271	-0.117997	0.90607	0.999947	down	NS
ADCY1	558.521	0.0219809	0.596919	0.036824	0.970625	0.999947	up	NS
ADCY10	4.53516	-0.274954	1.66975	-0.164668	0.869205	0.999947	down	NS
ADCY10P1	23.8927	-0.117625	1.35291	-0.0869421	0.930718	0.999947	down	NS
ADCY2	646.51	0.276265	0.772072	0.357823	0.720476	0.999947	up	NS
ADCY3	431.11	0.479961	0.251976	1.90479	0.0568078	0.999947	up	NS
ADCY4	2.35791	-2.02586	2.75798	-0.734547	0.462616	0.999947	down	NS
ADCY5	660.638	0.335375	0.712057	0.470994	0.637645	0.999947	up	NS
ADCY6	1271.17	0.189009	0.242581	0.779156	0.435888	0.999947	up	NS
ADCY6-DT	5.8274	0.644653	1.34384	0.47971	0.631434	0.999947	up	NS
ADCY7	361.027	0.343693	0.286565	1.19936	0.23039	0.999947	up	NS
ADCY8	117.317	-0.85037	1.02173	-0.832285	0.405248	0.999947	down	NS
ADCY9	423.033	0.172779	0.263486	0.655742	0.51199	0.999947	up	NS
ADCYAP1	1626.57	0.230393	0.739145	0.311702	0.755267	0.999947	up	NS
ADCYAP1R1	328.3	0.420307	0.734951	0.571884	0.567401	0.999947	up	NS
ADD1	5470.68	0.111737	0.184412	0.605908	0.544576	0.999947	up	NS
ADD2	1826.45	0.54781	0.465792	1.17608	0.239562	0.999947	up	NS
ADD3	2084.55	0.139033	0.528561	0.26304	0.79252	0.999947	up	NS
ADD3-AS1	12.2175	0.367082	1.04735	0.350488	0.725973	0.999947	up	NS
ADGB	70.7859	-1.89399	1.89474	-0.9996	0.317504	0.999947	down	NS
ADGRA1	316.308	0.356735	0.619002	0.576306	0.564408	0.999947	up	NS
ADGRA2	255.846	-0.494407	0.51228	-0.96511	0.33449	0.999947	down	NS
ADGRA3	1257.98	0.212504	0.361027	0.58861	0.556123	0.999947	up	NS
ADGRB1	710.272	1.06061	0.45807	2.3154	0.0205911	0.999947	up	NS
ADGRB2	1658.6	0.298962	0.413806	0.722469	0.470006	0.999947	up	NS
ADGRB3	321.415	0.678337	0.603221	1.12452	0.260791	0.999947	up	NS
ADGRD1	135.366	-0.136437	0.795807	-0.171445	0.863874	0.999947	down	NS
ADGRE2	2.42779	0.440852	1.94493	0.226668	0.820682	0.999947	up	NS
ADGRE5	59.2043	-0.0207869	0.684069	-0.0303871	0.975758	0.999947	down	NS
ADGRF1	16.7967	-4.40692	3.57118	-1.23402	0.217194	0.999947	down	NS
ADGRF2	3.64686	-2.97344	2.27376	-1.30772	0.190968	0.999947	down	NS
ADGRF3	7.5264	-0.786832	1.48892	-0.528457	0.597183	0.999947	down	NS
ADGRF4	4.37966	-1.03768	1.72606	-0.601185	0.547717	0.999947	down	NS
ADGRF5	1.9555	1.60007	2.3978	0.667308	0.504575	0.999947	up	NS
ADGRG1	3320.74	0.0382827	0.310166	0.123426	0.901769	0.999947	up	NS
ADGRG2	247.076	-1.88717	0.73377	-2.57188	0.0101149	0.999947	down	NS
ADGRG3	11.625	0.144296	1.05319	0.137008	0.891024	0.999947	up	NS
ADGRG5	26.6874	-0.00466635	1.26897	-0.00367728	0.997066	0.999947	down	NS
ADGRG6	240.366	1.08334	0.870604	1.24436	0.213368	0.999947	up	NS
ADGRG7	1.78445	-2.0586	4.02832	-0.511031	0.60933	0.999947	down	NS
ADGRL1	4198.71	0.180126	0.309216	0.582525	0.560213	0.999947	up	NS
ADGRL1-AS1	46.8294	0.574642	0.738251	0.778382	0.436344	0.999947	up	NS
ADGRL2	1923.61	0.442838	0.254115	1.74267	0.0813918	0.999947	up	NS
ADGRL3	3266.22	0.596211	0.597311	0.998158	0.318203	0.999947	up	NS
ADGRL4	6.00226	2.45133	3.17521	0.772021	0.440102	0.999947	up	NS
ADGRV1	1733.66	0.398489	0.274842	1.44988	0.147092	0.999947	up	NS
ADH1B	1.09596	-3.41174	4.48379	-0.760904	0.446714	0.999947	down	NS
ADH1C	1.18995	1.98428	3.44816	0.575461	0.56498	0.999947	up	NS
ADH5	3139.49	0.0524735	0.21292	0.246447	0.805336	0.999947	up	NS
ADH5P3	2.85052	1.0831	2.03142	0.533174	0.593913	0.999947	up	NS
ADH5P4	19.5381	0.0638895	1.18817	0.0537713	0.957117	0.999947	up	NS
ADH7	3.13903	-2.11881	2.51356	-0.84295	0.399257	0.999947	down	NS
ADHFE1	70.853	0.125895	0.847173	0.148606	0.881864	0.999947	up	NS
ADI1	517.425	0.121001	0.542433	0.223072	0.82348	0.999947	up	NS
ADIPOQ	58.1077	-1.14249	0.798645	-1.43054	0.152562	0.999947	down	NS
ADIPOR1	2827.97	-0.391862	0.2215	-1.76913	0.076872	0.999947	down	NS
ADIPOR2	1269.67	-0.187785	0.199763	-0.94004	0.347197	0.999947	down	NS
ADIRF	2.64999	-0.952274	3.00285	-0.317123	0.75115	0.999947	down	NS
ADIRF-AS1	38.8592	0.735014	1.03833	0.70788	0.47902	0.999947	up	NS
ADK	460.622	-0.129419	0.261854	-0.494242	0.621135	0.999947	down	NS
ADM	164.913	-0.90761	0.472766	-1.91979	0.0548846	0.999947	down	NS
ADM-DT	0.83431	2.00894	6.14937	0.32669	0.743902	0.999947	up	NS
ADM2	68.3786	-0.148089	0.870216	-0.170175	0.864872	0.999947	down	NS
ADM5	53.7284	0.303074	0.522256	0.580317	0.561701	0.999947	up	NS
ADNP	3709.52	0.193116	0.26902	0.71785	0.47285	0.999947	up	NS
ADNP-AS1	7.95927	0.0924766	1.27976	0.0722609	0.942394	0.999947	up	NS
ADNP2	1035.65	0.147305	0.203937	0.722308	0.470105	0.999947	up	NS
ADO	822.825	-0.109084	0.250791	-0.43496	0.663591	0.999947	down	NS
ADORA1	72.3279	-0.430346	1.53922	-0.279588	0.779794	0.999947	down	NS
ADORA2A	111.32	-0.261561	1.00684	-0.259784	0.79503	0.999947	down	NS
ADORA2B	22.6959	-0.277199	1.14611	-0.241861	0.808888	0.999947	down	NS
ADPGK	683.376	-0.203836	0.28321	-0.719735	0.471688	0.999947	down	NS
ADPRH	55.5699	-1.07419	0.648238	-1.6571	0.0974999	0.999947	down	NS
ADPRHL1	42.7576	0.142261	0.610254	0.233117	0.81567	0.999947	up	NS
ADPRM	127.203	-0.129889	0.333356	-0.389642	0.696802	0.999947	down	NS
ADPRS	707.25	-0.283394	0.265872	-1.0659	0.286468	0.999947	down	NS
ADRA1A	19.8381	0.671027	1.27032	0.528235	0.597336	0.999947	up	NS
ADRA1B	63.1684	-0.737449	1.01926	-0.723514	0.469364	0.999947	down	NS
ADRA1D	4.77966	-2.22908	1.91102	-1.16643	0.24344	0.999947	down	NS
ADRA2A	63.8925	-0.0255083	0.551168	-0.0462804	0.963087	0.999947	down	NS
ADRA2B	7.17216	-2.15797	1.36093	-1.58565	0.112818	0.999947	down	NS
ADRA2C	87.0366	-0.394512	0.74121	-0.532253	0.59455	0.999947	down	NS
ADRB1	61.3297	-2.02827	1.44342	-1.40518	0.159967	0.999947	down	NS
ADRB2	18.5952	0.897913	0.794026	1.13084	0.258124	0.999947	up	NS
ADRB3	1.0249	2.99302	3.39611	0.881308	0.378151	0.999947	up	NS
ADRM1	1347.39	-0.228662	0.222996	-1.02541	0.305171	0.999947	down	NS
ADSL	1155.02	-0.0925947	0.403696	-0.229368	0.818583	0.999947	down	NS
ADSS1	465.047	-0.331588	0.331596	-0.999977	0.317322	0.999947	down	NS
ADSS2	1662.6	-0.150896	0.356886	-0.422814	0.672431	0.999947	down	NS
ADTRP	11.7539	-1.02525	1.38152	-0.742112	0.458019	0.999947	down	NS
AEBP1	1211.18	-0.169657	0.930649	-0.1823	0.855347	0.999947	down	NS
AEBP2	758.944	0.336031	0.291553	1.15256	0.249093	0.999947	up	NS
AEN	1138.32	-0.0721073	0.753563	-0.0956886	0.923768	0.999947	down	NS
AFAP1	1196.03	0.468403	0.3388	1.38254	0.166807	0.999947	up	NS
AFAP1-AS1	6.17104	0.55125	1.3507	0.408121	0.683184	0.999947	up	NS
AFAP1L1	13.4201	0.686684	1.19519	0.574541	0.565602	0.999947	up	NS
AFAP1L2	86.5396	0.299721	0.712759	0.420508	0.674115	0.999947	up	NS
AFDN	3325.59	0.354148	0.378406	0.935893	0.349328	0.999947	up	NS
AFDN-DT	40.2504	0.0215598	1.03365	0.0208578	0.983359	0.999947	up	NS
AFF1	815.986	0.520491	0.414948	1.25435	0.209714	0.999947	up	NS
AFF1-AS1	9.63126	-0.57826	1.58371	-0.36513	0.715014	0.999947	down	NS
AFF2	865.7	0.396433	0.87593	0.452586	0.650847	0.999947	up	NS
AFF3	969.219	0.490838	0.408537	1.20145	0.229576	0.999947	up	NS
AFF4	4030.59	0.204648	0.262096	0.780813	0.434913	0.999947	up	NS
AFG1L	122.189	0.0628958	0.354602	0.17737	0.859218	0.999947	up	NS
AFG3L1P	260.029	0.862573	0.498893	1.72898	0.0838135	0.999947	up	NS
AFG3L2	1317.95	0.0345677	0.236613	0.146094	0.883847	0.999947	up	NS
AFG3L2P1	1.84757	0.9083	2.95285	0.307601	0.758386	0.999947	up	NS
AFMID	242.731	0.0735643	0.747336	0.0984353	0.921587	0.999947	up	NS
AFP	2.839	-0.412682	2.64318	-0.156131	0.87593	0.999947	down	NS
AFTPH	918.684	0.0314239	0.206539	0.152145	0.879073	0.999947	up	NS
AFTPH-DT	20.6754	-0.5551	0.691677	-0.802542	0.42224	0.999947	down	NS
AGA	399.271	0.0235398	0.231829	0.101539	0.919122	0.999947	up	NS
AGA-DT	18.5608	1.22536	1.75264	0.699154	0.484456	0.999947	up	NS
AGAP1	2008.19	0.210826	0.538172	0.391744	0.695247	0.999947	up	NS
AGAP1-IT1	2.21411	-1.7877	2.06732	-0.86474	0.387182	0.999947	down	NS
AGAP10P	9.82883	0.236688	2.0738	0.114132	0.909133	0.999947	up	NS
AGAP11	14.6278	0.697024	1.03021	0.676586	0.498669	0.999947	up	NS
AGAP12P	21.0836	0.124843	1.52036	0.0821144	0.934556	0.999947	up	NS
AGAP13P	41.3234	-0.296697	1.1326	-0.261962	0.793351	0.999947	down	NS
AGAP14P	3.42407	0.961256	2.58615	0.371694	0.71012	0.999947	up	NS
AGAP2	1015.47	0.371389	0.794967	0.467175	0.640375	0.999947	up	NS
AGAP2-AS1	46.8227	-0.0450632	0.719601	-0.0626224	0.950067	0.999947	down	NS
AGAP3	1779.86	-0.0622788	0.370052	-0.168298	0.866349	0.999947	down	NS
AGAP4	192.352	0.89464	0.992739	0.901183	0.367491	0.999947	up	NS
AGAP5	57.6498	0.461191	0.572089	0.806153	0.420155	0.999947	up	NS
AGAP6	176.327	1.93787	1.61314	1.2013	0.229634	0.999947	up	NS
AGAP7P	40.9346	-0.258715	1.0055	-0.257301	0.796947	0.999947	down	NS
AGAP9	72.6277	2.57294	1.97224	1.30458	0.192036	0.999947	up	NS
AGBL1	4.26742	-0.941668	2.046	-0.460248	0.645338	0.999947	down	NS
AGBL2	123.506	0.0220015	1.14526	0.0192109	0.984673	0.999947	up	NS
AGBL3	59.7046	-0.51358	0.433914	-1.1836	0.236572	0.999947	down	NS
AGBL4	81.0044	0.212719	1.31678	0.161545	0.871664	0.999947	up	NS
AGBL5	1523.51	0.0679574	0.213519	0.318274	0.750277	0.999947	up	NS
AGBL5-AS1	2.60765	1.42329	2.42787	0.586227	0.557723	0.999947	up	NS
AGER	350.036	0.517049	0.738663	0.69998	0.48394	0.999947	up	NS
AGFG1	1555.41	0.194371	0.178874	1.08664	0.277198	0.999947	up	NS
AGFG2	234.234	0.039299	0.374414	0.104961	0.916406	0.999947	up	NS
AGGF1	1153.54	0.119117	0.181088	0.657783	0.510678	0.999947	up	NS
AGK	778.327	-0.0237022	0.283101	-0.0837233	0.933276	0.999947	down	NS
AGK-DT	3.2423	0.348757	3.05666	0.114098	0.909161	0.999947	up	NS
AGKP2	3.77287	-0.275477	1.62121	-0.16992	0.865073	0.999947	down	NS
AGL	726.931	0.447816	0.26862	1.6671	0.0954942	0.999947	up	NS
AGMAT	8.30314	0.881988	1.17569	0.750185	0.453143	0.999947	up	NS
AGMO	17.1461	-0.0623608	1.10641	-0.0563632	0.955052	0.999947	down	NS
AGO1	1383.42	0.211775	0.345848	0.612336	0.540315	0.999947	up	NS
AGO2	1212.45	0.197701	0.290946	0.679511	0.496814	0.999947	up	NS
AGO3	819.59	0.23738	0.309209	0.7677	0.442665	0.999947	up	NS
AGO4	1030.54	0.306134	0.249536	1.22682	0.219892	0.999947	up	NS
AGPAT1	3633.45	0.0398547	0.344762	0.115601	0.907969	0.999947	up	NS
AGPAT2	436.154	-0.101105	0.22412	-0.451118	0.651904	0.999947	down	NS
AGPAT3	1271.63	0.210054	0.233103	0.901124	0.367523	0.999947	up	NS
AGPAT4	1268.44	0.214831	0.236385	0.90882	0.363445	0.999947	up	NS
AGPAT4-IT1	4.44197	0.918385	2.2685	0.404843	0.685593	0.999947	up	NS
AGPAT5	1065.88	0.338331	0.235083	1.4392	0.150095	0.999947	up	NS
AGPS	976.649	0.0402088	0.198638	0.202423	0.839586	0.999947	up	NS
AGR2	44.8283	-1.2701	1.54523	-0.821948	0.411107	0.999947	down	NS
AGR3	213.454	-2.31706	2.1009	-1.10289	0.270076	0.999947	down	NS
AGRN	6300.02	0.327053	0.204479	1.59944	0.109722	0.999947	up	NS
AGT	112.302	-0.3379	1.22926	-0.27488	0.783409	0.999947	down	NS
AGTPBP1	1141.47	0.100685	0.239358	0.420647	0.674013	0.999947	up	NS
AGTR1	19.0438	2.45356	1.58851	1.54456	0.122452	0.999947	up	NS
AGTR2	1.9062	-2.61468	4.35023	-0.601045	0.54781	0.999947	down	NS
AGTRAP	385.271	-0.158267	0.428492	-0.369358	0.711861	0.999947	down	NS
AGXT	1.32311	-3.09132	3.34967	-0.922873	0.356073	0.999947	down	NS
AHCTF1	1046.81	0.219152	0.245754	0.891754	0.372525	0.999947	up	NS
AHCTF1P1	59.0935	0.250256	0.818593	0.305714	0.759822	0.999947	up	NS
AHCY	3324.98	-0.256283	0.285056	-0.899063	0.368619	0.999947	down	NS
AHCYL1	3481.99	-0.175855	0.279745	-0.628626	0.529594	0.999947	down	NS
AHCYL2	3133.16	0.296374	0.353646	0.838051	0.402002	0.999947	up	NS
AHCYP2	2.2792	1.12427	2.45844	0.457309	0.647449	0.999947	up	NS
AHCYP4	1.97486	-1.04643	2.8275	-0.370089	0.711316	0.999947	down	NS
AHCYP5	1.52932	-0.384044	4.13681	-0.0928359	0.926034	0.999947	down	NS
AHCYP7	2.68212	-1.88635	2.55843	-0.737308	0.460935	0.999947	down	NS
AHDC1	1522.87	0.387107	0.238082	1.62594	0.103963	0.999947	up	NS
AHI1	958.68	0.197253	0.303714	0.64947	0.516035	0.999947	up	NS
AHNAK	2306.82	-0.0489698	0.595672	-0.0822093	0.93448	0.999947	down	NS
AHNAK2	564.208	0.443737	0.858845	0.516667	0.605389	0.999947	up	NS
AHR	425.599	0.0022582	0.572605	0.00394373	0.996853	0.999947	up	NS
AHRR	309.534	-0.0607601	0.662922	-0.0916549	0.926972	0.999947	down	NS
AHSA1	2002.11	-0.451721	0.259215	-1.74265	0.0813951	0.999947	down	NS
AHSA2P	1156.35	0.609423	0.638046	0.95514	0.339507	0.999947	up	NS
AHSG	1.43966	-1.34152	3.01129	-0.445497	0.655961	0.999947	down	NS
AIDA	1279.1	0.0357618	0.322652	0.110837	0.911746	0.999947	up	NS
AIDAP1	4.61075	0.266669	3.39852	0.0784662	0.937457	0.999947	up	NS
AIDAP2	13.1125	-1.70695	0.99529	-1.71503	0.0863395	0.999947	down	NS
AIF1	4.62852	-3.22082	2.61034	-1.23387	0.217251	0.999947	down	NS
AIF1L	332.799	0.370365	0.366443	1.0107	0.312159	0.999947	up	NS
AIFM1	1073.85	-0.0998713	0.607099	-0.164506	0.869333	0.999947	down	NS
AIFM2	118.407	-0.60053	0.53662	-1.1191	0.263099	0.999947	down	NS
AIFM3	19.7273	-0.262193	0.966648	-0.271239	0.786207	0.999947	down	NS
AIG1	1053.3	0.0243804	0.180447	0.135111	0.892524	0.999947	up	NS
AIM2	75.0708	0.138221	0.817928	0.16899	0.865805	0.999947	up	NS
AIMP1	1092.73	-0.0228957	0.186244	-0.122934	0.90216	0.999947	down	NS
AIMP2	467.046	-0.350276	0.447549	-0.782652	0.433831	0.999947	down	NS
AIP	879.431	-0.283078	0.181658	-1.5583	0.119162	0.999947	down	NS
AIPL1	3.21203	-0.670402	2.41827	-0.277224	0.781608	0.999947	down	NS
AIRE	1.74702	1.6042	4.5337	0.353839	0.72346	0.999947	up	NS
AJAP1	530.72	0.990318	0.746911	1.32588	0.184878	0.999947	up	NS
AJM1	483.936	-0.115996	0.657203	-0.176499	0.859902	0.999947	down	NS
AJUBA	651.087	0.483019	0.618704	0.780695	0.434982	0.999947	up	NS
AJUBA-DT	14.4254	1.18791	0.945086	1.25694	0.208776	0.999947	up	NS
AK1	1948.62	-0.0185592	0.46742	-0.0397055	0.968328	0.999947	down	NS
AK2	1823.92	-0.0745725	0.246812	-0.302143	0.762543	0.999947	down	NS
AK2P1	160.581	-0.198157	0.346602	-0.571713	0.567516	0.999947	down	NS
AK3	1769.97	0.0186713	0.238645	0.0782388	0.937638	0.999947	up	NS
AK3P3	10.6921	0.827938	1.0441	0.792965	0.427798	0.999947	up	NS
AK4	841.593	0.460684	0.478015	0.963744	0.335174	0.999947	up	NS
AK4P1	69.3321	0.882111	0.840272	1.04979	0.293814	0.999947	up	NS
AK4P3	25.5552	0.913556	1.04529	0.873975	0.382132	0.999947	up	NS
AK5	183.154	-0.51175	0.768556	-0.665858	0.505502	0.999947	down	NS
AK6	480.029	0.133862	0.279389	0.479126	0.631849	0.999947	up	NS
AK6P2	1.06892	-1.06335	3.37276	-0.315276	0.752552	0.999947	down	NS
AK7	515.064	-0.359072	0.743788	-0.482761	0.629265	0.999947	down	NS
AK8	139.012	-0.609747	1.01635	-0.59994	0.548546	0.999947	down	NS
AK9	436.72	-0.54898	0.730933	-0.751068	0.452612	0.999947	down	NS
AKAIN1	4.07047	2.68378	1.64697	1.62952	0.103203	0.999947	up	NS
AKAP1	736.73	0.0522852	0.28642	0.182547	0.855153	0.999947	up	NS
AKAP10	472.008	-0.21837	0.299543	-0.729011	0.465995	0.999947	down	NS
AKAP11	1691.38	0.348979	0.309954	1.12591	0.260205	0.999947	up	NS
AKAP12	2128.05	0.580886	0.927218	0.626483	0.530999	0.999947	up	NS
AKAP13	1564.53	0.3158	0.307063	1.02845	0.303737	0.999947	up	NS
AKAP14	220.343	-0.964167	0.890563	-1.08265	0.278964	0.999947	down	NS
AKAP17A	1626.05	0.0136105	0.392339	0.0346908	0.972326	0.999947	up	NS
AKAP3	82.0132	0.123954	0.566666	0.218743	0.82685	0.999947	up	NS
AKAP4	1.02942	2.83388	3.80651	0.744484	0.456584	0.999947	up	NS
AKAP5	56.3023	0.919416	0.599511	1.53361	0.125126	0.999947	up	NS
AKAP6	1542.94	-0.0525036	0.739027	-0.0710443	0.943363	0.999947	down	NS
AKAP7	193.232	-0.113694	0.274855	-0.413652	0.679129	0.999947	down	NS
AKAP8	596.207	-0.0275453	0.315026	-0.087438	0.930323	0.999947	down	NS
AKAP8L	2935.54	0.0834625	0.397906	0.209754	0.833859	0.999947	up	NS
AKAP9	2232.84	0.350934	0.385555	0.910205	0.362715	0.999947	up	NS
AKIP1	491.922	0.0401206	0.222954	0.17995	0.857192	0.999947	up	NS
AKIRIN1	3173.52	0.0968443	0.24476	0.395671	0.692348	0.999947	up	NS
AKIRIN2	1780.69	-0.0441791	0.318674	-0.138634	0.889739	0.999947	down	NS
AKNA	670.182	0.359461	0.49325	0.728761	0.466148	0.999947	up	NS
AKNAD1	1.18411	-0.302128	5.13136	-0.0588787	0.953049	0.999947	down	NS
AKR1A1	2057.67	-0.481856	0.233491	-2.0637	0.039046	0.999947	down	NS
AKR1B1	2293.96	-0.105853	0.365713	-0.289444	0.772242	0.999947	down	NS
AKR1B10	3.89821	-1.21533	1.94762	-0.62401	0.532621	0.999947	down	NS
AKR1B15	1.90805	-2.82283	3.21014	-0.879348	0.379213	0.999947	down	NS
AKR1B1P1	2.15379	0.114173	2.62071	0.0435657	0.965251	0.999947	up	NS
AKR1C1	390.909	-0.396246	0.580486	-0.682611	0.494853	0.999947	down	NS
AKR1C2	430.324	-0.0228777	0.759391	-0.0301263	0.975966	0.999947	down	NS
AKR1C3	11.6917	0.344646	1.30522	0.264052	0.79174	0.999947	up	NS
AKR1E2	19.4269	0.0362746	0.907106	0.0399894	0.968102	0.999947	up	NS
AKR7A2	1230.83	-0.376892	0.286548	-1.31528	0.188415	0.999947	down	NS
AKR7A3	28.2022	-1.0808	0.762344	-1.41773	0.156269	0.999947	down	NS
AKR7L	22.9065	1.05703	0.860983	1.2277	0.219559	0.999947	up	NS
AKT1	5297.38	-0.0416294	0.226325	-0.183936	0.854064	0.999947	down	NS
AKT1S1	907.903	-0.130492	0.257661	-0.506447	0.612543	0.999947	down	NS
AKT2	2245.02	-0.157481	0.297923	-0.528596	0.597086	0.999947	down	NS
AKT3	2754.18	0.127839	0.218551	0.584937	0.55859	0.999947	up	NS
AKTIP	858.52	0.0579335	0.42598	0.136	0.891821	0.999947	up	NS
ALAD	1060.34	0.0663569	0.314648	0.210893	0.832971	0.999947	up	NS
ALAS1	1998.53	-0.523185	0.529338	-0.988377	0.322968	0.999947	down	NS
ALB	9.5226	0.736943	1.14359	0.644411	0.519309	0.999947	up	NS
ALCAM	3813.61	-0.0595779	0.57913	-0.102875	0.918062	0.999947	down	NS
ALDH16A1	342.703	-0.0277858	0.564931	-0.0491845	0.960772	0.999947	down	NS
ALDH18A1	2684.5	-0.0847463	0.28408	-0.298318	0.76546	0.999947	down	NS
ALDH1A1	813.906	-1.33199	1.16348	-1.14484	0.252275	0.999947	down	NS
ALDH1A2	48.7387	-0.149042	0.891359	-0.167208	0.867207	0.999947	down	NS
ALDH1A3	41.5125	0.139785	1.1046	0.126548	0.899298	0.999947	up	NS
ALDH1A3-AS1	1.2175	2.39036	4.57399	0.522599	0.601253	0.999947	up	NS
ALDH1B1	675.166	0.283295	0.355721	0.796395	0.425802	0.999947	up	NS
ALDH1L1	13.6779	-1.16139	1.42912	-0.812666	0.416409	0.999947	down	NS
ALDH1L2	240.071	-0.22506	0.814058	-0.276467	0.78219	0.999947	down	NS
ALDH2	1661.53	-0.229135	0.286067	-0.800985	0.42314	0.999947	down	NS
ALDH3A1	6.02591	-2.79181	1.92101	-1.4533	0.14614	0.999947	down	NS
ALDH3A2	1354.44	-0.133066	0.286309	-0.464763	0.642101	0.999947	down	NS
ALDH3B1	115.072	-0.759402	0.720405	-1.05413	0.291823	0.999947	down	NS
ALDH3B2	33.474	-2.01254	1.63195	-1.23321	0.217496	0.999947	down	NS
ALDH4A1	324.014	0.309554	0.353959	0.874547	0.381821	0.999947	up	NS
ALDH5A1	818.72	0.281603	0.362834	0.776121	0.437678	0.999947	up	NS
ALDH6A1	530.118	0.00144557	0.275691	0.00524344	0.995816	0.999947	up	NS
ALDH7A1	2052.44	0.186733	0.390296	0.478439	0.632337	0.999947	up	NS
ALDH7A1P1	65.3146	0.039791	0.725334	0.0548589	0.956251	0.999947	up	NS
ALDH8A1	19.6734	0.624363	0.938718	0.665123	0.505972	0.999947	up	NS
ALDH9A1	2209.88	0.081792	0.676978	0.120819	0.903834	0.999947	up	NS
ALDOA	14237.4	-0.287743	0.552642	-0.520668	0.602598	0.999947	down	NS
ALDOAP2	2.09048	-0.817118	2.91017	-0.28078	0.778879	0.999947	down	NS
ALDOB	2.40429	0.134767	2.06854	0.0651507	0.948054	0.999947	up	NS
ALDOC	834.444	-0.202285	0.507002	-0.398982	0.689906	0.999947	down	NS
ALG1	277.032	0.0157005	0.394365	0.0398122	0.968243	0.999947	up	NS
ALG10	233.834	0.0475692	0.406995	0.116879	0.906956	0.999947	up	NS
ALG10B	299.933	0.375029	0.505367	0.742092	0.458032	0.999947	up	NS
ALG11	665.627	0.110444	0.418672	0.263797	0.791936	0.999947	up	NS
ALG12	500.15	-0.0827072	0.409369	-0.202036	0.839889	0.999947	down	NS
ALG13	1319.57	0.30864	0.695034	0.444064	0.656996	0.999947	up	NS
ALG14	154.95	-0.08191	0.413999	-0.197851	0.843162	0.999947	down	NS
ALG1L	15.4732	-1.26411	1.04338	-1.21155	0.225684	0.999947	down	NS
ALG1L10P	2.61504	0.531421	2.3403	0.227074	0.820366	0.999947	up	NS
ALG1L11P	2.72581	-3.92747	2.95252	-1.33021	0.183449	0.999947	down	NS
ALG1L12P	17.3113	0.808613	1.38821	0.582485	0.56024	0.999947	up	NS
ALG1L13P	1.05793	1.44493	3.49663	0.413237	0.679433	0.999947	up	NS
ALG1L15P	1.1849	-0.436547	5.34986	-0.0815997	0.934965	0.999947	down	NS
ALG1L3P	1.51723	-1.25243	2.35064	-0.532805	0.594169	0.999947	down	NS
ALG1L5P	0.743342	-0.730954	6.35086	-0.115095	0.90837	0.999947	down	NS
ALG1L6P	2.21017	2.41047	3.55027	0.678953	0.497168	0.999947	up	NS
ALG1L7P	1.03518	-1.03715	4.57696	-0.226602	0.820733	0.999947	down	NS
ALG1L8P	3.94007	1.76872	2.0822	0.849449	0.395632	0.999947	up	NS
ALG1L9P	10.9049	0.264297	1.27524	0.207252	0.835813	0.999947	up	NS
ALG2	725.679	-0.122595	0.283753	-0.432048	0.665706	0.999947	down	NS
ALG3	637.227	-0.586074	0.695173	-0.843062	0.399194	0.999947	down	NS
ALG5	549.397	-0.23218	0.221447	-1.04847	0.294423	0.999947	down	NS
ALG6	253.731	0.178528	0.407064	0.438573	0.660971	0.999947	up	NS
ALG8	499.635	0.236882	0.517914	0.457378	0.647399	0.999947	up	NS
ALG9	1000.87	0.101056	0.247699	0.407978	0.68329	0.999947	up	NS
ALK	124.724	-0.280164	0.704412	-0.397727	0.690831	0.999947	down	NS
ALKAL1	3.65232	0.373734	1.89474	0.197249	0.843633	0.999947	up	NS
ALKAL2	5.76608	3.30024	2.43839	1.35345	0.175911	0.999947	up	NS
ALKBH1	314.51	-0.278315	0.246976	-1.12689	0.259788	0.999947	down	NS
ALKBH2	244.936	-0.29005	0.308456	-0.94033	0.347048	0.999947	down	NS
ALKBH3	288.867	-0.104674	0.304072	-0.34424	0.730666	0.999947	down	NS
ALKBH4	286.546	0.220692	0.298718	0.738795	0.460031	0.999947	up	NS
ALKBH5	3390.62	-0.22436	0.427925	-0.524299	0.600071	0.999947	down	NS
ALKBH6	243.174	0.177218	0.317203	0.558689	0.576374	0.999947	up	NS
ALKBH7	1301.73	-0.28032	0.409718	-0.684177	0.493864	0.999947	down	NS
ALKBH8	185.61	0.307846	0.308159	0.998984	0.317802	0.999947	up	NS
ALMS1	855.256	0.316521	0.460545	0.687275	0.49191	0.999947	up	NS
ALMS1-IT1	41.4479	0.722022	1.02391	0.705163	0.480709	0.999947	up	NS
ALMS1P1	4.33244	-1.88875	1.5243	-1.2391	0.215309	0.999947	down	NS
ALOX12-AS1	17.317	-0.985412	0.910744	-1.08199	0.279259	0.999947	down	NS
ALOX12B	7.60015	0.173365	1.45696	0.118991	0.905282	0.999947	up	NS
ALOX12P2	2.78498	3.16303	3.23763	0.976961	0.328588	0.999947	up	NS
ALOX15	13.9663	-0.120582	1.31871	-0.0914397	0.927143	0.999947	down	NS
ALOX15B	5.19864	-2.273	2.38613	-0.952588	0.340799	0.999947	down	NS
ALOX15P1	1.41918	-0.276535	6.52515	-0.0423798	0.966196	0.999947	down	NS
ALOX5	18.2413	-1.21764	1.35685	-0.897402	0.369504	0.999947	down	NS
ALOX5AP	6.61638	1.58097	2.05823	0.768123	0.442414	0.999947	up	NS
ALOXE3	12.0318	0.434362	1.37489	0.315926	0.752059	0.999947	up	NS
ALPK1	149.336	-0.746069	0.677806	-1.10071	0.271022	0.999947	down	NS
ALPK2	81.5495	1.1142	1.48165	0.752002	0.45205	0.999947	up	NS
ALPK3	148.667	-0.0887375	0.98324	-0.0902501	0.928088	0.999947	down	NS
ALPL	38.608	-0.0572727	0.77024	-0.074357	0.940726	0.999947	down	NS
ALS2	868.604	0.22726	0.298431	0.761516	0.446349	0.999947	up	NS
ALS2CL	115.264	0.262712	1.11798	0.234989	0.814217	0.999947	up	NS
ALX1	2.13021	2.30673	2.25043	1.02502	0.305355	0.999947	up	NS
ALX3	0.839416	0.472456	3.86746	0.122162	0.902771	0.999947	up	NS
ALX4	62.2008	0.502559	0.963145	0.521789	0.601817	0.999947	up	NS
ALYREF	1094.12	0.146576	0.406382	0.360684	0.718336	0.999947	up	NS
AMACR	338.184	-0.0468051	0.272209	-0.171945	0.863481	0.999947	down	NS
AMBN	435.549	-0.779917	1.05759	-0.737444	0.460852	0.999947	down	NS
AMBRA1	1186.64	-0.0511355	0.197992	-0.258271	0.796198	0.999947	down	NS
AMD1	1564.35	-0.0353057	0.226628	-0.155787	0.876201	0.999947	down	NS
AMD1P3	6.46218	-0.364442	1.86243	-0.195681	0.84486	0.999947	down	NS
AMDHD1	3.37137	-0.694712	1.89968	-0.365699	0.71459	0.999947	down	NS
AMDHD2	187.945	-0.221838	0.583325	-0.380299	0.703723	0.999947	down	NS
AMELY	2.50188	-0.735602	6.49436	-0.113268	0.909818	0.999947	down	NS
AMER1	405.934	0.124182	0.352058	0.352731	0.72429	0.999947	up	NS
AMER2	831.661	0.207746	0.400509	0.518703	0.603968	0.999947	up	NS
AMER3	389.546	0.116009	0.714591	0.162343	0.871036	0.999947	up	NS
AMFR	3042.98	-0.0563387	0.271201	-0.207738	0.835434	0.999947	down	NS
AMH	224.715	0.474045	0.493934	0.959733	0.33719	0.999947	up	NS
AMHR2	9.51668	0.36246	1.68618	0.214959	0.829799	0.999947	up	NS
AMIGO1	478.318	0.313539	0.366595	0.855273	0.3924	0.999947	up	NS
AMIGO2	761.098	0.32974	0.445672	0.739872	0.459378	0.999947	up	NS
AMIGO3	195.766	0.202546	0.666534	0.30388	0.761219	0.999947	up	NS
AMMECR1	288.196	-0.000980037	0.445503	-0.00219984	0.998245	0.999947	down	NS
AMMECR1L	865.627	0.0327384	0.268366	0.121991	0.902906	0.999947	up	NS
AMN	9.89255	1.04615	1.40725	0.743399	0.45724	0.999947	up	NS
AMN1	560.414	-0.122685	0.42408	-0.289298	0.772353	0.999947	down	NS
AMOT	1977.41	-0.303085	0.582193	-0.520593	0.60265	0.999947	down	NS
AMOTL1	1614.23	0.253685	0.336856	0.753095	0.451393	0.999947	up	NS
AMOTL2	1967.08	-0.261773	0.588102	-0.445115	0.656236	0.999947	down	NS
AMPD2	1967.46	-0.0487566	0.403411	-0.120861	0.903801	0.999947	down	NS
AMPD3	335.545	-1.39245	0.983453	-1.41588	0.15681	0.999947	down	NS
AMPH	1849.34	0.555979	0.463165	1.20039	0.229988	0.999947	up	NS
AMT	408.646	0.0883827	0.227205	0.389	0.697276	0.999947	up	NS
AMTN	57.4337	-2.58554	1.22869	-2.1043	0.0353523	0.999947	down	NS
AMY1A	1.23447	3.51586	6.54775	0.536957	0.591298	0.999947	up	NS
AMY1B	35.9649	1.94068	5.35559	0.362365	0.717079	0.999947	up	NS
AMY1C	73.8789	-2.4098	5.48524	-0.439324	0.660427	0.999947	down	NS
AMY2A	4.09769	-0.43697	3.3521	-0.130357	0.896284	0.999947	down	NS
AMY2B	120.033	0.555823	0.856764	0.648748	0.516502	0.999947	up	NS
AMZ1	8.95252	-0.773232	1.26254	-0.612442	0.540245	0.999947	down	NS
AMZ2	1939.41	-0.138834	0.254991	-0.544467	0.58612	0.999947	down	NS
AMZ2P1	515.73	-0.0672632	0.325303	-0.206771	0.836189	0.999947	down	NS
ANAPC1	615.827	0.067383	0.204337	0.329765	0.741578	0.999947	up	NS
ANAPC10	235.716	-0.305418	0.406532	-0.751276	0.452487	0.999947	down	NS
ANAPC10P1	0.957559	1.95064	6.05575	0.322114	0.747366	0.999947	up	NS
ANAPC11	1331.62	-0.114332	0.337647	-0.338614	0.734901	0.999947	down	NS
ANAPC13	2063.71	-0.195302	0.295468	-0.660993	0.508617	0.999947	down	NS
ANAPC15	555.536	-0.108463	0.456686	-0.237501	0.812268	0.999947	down	NS
ANAPC16	1823.55	-0.104572	0.229007	-0.456631	0.647936	0.999947	down	NS
ANAPC1P1	1.01728	4.0169	3.05365	1.31544	0.188361	0.999947	up	NS
ANAPC1P2	287.109	0.174204	0.537253	0.32425	0.745749	0.999947	up	NS
ANAPC1P3	0.911919	4.74609	6.39115	0.742604	0.457722	0.999947	up	NS
ANAPC1P4	41.1768	-0.98094	0.967487	-1.01391	0.310628	0.999947	down	NS
ANAPC2	677.837	-0.0175644	0.201926	-0.0869843	0.930684	0.999947	down	NS
ANAPC4	382.48	0.203344	0.346463	0.586915	0.557261	0.999947	up	NS
ANAPC5	1947.22	-0.086298	0.254005	-0.339749	0.734046	0.999947	down	NS
ANAPC7	818.029	0.227	0.270554	0.839019	0.401459	0.999947	up	NS
ANG	75.9562	-0.369762	0.480936	-0.768839	0.441989	0.999947	down	NS
ANGEL1	659.768	0.15469	0.234913	0.658499	0.510217	0.999947	up	NS
ANGEL2	591.547	-0.0755955	0.388764	-0.194451	0.845823	0.999947	down	NS
ANGPT1	67.802	-0.170181	0.658701	-0.258359	0.79613	0.999947	down	NS
ANGPT2	39.8194	-0.677154	0.558032	-1.21347	0.224951	0.999947	down	NS
ANGPT4	4.72651	0.124959	2.52414	0.0495054	0.960516	0.999947	up	NS
ANGPTL1	14.919	-0.374822	0.839583	-0.446438	0.655281	0.999947	down	NS
ANGPTL2	1008.39	-0.0583012	0.743801	-0.0783827	0.937524	0.999947	down	NS
ANGPTL4	101.239	-0.817636	0.901506	-0.906967	0.364424	0.999947	down	NS
ANGPTL6	6.70323	0.233784	1.46894	0.159152	0.873549	0.999947	up	NS
ANGPTL7	26.6439	1.7599	1.5647	1.12475	0.260695	0.999947	up	NS
ANGPTL8	2.69926	-1.49292	2.21782	-0.673149	0.500852	0.999947	down	NS
ANK1	333.027	-0.0700987	0.846654	-0.082795	0.934015	0.999947	down	NS
ANK2	3567.39	0.0699916	0.564931	0.123894	0.901399	0.999947	up	NS
ANK3	1903.68	0.203222	0.520478	0.390453	0.696202	0.999947	up	NS
ANKAR	26.2936	0.454003	0.621114	0.73095	0.46481	0.999947	up	NS
ANKDD1A	123.351	0.0874833	0.666081	0.13134	0.895506	0.999947	up	NS
ANKDD1B	13.4358	-2.32257	1.74156	-1.33361	0.18233	0.999947	down	NS
ANKEF1	236.018	-0.501667	0.487643	-1.02876	0.303593	0.999947	down	NS
ANKFN1	183.639	0.92906	0.7202	1.29	0.19705	0.999947	up	NS
ANKFY1	1725.83	0.315196	0.206746	1.52455	0.12737	0.999947	up	NS
ANKH	355.388	-0.450628	0.723336	-0.622986	0.533294	0.999947	down	NS
ANKHD1	1715.34	0.227635	0.327444	0.695187	0.486938	0.999947	up	NS
ANKHD1-EIF4EBP3	523.107	0.1089	0.758238	0.143622	0.885799	0.999947	up	NS
ANKIB1	1376.77	0.130928	0.240766	0.543798	0.586581	0.999947	up	NS
ANKK1	19.2648	0.624637	1.51825	0.411419	0.680766	0.999947	up	NS
ANKLE1	52.5678	0.372668	0.687492	0.542068	0.587772	0.999947	up	NS
ANKLE2	1137.36	0.239267	0.259103	0.923443	0.355776	0.999947	up	NS
ANKMY1	235.376	-0.696762	0.706802	-0.985795	0.324234	0.999947	down	NS
ANKMY2	1149.96	-0.0476083	0.346452	-0.137417	0.890701	0.999947	down	NS
ANKRA2	662.616	-0.253852	0.338168	-0.750667	0.452853	0.999947	down	NS
ANKRD1	293.326	0.350336	1.07653	0.32543	0.744856	0.999947	up	NS
ANKRD10	2144.51	0.195963	0.315826	0.620478	0.534943	0.999947	up	NS
ANKRD11	2188.36	0.408327	0.372462	1.09629	0.272952	0.999947	up	NS
ANKRD11P2	36.7252	0.87641	1.12759	0.77724	0.437017	0.999947	up	NS
ANKRD12	791.274	0.231215	0.389577	0.593503	0.552845	0.999947	up	NS
ANKRD13A	731.779	-0.0130914	0.381285	-0.0343348	0.97261	0.999947	down	NS
ANKRD13B	706.382	0.209524	0.279663	0.7492	0.453737	0.999947	up	NS
ANKRD13C	883.016	0.273831	0.240861	1.13688	0.255587	0.999947	up	NS
ANKRD13D	951.842	0.0578102	0.408851	0.141397	0.887556	0.999947	up	NS
ANKRD16	204.556	0.217664	0.381049	0.571222	0.567849	0.999947	up	NS
ANKRD17	2519.88	0.195756	0.233584	0.838056	0.401999	0.999947	up	NS
ANKRD17-DT	4.1032	-0.565209	2.27647	-0.248283	0.803915	0.999947	down	NS
ANKRD18A	66.9535	-0.0355948	0.825235	-0.0431329	0.965596	0.999947	down	NS
ANKRD18B	25.0776	-0.401339	1.16653	-0.344045	0.730813	0.999947	down	NS
ANKRD18CP	14.3227	0.106446	1.42018	0.0749522	0.940253	0.999947	up	NS
ANKRD19P	4.00185	-0.106368	2.62526	-0.0405172	0.967681	0.999947	down	NS
ANKRD20A1	4.18019	-0.680784	3.37808	-0.20153	0.840284	0.999947	down	NS
ANKRD20A16P	0.961891	1.18717	6.56234	0.180906	0.856441	0.999947	up	NS
ANKRD20A18P	1.56153	-1.13443	3.19108	-0.355499	0.722216	0.999947	down	NS
ANKRD20A19P	2.01664	0.361833	3.89779	0.0928303	0.926038	0.999947	up	NS
ANKRD20A2P	8.12664	0.185368	1.71268	0.108233	0.913811	0.999947	up	NS
ANKRD20A3P	1.39016	-1.95889	6.42858	-0.304716	0.760582	0.999947	down	NS
ANKRD20A4-ANKRD20A20P	15.8282	0.0473874	1.28551	0.0368627	0.970595	0.999947	up	NS
ANKRD20A5P	1.72679	0.0786401	6.50079	0.012097	0.990348	0.999947	up	NS
ANKRD20A7P	1.79779	0.603211	2.91713	0.206782	0.83618	0.999947	up	NS
ANKRD20A8P	1.87238	-0.31467	3.61289	-0.0870966	0.930595	0.999947	down	NS
ANKRD22	10.1717	-0.631344	1.47386	-0.428362	0.668388	0.999947	down	NS
ANKRD23	57.017	0.413467	0.59358	0.696564	0.486076	0.999947	up	NS
ANKRD24	200.152	0.529107	0.797809	0.6632	0.507202	0.999947	up	NS
ANKRD26	424.117	0.589947	0.497565	1.18567	0.235753	0.999947	up	NS
ANKRD26P4	1.01087	1.0402	4.96121	0.209667	0.833928	0.999947	up	NS
ANKRD27	521.356	-0.061753	0.288996	-0.213681	0.830796	0.999947	down	NS
ANKRD28	786.972	0.135194	0.423572	0.319175	0.749594	0.999947	up	NS
ANKRD29	116.834	-0.558558	0.499708	-1.11777	0.263666	0.999947	down	NS
ANKRD30B	1.19917	0.724097	6.12188	0.11828	0.905846	0.999947	up	NS
ANKRD30BL	2.02773	-1.0047	3.77173	-0.266377	0.789949	0.999947	down	NS
ANKRD31	11.3576	-0.255619	1.0892	-0.234686	0.814452	0.999947	down	NS
ANKRD33	3.17266	-1.45344	2.02153	-0.71898	0.472153	0.999947	down	NS
ANKRD33B	183.78	0.56466	0.584716	0.965699	0.334195	0.999947	up	NS
ANKRD34A	96.2114	0.34899	0.876184	0.398307	0.690404	0.999947	up	NS
ANKRD34B	38.4028	0.617	1.48381	0.41582	0.677541	0.999947	up	NS
ANKRD34C	1.16582	0.73192	4.29126	0.170561	0.864569	0.999947	up	NS
ANKRD35	44.8836	-1.13726	0.832231	-1.36652	0.171776	0.999947	down	NS
ANKRD36	319.93	0.430654	0.488325	0.8819	0.377831	0.999947	up	NS
ANKRD36B	342.096	0.972851	0.769559	1.26417	0.20617	0.999947	up	NS
ANKRD36BP2	1.66599	1.30868	2.35872	0.554825	0.579015	0.999947	up	NS
ANKRD36C	190.176	0.256104	0.53274	0.480731	0.630708	0.999947	up	NS
ANKRD36P1	1.44284	1.22314	6.5516	0.186694	0.851901	0.999947	up	NS
ANKRD37	122.633	-0.638639	0.843848	-0.756819	0.449159	0.999947	down	NS
ANKRD39	206.085	-0.0826091	0.297579	-0.277604	0.781317	0.999947	down	NS
ANKRD40	732.606	0.115446	0.228275	0.505731	0.613046	0.999947	up	NS
ANKRD42	465.017	-0.050601	0.395182	-0.128045	0.898113	0.999947	down	NS
ANKRD42-DT	11.1199	0.369691	0.851974	0.433923	0.664344	0.999947	up	NS
ANKRD44	155.868	0.0644679	0.416321	0.154852	0.876938	0.999947	up	NS
ANKRD45	152.738	-0.0581757	0.590989	-0.0984379	0.921585	0.999947	down	NS
ANKRD46	1877.09	-0.0397022	0.549716	-0.0722231	0.942424	0.999947	down	NS
ANKRD49	249.747	-0.0880925	0.369639	-0.23832	0.811633	0.999947	down	NS
ANKRD49P1	2.65657	-1.27557	2.88681	-0.44186	0.658591	0.999947	down	NS
ANKRD50	1195.76	0.231214	0.284234	0.813465	0.415952	0.999947	up	NS
ANKRD52	1681.99	0.18149	0.278231	0.652302	0.514206	0.999947	up	NS
ANKRD53	28.7095	-1.11336	0.824217	-1.35081	0.176757	0.999947	down	NS
ANKRD54	1226.3	-0.190167	0.276481	-0.687812	0.491571	0.999947	down	NS
ANKRD55	28.4896	0.290128	0.726876	0.399144	0.689787	0.999947	up	NS
ANKRD6	761.458	0.374612	0.303311	1.23508	0.216801	0.999947	up	NS
ANKRD61	3.9712	-1.27634	1.93731	-0.658821	0.510011	0.999947	down	NS
ANKRD63	32.2494	0.561077	0.735316	0.763042	0.445438	0.999947	up	NS
ANKRD65	205.422	-0.163983	0.522658	-0.313748	0.753713	0.999947	down	NS
ANKRD66	93.0513	-1.44331	1.57216	-0.918044	0.358596	0.999947	down	NS
ANKRD9	436.902	0.129052	0.237246	0.543959	0.58647	0.999947	up	NS
ANKS1A	1101.36	0.0772008	0.278801	0.276903	0.781855	0.999947	up	NS
ANKS1B	349.859	-0.121962	0.488254	-0.249792	0.802748	0.999947	down	NS
ANKS3	364.974	0.387996	0.279178	1.38978	0.164596	0.999947	up	NS
ANKS6	527.707	0.423603	0.229396	1.8466	0.0648048	0.999947	up	NS
ANKUB1	49.9593	-0.644616	0.966894	-0.666688	0.504972	0.999947	down	NS
ANKZF1	781.983	-0.23595	0.479447	-0.492129	0.622628	0.999947	down	NS
ANLN	344.256	0.251832	1.26477	0.199114	0.842174	0.999947	up	NS
ANO1	50.7427	1.05709	0.828428	1.27602	0.201948	0.999947	up	NS
ANO10	723.097	-0.264568	0.305568	-0.865823	0.386587	0.999947	down	NS
ANO2	41.6605	0.732503	0.741583	0.987756	0.323272	0.999947	up	NS
ANO3	15.4626	0.0742046	1.21375	0.0611369	0.95125	0.999947	up	NS
ANO4	275.012	0.481199	0.341922	1.40734	0.159327	0.999947	up	NS
ANO5	571.156	0.109052	0.406208	0.268463	0.788343	0.999947	up	NS
ANO6	931.46	0.317349	0.280721	1.13048	0.258275	0.999947	up	NS
ANO7	8.68566	0.15617	1.29845	0.120274	0.904266	0.999947	up	NS
ANO7L1	13.5266	0.269725	1.84571	0.146136	0.883814	0.999947	up	NS
ANO8	1207.76	0.486289	0.325573	1.49364	0.13527	0.999947	up	NS
ANO9	155.872	-0.874837	1.36547	-0.640685	0.521728	0.999947	down	NS
ANOS1	275.543	-0.0700872	0.660081	-0.10618	0.91544	0.999947	down	NS
ANOS2P	26.0135	0.302331	6.36222	0.0475198	0.962099	0.999947	up	NS
ANP32A	3343.83	-0.0346303	0.132001	-0.262349	0.793052	0.999947	down	NS
ANP32A-IT1	2.07032	-0.283564	3.17681	-0.0892607	0.928875	0.999947	down	NS
ANP32AP1	20.8028	-1.00541	0.70368	-1.42879	0.153066	0.999947	down	NS
ANP32B	3246.02	-0.155801	0.368954	-0.422279	0.672822	0.999947	down	NS
ANP32BP1	59.8707	0.290118	0.439327	0.660368	0.509017	0.999947	up	NS
ANP32C	7.98413	-0.66583	1.2687	-0.524812	0.599714	0.999947	down	NS
ANP32D	4.5489	-0.246872	1.52327	-0.162067	0.871253	0.999947	down	NS
ANP32E	2147.68	0.269541	0.420298	0.641309	0.521322	0.999947	up	NS
ANPEP	20.6564	0.0543637	1.93655	0.0280724	0.977604	0.999947	up	NS
ANTKMT	291.548	-0.295263	0.60428	-0.48862	0.625111	0.999947	down	NS
ANTXR1	2200.01	0.355093	0.410712	0.864581	0.387269	0.999947	up	NS
ANTXR2	457.291	0.16405	0.661599	0.24796	0.804165	0.999947	up	NS
ANXA1	1461.46	-0.930032	0.62365	-1.49127	0.13589	0.999947	down	NS
ANXA11	882.46	-0.548021	0.5904	-0.92822	0.353294	0.999947	down	NS
ANXA13	0.955139	3.93692	5.1408	0.765818	0.443785	0.999947	up	NS
ANXA2	6323.36	-0.503941	0.572484	-0.88027	0.378713	0.999947	down	NS
ANXA2P1	8.52039	-1.14202	1.89769	-0.601793	0.547312	0.999947	down	NS
ANXA2P2	440.294	0.0350206	0.793222	0.0441499	0.964785	0.999947	up	NS
ANXA2R	8.36055	-0.010543	1.67672	-0.00628788	0.994983	0.999947	down	NS
ANXA3	170.142	-0.991403	1.25922	-0.787316	0.431097	0.999947	down	NS
ANXA4	395.815	-0.534236	0.482328	-1.10762	0.268027	0.999947	down	NS
ANXA5	4401.66	-0.236103	0.247197	-0.95512	0.339517	0.999947	down	NS
ANXA6	3338.87	0.229598	0.189856	1.20933	0.226537	0.999947	up	NS
ANXA7	1361.04	-0.347511	0.257714	-1.34844	0.177517	0.999947	down	NS
ANXA8	1.76698	4.62108	3.25364	1.42028	0.155526	0.999947	up	NS
ANXA8L1	2.54235	-0.892059	2.73244	-0.326469	0.74407	0.999947	down	NS
ANXA9	5.28738	0.242005	2.03105	0.119153	0.905154	0.999947	up	NS
AOAH	20.1713	-0.280407	1.11085	-0.252426	0.800712	0.999947	down	NS
AOC1	25.5975	-0.58434	1.32317	-0.441623	0.658762	0.999947	down	NS
AOC2	70.1412	0.378877	0.841536	0.45022	0.652552	0.999947	up	NS
AOC3	74.7026	0.0732166	0.885096	0.0827217	0.934073	0.999947	up	NS
AOC4P	2.38223	-1.1383	2.47279	-0.46033	0.645279	0.999947	down	NS
AOPEP	240.141	0.246613	0.476678	0.517358	0.604906	0.999947	up	NS
AOX1	31.1945	0.136073	0.782156	0.173971	0.861888	0.999947	up	NS
AP1AR	560.77	0.0960804	0.410544	0.234032	0.81496	0.999947	up	NS
AP1B1	2344.62	0.0822231	0.426807	0.192647	0.847235	0.999947	up	NS
AP1G1	2341.59	0.0489306	0.11452	0.427269	0.669184	0.999947	up	NS
AP1G2	796.049	-0.0282894	0.589105	-0.048021	0.9617	0.999947	down	NS
AP1G2-AS1	83.244	0.179635	0.524916	0.342217	0.732188	0.999947	up	NS
AP1M1	2267.45	0.00672974	0.444806	0.0151296	0.987929	0.999947	up	NS
AP1M2	304.771	-1.75558	1.42397	-1.23287	0.217623	0.999947	down	NS
AP1S1	2050.77	-0.0804177	0.429106	-0.187408	0.851341	0.999947	down	NS
AP1S2	2553.1	-0.352164	0.575015	-0.612443	0.540245	0.999947	down	NS
AP1S3	102.013	-0.0621948	0.711426	-0.0874228	0.930335	0.999947	down	NS
AP2A1	2642.94	-0.0040066	0.251712	-0.0159174	0.9873	0.999947	down	NS
AP2A2	2041.22	-0.0425291	0.187173	-0.227218	0.820254	0.999947	down	NS
AP2B1	12238.2	-0.124471	0.164164	-0.75821	0.448326	0.999947	down	NS
AP2B1P1	44.0923	-0.142014	0.42577	-0.333546	0.738722	0.999947	down	NS
AP2M1	7966.16	-0.0196923	0.285008	-0.0690939	0.944915	0.999947	down	NS
AP2S1	1850.35	-0.160015	0.239414	-0.668359	0.503904	0.999947	down	NS
AP3B1	1508.39	-0.108067	0.438968	-0.246185	0.805539	0.999947	down	NS
AP3B2	770.001	-0.111297	0.485802	-0.2291	0.818791	0.999947	down	NS
AP3D1	3735.84	0.132818	0.214429	0.619403	0.535651	0.999947	up	NS
AP3M1	1779.73	0.125905	0.244928	0.514049	0.607218	0.999947	up	NS
AP3M2	1077.19	0.00340361	0.292349	0.0116423	0.990711	0.999947	up	NS
AP3S1	1511.3	-0.180774	0.354121	-0.510488	0.60971	0.999947	down	NS
AP3S2	1597.58	-0.0821551	0.309315	-0.265603	0.790545	0.999947	down	NS
AP4B1	314.922	0.258921	0.19512	1.32698	0.184514	0.999947	up	NS
AP4E1	277.497	0.183562	0.417826	0.439327	0.660424	0.999947	up	NS
AP4M1	448.344	-0.0633894	0.410693	-0.154347	0.877336	0.999947	down	NS
AP4S1	227.515	0.268037	0.502969	0.532911	0.594095	0.999947	up	NS
AP5B1	403.998	0.0776314	0.360195	0.215526	0.829357	0.999947	up	NS
AP5M1	1329.55	0.195358	0.350481	0.557399	0.577255	0.999947	up	NS
AP5S1	198.677	-0.220155	0.603058	-0.365065	0.715063	0.999947	down	NS
AP5Z1	446.861	0.0564743	0.505221	0.111781	0.910997	0.999947	up	NS
APAF1	787.43	0.380239	0.178952	2.12481	0.0336021	0.999947	up	NS
APBA1	1149.88	0.383023	0.494099	0.775195	0.438225	0.999947	up	NS
APBA2	1560.49	0.459844	0.396712	1.15914	0.2464	0.999947	up	NS
APBA3	194.319	0.21964	0.308329	0.712356	0.476244	0.999947	up	NS
APBB1	3904.6	0.00335373	0.379579	0.00883538	0.99295	0.999947	up	NS
APBB1IP	6.4543	-0.412337	1.76282	-0.233908	0.815057	0.999947	down	NS
APBB2	1342.01	0.280816	0.285798	0.982567	0.32582	0.999947	up	NS
APBB3	894.681	-0.00274475	0.537857	-0.00510312	0.995928	0.999947	down	NS
APC	1418.27	0.378081	0.364768	1.0365	0.299971	0.999947	up	NS
APC2	2682.29	0.514758	0.586318	0.877949	0.379971	0.999947	up	NS
APCDD1	1504.44	0.317934	0.955292	0.332813	0.739275	0.999947	up	NS
APCDD1L	9.44636	1.79521	1.21123	1.48214	0.138303	0.999947	up	NS
APCDD1L-DT	1.50786	-0.0853052	3.31346	-0.025745	0.979461	0.999947	down	NS
APEH	2276.94	0.0628698	0.158873	0.395723	0.692309	0.999947	up	NS
APELA	2.44038	-0.595814	3.86164	-0.15429	0.877381	0.999947	down	NS
APEX1	2559.34	-0.084419	0.219342	-0.384874	0.700331	0.999947	down	NS
APEX2	258.565	-0.287737	0.249281	-1.15427	0.248391	0.999947	down	NS
APH1A	3373.32	-0.230142	0.285781	-0.805307	0.420643	0.999947	down	NS
APH1B	435.703	-0.0202884	0.498858	-0.0406698	0.967559	0.999947	down	NS
API5	2524.92	0.155311	0.146423	1.0607	0.288826	0.999947	up	NS
API5P1	31.7147	0.0068823	0.940575	0.00731712	0.994162	0.999947	up	NS
API5P2	0.883132	1.46554	4.56995	0.320692	0.748444	0.999947	up	NS
APIP	369.875	-0.315709	0.366583	-0.861221	0.389117	0.999947	down	NS
APLF	34.0613	-0.105688	0.700977	-0.150773	0.880155	0.999947	down	NS
APLN	45.4779	0.212999	0.842107	0.252935	0.800318	0.999947	up	NS
APLNR	20.8717	-1.83314	1.67029	-1.09749	0.272425	0.999947	down	NS
APLP1	9729.9	0.159222	0.417454	0.381413	0.702897	0.999947	up	NS
APLP2	14663.4	0.183332	0.278076	0.659287	0.509711	0.999947	up	NS
APMAP	2550.78	-0.21336	0.265957	-0.802234	0.422418	0.999947	down	NS
APOA1	8.56924	-0.220257	1.35042	-0.163102	0.870438	0.999947	down	NS
APOB	1.13984	1.65355	4.30174	0.384391	0.700689	0.999947	up	NS
APOBEC2	15.0693	-1.40782	1.34108	-1.04977	0.293824	0.999947	down	NS
APOBEC3B	36.5873	-1.89874	1.52999	-1.24101	0.2146	0.999947	down	NS
APOBEC3C	90.4393	0.0744616	0.903529	0.082412	0.934319	0.999947	up	NS
APOBEC3D	9.6287	0.0926599	1.65394	0.0560239	0.955323	0.999947	up	NS
APOBEC3F	91.369	0.302949	1.08265	0.279823	0.779613	0.999947	up	NS
APOBEC3G	18.1705	-0.549331	1.12792	-0.487028	0.626238	0.999947	down	NS
APOBEC3H	1.92138	-3.88234	2.78808	-1.39247	0.163779	0.999947	down	NS
APOBEC4	30.0073	-2.78949	2.6081	-1.06955	0.284824	0.999947	down	NS
APOBR	4.28469	-1.67328	2.8911	-0.57877	0.562744	0.999947	down	NS
APOC1	35.8799	-0.269215	0.842969	-0.319365	0.749449	0.999947	down	NS
APOE	570.839	-1.43519	0.996575	-1.44012	0.149833	0.999947	down	NS
APOF	0.900042	-2.67766	6.3	-0.425025	0.670818	0.999947	down	NS
APOH	4.60564	-0.994344	2.1976	-0.452467	0.650932	0.999947	down	NS
APOL1	26.3412	-0.808025	1.08502	-0.744706	0.456449	0.999947	down	NS
APOL2	870.404	-0.332651	0.364059	-0.913728	0.36086	0.999947	down	NS
APOL3	7.31066	-1.76996	1.76174	-1.00467	0.315056	0.999947	down	NS
APOL4	276.573	0.0751557	0.787204	0.0954717	0.92394	0.999947	up	NS
APOL6	85.6308	-0.204116	0.888129	-0.229827	0.818226	0.999947	down	NS
APOLD1	113.227	1.06255	0.520577	2.0411	0.0412405	0.999947	up	NS
APOM	49.1823	0.126973	0.612997	0.207136	0.835904	0.999947	up	NS
APOO	725.14	-0.381178	0.7349	-0.518681	0.603983	0.999947	down	NS
APOOL	999.613	0.183378	0.532764	0.344201	0.730695	0.999947	up	NS
APOOP5	0.997677	-0.553896	3.60051	-0.153838	0.877737	0.999947	down	NS
APP	35415.5	0.0969369	0.197644	0.490462	0.623807	0.999947	up	NS
APPBP2	1914.6	0.146897	0.226796	0.647704	0.517176	0.999947	up	NS
APPBP2-DT	1.24577	0.457236	4.42747	0.103272	0.917747	0.999947	up	NS
APPL1	1174.15	0.0417276	0.216929	0.192356	0.847463	0.999947	up	NS
APPL2	987.327	0.0751767	0.260569	0.28851	0.772956	0.999947	up	NS
APRT	730.725	-0.362194	0.312269	-1.15988	0.246099	0.999947	down	NS
APTR	274.548	0.0829035	0.38692	0.214265	0.83034	0.999947	up	NS
APTX	467.283	-0.0662197	0.337784	-0.196042	0.844577	0.999947	down	NS
AQP1	137.683	0.0182605	0.786537	0.0232164	0.981478	0.999947	up	NS
AQP11	88.4376	-0.273203	0.716054	-0.38154	0.702803	0.999947	down	NS
AQP12B	1.03714	3.18784	4.15061	0.76804	0.442464	0.999947	up	NS
AQP3	426.795	-1.96055	0.870175	-2.25305	0.0242562	0.999947	down	NS
AQP4	88.5432	0.164688	0.980587	0.167949	0.866624	0.999947	up	NS
AQP4-AS1	0.821158	4.26315	6.5169	0.654168	0.513004	0.999947	up	NS
AQP5	16.9752	-0.123032	0.872949	-0.140938	0.887919	0.999947	down	NS
AQP6	10.1334	1.42069	1.29668	1.09563	0.27324	0.999947	up	NS
AQP7	1.05315	-3.51364	6.28317	-0.559215	0.576015	0.999947	down	NS
AQP7P1	1.17711	1.73065	6.47117	0.26744	0.789131	0.999947	up	NS
AQP7P2	3.30206	0.762362	2.7083	0.281491	0.778334	0.999947	up	NS
AQP7P3	10.1103	0.472552	2.80035	0.168748	0.865995	0.999947	up	NS
AQP7P4	1.58707	1.12084	5.13978	0.218072	0.827373	0.999947	up	NS
AQP7P5	3.38366	0.647337	4.05777	0.15953	0.873251	0.999947	up	NS
AQP8	1.71193	0.132009	2.49461	0.0529176	0.957798	0.999947	up	NS
AQR	937.021	0.129073	0.308594	0.418263	0.675755	0.999947	up	NS
AR	152.852	0.415977	0.557384	0.746303	0.455485	0.999947	up	NS
ARAF	1150.01	-0.0519458	0.674514	-0.0770123	0.938614	0.999947	down	NS
ARAP1	1435.41	-0.0127947	0.344171	-0.0371752	0.970345	0.999947	down	NS
ARAP2	34.1034	-0.495164	0.971821	-0.509521	0.610387	0.999947	down	NS
ARAP3	200.048	-0.449146	0.772448	-0.581459	0.560931	0.999947	down	NS
ARC	783.557	-0.172311	1.03625	-0.166284	0.867934	0.999947	down	NS
ARCN1	5053.47	-0.131859	0.310038	-0.425299	0.670619	0.999947	down	NS
AREG	15.5746	-0.685214	1.76716	-0.387749	0.698202	0.999947	down	NS
AREL1	1215.44	0.0632267	0.300314	0.210535	0.83325	0.999947	up	NS
ARF1	11985.9	-0.289106	0.345855	-0.835916	0.403202	0.999947	down	NS
ARF2P	55.6051	-0.166752	0.779597	-0.213895	0.830629	0.999947	down	NS
ARF3	5576.71	-0.00485686	0.361082	-0.0134508	0.989268	0.999947	down	NS
ARF4	7748.59	-0.13606	0.848723	-0.160311	0.872636	0.999947	down	NS
ARF4-AS1	13.8492	-1.035	1.34854	-0.767496	0.442787	0.999947	down	NS
ARF4P1	11.4822	-0.457529	2.08454	-0.219487	0.826271	0.999947	down	NS
ARF5	3557.05	-0.0392796	0.164787	-0.238366	0.811597	0.999947	down	NS
ARF6	1779.57	-0.0863567	0.187152	-0.461426	0.644493	0.999947	down	NS
ARFGAP1	2589.14	-0.0873134	0.199493	-0.437676	0.661621	0.999947	down	NS
ARFGAP2	1456.33	0.0679497	0.235144	0.28897	0.772604	0.999947	up	NS
ARFGAP3	2052.31	-0.0408294	0.287584	-0.141974	0.887101	0.999947	down	NS
ARFGEF1	1029.02	0.0872078	0.257735	0.338362	0.735091	0.999947	up	NS
ARFGEF1-DT	12.5177	0.617735	1.62881	0.379256	0.704497	0.999947	up	NS
ARFGEF2	812.455	-0.0493652	0.29428	-0.167749	0.866781	0.999947	down	NS
ARFGEF3	1036.26	0.0159401	0.466753	0.0341511	0.972757	0.999947	up	NS
ARFIP1	646.021	0.0242014	0.288972	0.0837502	0.933255	0.999947	up	NS
ARFIP2	1272.51	-0.207762	0.28453	-0.730193	0.465272	0.999947	down	NS
ARFRP1	600.091	0.0552973	0.179916	0.307351	0.758576	0.999947	up	NS
ARG2	642.198	-0.159842	0.548752	-0.291282	0.770836	0.999947	down	NS
ARGLU1	2777.81	0.506235	0.324788	1.55866	0.119076	0.999947	up	NS
ARHGAP1	1255.05	0.224618	0.284946	0.788284	0.43053	0.999947	up	NS
ARHGAP10	129.871	-0.363464	0.671625	-0.541171	0.588389	0.999947	down	NS
ARHGAP11A	225.986	0.661368	1.17136	0.564617	0.572334	0.999947	up	NS
ARHGAP11A-SCG5	7.05716	2.3487	4.14316	0.566887	0.570791	0.999947	up	NS
ARHGAP11B	26.7064	0.506991	1.51069	0.335602	0.737171	0.999947	up	NS
ARHGAP11B-DT	20.7839	0.632747	1.14603	0.552122	0.580865	0.999947	up	NS
ARHGAP12	1102.41	0.123388	0.235727	0.523436	0.600671	0.999947	up	NS
ARHGAP15	14.0417	-1.64003	1.41984	-1.15508	0.248056	0.999947	down	NS
ARHGAP17	1050.11	0.469144	0.260219	1.80288	0.0714068	0.999947	up	NS
ARHGAP18	334.047	-0.551585	1.11443	-0.494948	0.620637	0.999947	down	NS
ARHGAP19	269.545	0.265218	0.312936	0.847515	0.396708	0.999947	up	NS
ARHGAP19-SLIT1	8.80824	-5.03304	2.7239	-1.84773	0.0646408	0.999947	down	NS
ARHGAP20	90.7128	0.0370962	0.53777	0.0689815	0.945004	0.999947	up	NS
ARHGAP21	2308.95	0.607308	0.267409	2.27108	0.0231419	0.999947	up	NS
ARHGAP22	54.7275	-0.867148	0.854762	-1.01449	0.310349	0.999947	down	NS
ARHGAP23	874.045	0.0160967	0.362711	0.0443788	0.964602	0.999947	up	NS
ARHGAP23P1	10.5229	1.26037	1.1659	1.08103	0.279684	0.999947	up	NS
ARHGAP24	411.488	-0.0925833	0.408016	-0.226911	0.820493	0.999947	down	NS
ARHGAP25	84.3706	0.324484	0.51107	0.634911	0.525486	0.999947	up	NS
ARHGAP26	727.044	0.310055	0.450579	0.688127	0.491373	0.999947	up	NS
ARHGAP27	178.558	0.313068	0.998164	0.313643	0.753792	0.999947	up	NS
ARHGAP27P1	67.1353	0.108598	0.94158	0.115336	0.908179	0.999947	up	NS
ARHGAP27P1-BPTFP1-KPNA2P3	98.527	0.228833	0.347768	0.658005	0.510535	0.999947	up	NS
ARHGAP27P2	2.95796	-0.933632	2.43792	-0.382963	0.701747	0.999947	down	NS
ARHGAP28	253.211	-0.180752	0.456702	-0.395776	0.69227	0.999947	down	NS
ARHGAP28-AS1	1.67322	-0.54941	3.14728	-0.174567	0.86142	0.999947	down	NS
ARHGAP29	482.11	-0.023938	0.477734	-0.0501073	0.960037	0.999947	down	NS
ARHGAP30	10.2956	0.167464	3.09004	0.0541947	0.95678	0.999947	up	NS
ARHGAP31	84.6047	0.0811574	0.568479	0.142762	0.886478	0.999947	up	NS
ARHGAP31-AS1	5.90214	0.723161	1.85471	0.389906	0.696606	0.999947	up	NS
ARHGAP32	1180.67	0.243652	0.352775	0.690673	0.489771	0.999947	up	NS
ARHGAP33	1353.71	0.435612	0.3987	1.09258	0.274578	0.999947	up	NS
ARHGAP35	2781.66	0.278056	0.371667	0.748131	0.454381	0.999947	up	NS
ARHGAP36	298.374	-1.68766	1.016	-1.66109	0.0966963	0.999947	down	NS
ARHGAP39	837.06	0.31041	0.315359	0.984306	0.324965	0.999947	up	NS
ARHGAP4	151.319	0.452052	0.710724	0.636044	0.524748	0.999947	up	NS
ARHGAP40	2.81574	0.194833	3.3992	0.0573173	0.954292	0.999947	up	NS
ARHGAP42	291.749	0.238646	0.41736	0.571798	0.567459	0.999947	up	NS
ARHGAP42-AS1	5.15876	0.437651	1.34908	0.324406	0.745631	0.999947	up	NS
ARHGAP44	416.361	-0.375259	0.371273	-1.01074	0.312142	0.999947	down	NS
ARHGAP45	38.6341	0.13232	0.95398	0.138703	0.889685	0.999947	up	NS
ARHGAP5	2599.62	0.344279	0.280343	1.22806	0.219424	0.999947	up	NS
ARHGAP5-AS1	48.467	-0.449778	1.0451	-0.430369	0.666927	0.999947	down	NS
ARHGAP6	29.933	0.274268	0.943906	0.290567	0.771382	0.999947	up	NS
ARHGAP8	165.639	-0.542208	1.02446	-0.529261	0.596624	0.999947	down	NS
ARHGAP9	5.99299	0.660104	1.42247	0.464054	0.642609	0.999947	up	NS
ARHGDIA	5438.83	-0.131972	0.275752	-0.47859	0.632231	0.999947	down	NS
ARHGDIB	27.7741	0.30433	1.26158	0.24123	0.809377	0.999947	up	NS
ARHGDIG	695.352	-0.291245	0.62163	-0.468517	0.639415	0.999947	down	NS
ARHGEF1	754.015	0.0172335	0.408211	0.0422172	0.966326	0.999947	up	NS
ARHGEF10	538.796	0.576608	0.274862	2.09781	0.035922	0.999947	up	NS
ARHGEF10L	998.277	0.182787	0.33668	0.542912	0.58719	0.999947	up	NS
ARHGEF11	1386.84	0.294389	0.190993	1.54136	0.12323	0.999947	up	NS
ARHGEF12	2786.55	0.283985	0.287852	0.986564	0.323856	0.999947	up	NS
ARHGEF15	10.9737	-0.503643	1.77625	-0.283542	0.776761	0.999947	down	NS
ARHGEF16	176.124	-0.439908	0.892046	-0.493144	0.621911	0.999947	down	NS
ARHGEF17	1310.32	0.37021	0.321809	1.1504	0.249978	0.999947	up	NS
ARHGEF17-AS1	2.6101	0.977673	2.72125	0.359273	0.719391	0.999947	up	NS
ARHGEF18	1012.87	0.0646053	0.286773	0.225284	0.821759	0.999947	up	NS
ARHGEF19	275.382	-0.821127	0.801479	-1.02452	0.305592	0.999947	down	NS
ARHGEF2	981.865	0.176408	0.421697	0.418329	0.675707	0.999947	up	NS
ARHGEF2-AS2	2.79834	-0.362146	2.71113	-0.133577	0.893737	0.999947	down	NS
ARHGEF25	579.896	0.0456072	0.475222	0.0959703	0.923544	0.999947	up	NS
ARHGEF26	209.018	0.190993	0.411263	0.464406	0.642357	0.999947	up	NS
ARHGEF26-AS1	27.9322	-0.605562	0.97978	-0.618059	0.536536	0.999947	down	NS
ARHGEF28	130.059	-0.209393	0.435768	-0.480515	0.630862	0.999947	down	NS
ARHGEF3	484.836	-0.400946	0.421757	-0.950655	0.341779	0.999947	down	NS
ARHGEF33	24.199	0.235263	0.858788	0.273947	0.784125	0.999947	up	NS
ARHGEF34P	20.6821	-0.560365	5.11634	-0.109525	0.912786	0.999947	down	NS
ARHGEF35	51.5351	-1.26693	1.35771	-0.933142	0.350747	0.999947	down	NS
ARHGEF35-AS1	2.1836	0.547169	5.09498	0.107394	0.914477	0.999947	up	NS
ARHGEF37	84.9335	0.176775	0.786353	0.224804	0.822132	0.999947	up	NS
ARHGEF38	19.7717	0.133209	2.20314	0.0604632	0.951787	0.999947	up	NS
ARHGEF39	47.0501	0.437644	1.113	0.39321	0.694164	0.999947	up	NS
ARHGEF4	1282.85	-0.0927021	0.432936	-0.214124	0.83045	0.999947	down	NS
ARHGEF40	1321.84	0.586357	0.246889	2.37498	0.0175498	0.999947	up	NS
ARHGEF5	106.019	-0.910804	0.85754	-1.06211	0.288184	0.999947	down	NS
ARHGEF6	576.303	0.690807	0.666008	1.03723	0.299627	0.999947	up	NS
ARHGEF7	1859.84	0.142544	0.272202	0.523669	0.600509	0.999947	up	NS
ARHGEF7-AS2	19.9856	0.225843	1.18202	0.191065	0.848475	0.999947	up	NS
ARHGEF9	2461.15	0.250513	0.315424	0.794212	0.427072	0.999947	up	NS
ARID1A	3337.46	0.357654	0.31193	1.14658	0.251553	0.999947	up	NS
ARID1B	1653.83	0.414118	0.243463	1.70095	0.0889517	0.999947	up	NS
ARID2	770.897	0.254819	0.263484	0.967113	0.333487	0.999947	up	NS
ARID3A	492.478	0.282925	0.399914	0.707465	0.479277	0.999947	up	NS
ARID3B	1003.19	-0.0673652	0.445308	-0.151278	0.879757	0.999947	down	NS
ARID3BP1	21.675	0.580886	1.11365	0.521604	0.601946	0.999947	up	NS
ARID3C	7.3488	-1.46713	1.26686	-1.15808	0.246832	0.999947	down	NS
ARID4A	620.54	0.426582	0.271554	1.57089	0.116207	0.999947	up	NS
ARID4B	1021.73	0.299548	0.277628	1.07896	0.280608	0.999947	up	NS
ARID5A	322.494	-0.188312	0.573113	-0.328578	0.742475	0.999947	down	NS
ARID5B	1152.76	0.122517	0.295786	0.414209	0.678721	0.999947	up	NS
ARIH1	2650.03	-0.0113884	0.3014	-0.0377849	0.969859	0.999947	down	NS
ARIH2	1863.5	-0.0121616	0.235365	-0.0516712	0.958791	0.999947	down	NS
ARIH2OS	28.4619	0.580577	1.21834	0.476532	0.633696	0.999947	up	NS
ARL1	2612.99	-0.349148	0.464537	-0.751604	0.452289	0.999947	down	NS
ARL10	689.308	0.52916	0.275233	1.92259	0.0545311	0.999947	up	NS
ARL11	1.35978	-3.68063	2.98345	-1.23368	0.217322	0.999947	down	NS
ARL13B	321.333	-0.0117357	0.340367	-0.0344796	0.972495	0.999947	down	NS
ARL14	1.27108	-0.113636	3.53347	-0.0321598	0.974345	0.999947	down	NS
ARL14EP	682.049	-0.10351	0.204103	-0.507147	0.612052	0.999947	down	NS
ARL14EP-DT	1.7258	-0.502758	3.15849	-0.159177	0.87353	0.999947	down	NS
ARL14EPL	1.38222	-1.97053	4.84241	-0.406933	0.684057	0.999947	down	NS
ARL14EPP1	0.909895	-1.19972	3.77085	-0.318156	0.750367	0.999947	down	NS
ARL15	374.604	0.0343689	0.372689	0.0922186	0.926524	0.999947	up	NS
ARL16	782.683	-0.10285	0.28327	-0.36308	0.716545	0.999947	down	NS
ARL17A	351.639	0.0220164	0.256359	0.085881	0.931561	0.999947	up	NS
ARL17B	56.8835	0.0961494	0.784605	0.122545	0.902468	0.999947	up	NS
ARL2	1563.05	-0.342079	0.214315	-1.59615	0.110456	0.999947	down	NS
ARL2-SNX15	194.772	-0.409381	0.850572	-0.481301	0.630303	0.999947	down	NS
ARL2BP	1970.23	-0.041478	0.369598	-0.112225	0.910645	0.999947	down	NS
ARL3	2574.11	-0.170603	0.271658	-0.628005	0.530001	0.999947	down	NS
ARL4A	862.333	-0.1391	0.40993	-0.339326	0.734364	0.999947	down	NS
ARL4AP2	9.64806	-1.40128	1.81432	-0.772344	0.43991	0.999947	down	NS
ARL4AP5	4.70805	1.34464	2.1196	0.634385	0.52583	0.999947	up	NS
ARL4C	3364.34	-0.0195318	0.444116	-0.043979	0.964921	0.999947	down	NS
ARL4D	392.882	-0.410103	0.602786	-0.680345	0.496286	0.999947	down	NS
ARL5A	1284.32	0.0308737	0.370557	0.0833168	0.9336	0.999947	up	NS
ARL5AP4	11.1998	-0.313969	1.8216	-0.172359	0.863155	0.999947	down	NS
ARL5B	2221.26	0.19504	0.316741	0.615772	0.538045	0.999947	up	NS
ARL6	377.984	-0.047826	0.485319	-0.0985454	0.921499	0.999947	down	NS
ARL6IP1	7782.21	0.135022	0.359474	0.375609	0.707207	0.999947	up	NS
ARL6IP4	2551.97	-0.108181	0.356067	-0.303821	0.761264	0.999947	down	NS
ARL6IP5	3884.82	-0.000856077	0.283247	-0.00302237	0.997589	0.999947	down	NS
ARL6IP6	442.436	0.280558	0.338601	0.828578	0.407343	0.999947	up	NS
ARL8A	2727	-0.0813391	0.305915	-0.265888	0.790326	0.999947	down	NS
ARL8B	1742.69	-0.252981	0.311333	-0.812576	0.416461	0.999947	down	NS
ARL9	11.3885	0.450031	1.29838	0.346611	0.728884	0.999947	up	NS
ARLNC1	4.39837	1.28667	1.75324	0.733882	0.463021	0.999947	up	NS
ARMC1	1052.03	0.122926	0.225758	0.544501	0.586097	0.999947	up	NS
ARMC10	847.399	-0.182504	0.297023	-0.614444	0.538922	0.999947	down	NS
ARMC10P1	103.821	-0.145734	0.625178	-0.233108	0.815677	0.999947	down	NS
ARMC12	24.9757	-0.443045	1.02366	-0.432804	0.665157	0.999947	down	NS
ARMC2	186.557	-0.0617461	0.527958	-0.116953	0.906898	0.999947	down	NS
ARMC3	638.191	-0.397328	0.798891	-0.497349	0.618943	0.999947	down	NS
ARMC5	695.315	-0.155998	0.379445	-0.411121	0.680984	0.999947	down	NS
ARMC6	602.292	0.161275	0.451234	0.357408	0.720786	0.999947	up	NS
ARMC7	273.502	-0.0610697	0.364003	-0.167773	0.866762	0.999947	down	NS
ARMC8	920.821	0.128489	0.214211	0.599826	0.548622	0.999947	up	NS
ARMC9	705.681	0.124833	0.382937	0.325988	0.744434	0.999947	up	NS
ARMCX1	1541.04	-0.265231	0.366387	-0.72391	0.469121	0.999947	down	NS
ARMCX2	1955.34	0.0138719	0.247947	0.0559473	0.955384	0.999947	up	NS
ARMCX3	2999.34	0.0276731	0.300927	0.0919594	0.92673	0.999947	up	NS
ARMCX4	651.986	0.298202	0.358354	0.832142	0.405329	0.999947	up	NS
ARMCX5	612.785	0.0295319	0.33394	0.0884347	0.929531	0.999947	up	NS
ARMCX5-GPRASP2	401.138	-0.825862	0.622265	-1.32719	0.184447	0.999947	down	NS
ARMCX6	1086.16	-0.152144	0.224583	-0.677451	0.49812	0.999947	down	NS
ARMCX7P	3.45625	0.904249	5.76624	0.156818	0.875388	0.999947	up	NS
ARMH1	111.07	-0.478212	0.698533	-0.684595	0.493599	0.999947	down	NS
ARMH2	0.90918	-0.0960252	6.5316	-0.0147016	0.98827	0.999947	down	NS
ARMH3	814.11	0.0488168	0.554929	0.0879694	0.929901	0.999947	up	NS
ARMH4	1876.83	0.239956	0.449229	0.534151	0.593237	0.999947	up	NS
ARMT1	462.716	-0.0288885	0.298129	-0.0968992	0.922806	0.999947	down	NS
ARNT	1297.2	0.0113961	0.242929	0.0469111	0.962584	0.999947	up	NS
ARNT2	2158.17	0.238767	0.390698	0.611131	0.541113	0.999947	up	NS
ARNTL	174.368	0.143666	0.393399	0.365191	0.714969	0.999947	up	NS
ARNTL2	249.316	0.161785	0.34798	0.464927	0.641984	0.999947	up	NS
ARPC1A	1960.25	-0.0684511	0.167888	-0.407718	0.68348	0.999947	down	NS
ARPC1B	446.386	-0.309887	0.584231	-0.530419	0.595822	0.999947	down	NS
ARPC1BP1	0.724284	1.5273	4.95128	0.308465	0.757728	0.999947	up	NS
ARPC2	4921.51	-0.0488068	0.183964	-0.265307	0.790773	0.999947	down	NS
ARPC3	3166.46	-0.41264	0.189319	-2.1796	0.0292871	0.999947	down	NS
ARPC3P1	10.4761	-0.511467	1.47729	-0.34622	0.729177	0.999947	down	NS
ARPC3P3	23.3729	-0.743782	1.12192	-0.662955	0.507359	0.999947	down	NS
ARPC3P5	4.91696	-0.665415	2.12431	-0.313238	0.7541	0.999947	down	NS
ARPC4	2334.19	-0.0928096	0.264798	-0.350493	0.725969	0.999947	down	NS
ARPC4-TTLL3	109.549	0.546831	0.470926	1.16118	0.245568	0.999947	up	NS
ARPC5	3522.65	-0.0514785	0.262347	-0.196223	0.844436	0.999947	down	NS
ARPC5L	738.441	0.0855627	0.189996	0.45034	0.652466	0.999947	up	NS
ARPIN	826.858	0.283583	0.231663	1.22412	0.220908	0.999947	up	NS
ARPIN-AP3S2	372.901	0.603949	0.758258	0.796496	0.425744	0.999947	up	NS
ARPP19	6447.9	0.0436408	0.30875	0.141347	0.887596	0.999947	up	NS
ARPP19P1	1.30741	-1.35175	3.48857	-0.387481	0.6984	0.999947	down	NS
ARPP19P2	5.41263	0.910535	2.22499	0.409232	0.68237	0.999947	up	NS
ARPP21	107.633	0.705897	0.735871	0.959267	0.337424	0.999947	up	NS
ARR3	1.27653	-0.605098	3.08321	-0.196255	0.84441	0.999947	down	NS
ARRB1	761.972	-0.464189	0.542811	-0.855159	0.392463	0.999947	down	NS
ARRB2	1113.18	-0.174521	0.324873	-0.537198	0.591131	0.999947	down	NS
ARRDC1	430.618	-0.0505778	0.309302	-0.163522	0.870107	0.999947	down	NS
ARRDC1-AS1	379.171	0.0231794	0.421422	0.0550027	0.956136	0.999947	up	NS
ARRDC2	86.8683	-0.04824	0.568178	-0.0849028	0.932339	0.999947	down	NS
ARRDC3	3399.57	0.0671013	0.708755	0.094675	0.924573	0.999947	up	NS
ARRDC3-AS1	14.9176	0.634107	0.871105	0.727934	0.466654	0.999947	up	NS
ARRDC4	2097.25	0.27638	0.642481	0.430177	0.667067	0.999947	up	NS
ARSA	735.767	0.190398	0.296189	0.642826	0.520337	0.999947	up	NS
ARSB	493.293	-0.105449	0.485125	-0.217365	0.827924	0.999947	down	NS
ARSD	979.381	-0.323264	0.636415	-0.507945	0.611492	0.999947	down	NS
ARSD-AS1	1.08289	3.17985	4.45006	0.714563	0.474879	0.999947	up	NS
ARSFP1	1.13976	-0.809689	6.18508	-0.13091	0.895847	0.999947	down	NS
ARSG	298.608	0.0370026	0.69117	0.0535362	0.957305	0.999947	up	NS
ARSH	1.5931	-2.2583	3.00657	-0.751122	0.452579	0.999947	down	NS
ARSI	85.0559	0.42223	0.710578	0.594207	0.552374	0.999947	up	NS
ARSJ	154.055	0.385882	0.717709	0.537658	0.590813	0.999947	up	NS
ARSK	268.217	-0.248483	0.420312	-0.591186	0.554396	0.999947	down	NS
ARSL	10.0285	0.0523658	1.58708	0.0329951	0.973678	0.999947	up	NS
ART3	3.69899	-2.51152	2.27506	-1.10393	0.269622	0.999947	down	NS
ART5	28.9661	-0.847229	1.01064	-0.838311	0.401856	0.999947	down	NS
ARTN	10.0928	1.73127	1.43199	1.20899	0.226665	0.999947	up	NS
ARV1	488.63	-0.255209	0.339727	-0.751219	0.452521	0.999947	down	NS
ARVCF	1696.59	0.191403	0.388082	0.493203	0.621869	0.999947	up	NS
ARX	680.183	-0.444379	1.034	-0.429767	0.667365	0.999947	down	NS
AS3MT	337.788	0.339974	0.40354	0.842479	0.39952	0.999947	up	NS
ASAH1	3361.67	-0.494437	0.272725	-1.81296	0.0698387	0.999947	down	NS
ASAH2	77.3889	0.194894	0.523487	0.372299	0.70967	0.999947	up	NS
ASAH2B	288.579	0.0617103	0.280028	0.220372	0.825582	0.999947	up	NS
ASAP1	1048.5	0.365837	0.231359	1.58125	0.11382	0.999947	up	NS
ASAP2	1166.59	0.509693	0.294686	1.72961	0.0836993	0.999947	up	NS
ASAP3	1219.87	0.195249	0.355721	0.548883	0.583086	0.999947	up	NS
ASB1	970.369	0.155005	0.29224	0.530404	0.595832	0.999947	up	NS
ASB12	15.5922	-0.113084	0.776188	-0.145691	0.884165	0.999947	down	NS
ASB13	311.832	-0.270697	0.314053	-0.861947	0.388717	0.999947	down	NS
ASB14	1.51653	-0.0918478	3.70358	-0.0247998	0.980215	0.999947	down	NS
ASB16	3.99823	-0.186423	2.05069	-0.0909076	0.927566	0.999947	down	NS
ASB16-AS1	188.435	-0.116007	0.503477	-0.230411	0.817772	0.999947	down	NS
ASB2	8.07087	1.66638	1.34966	1.23467	0.216955	0.999947	up	NS
ASB3	530.318	0.125507	0.292658	0.428852	0.668031	0.999947	up	NS
ASB4	1080.68	0.199001	0.682869	0.291419	0.770731	0.999947	up	NS
ASB5	3.2665	-0.115237	2.51367	-0.0458441	0.963434	0.999947	down	NS
ASB6	804.367	0.153223	0.224224	0.683348	0.494387	0.999947	up	NS
ASB7	443.815	0.172997	0.241201	0.71723	0.473232	0.999947	up	NS
ASB8	762.125	-0.0759172	0.175391	-0.432845	0.665127	0.999947	down	NS
ASB9	11.3103	-0.116031	1.19479	-0.097114	0.922636	0.999947	down	NS
ASCC1	782.574	-0.134849	0.253205	-0.532569	0.594332	0.999947	down	NS
ASCC2	827.279	-0.115789	0.316081	-0.366328	0.71412	0.999947	down	NS
ASCC3	1148.4	0.030715	0.396481	0.0774692	0.93825	0.999947	up	NS
ASCL1	2033.9	-0.844613	0.662551	-1.27479	0.202384	0.999947	down	NS
ASCL2	38.1001	-1.69624	1.16473	-1.45633	0.145301	0.999947	down	NS
ASCL4	0.881965	2.57649	4.34599	0.592843	0.553286	0.999947	up	NS
ASCL5	5.23477	-0.653369	1.18509	-0.551326	0.58141	0.999947	down	NS
ASDURF	28.6977	-2.06289	1.47065	-1.40271	0.160705	0.999947	down	NS
ASF1A	709.425	-0.0215673	0.295393	-0.073012	0.941797	0.999947	down	NS
ASF1B	166.756	0.156715	0.980521	0.159828	0.873017	0.999947	up	NS
ASGR1	197.363	-0.126826	0.737878	-0.171879	0.863532	0.999947	down	NS
ASGR2	1.41014	3.06815	3.816	0.804021	0.421385	0.999947	up	NS
ASH1L	1094.9	0.204057	0.230549	0.885092	0.376107	0.999947	up	NS
ASH1L-AS1	48.3663	-0.202854	0.667577	-0.303866	0.76123	0.999947	down	NS
ASH2L	991.715	0.032285	0.202896	0.159121	0.873573	0.999947	up	NS
ASIC1	484.755	0.397439	0.412784	0.962827	0.335634	0.999947	up	NS
ASIC2	715.108	0.26545	0.834561	0.318071	0.750431	0.999947	up	NS
ASIC3	120.887	0.245901	0.708758	0.346947	0.728631	0.999947	up	NS
ASIC4	268.203	-0.113887	0.670097	-0.169956	0.865045	0.999947	down	NS
ASL	156.472	-0.317925	0.636355	-0.499602	0.617355	0.999947	down	NS
ASLP1	1.60719	-0.798661	3.10212	-0.257456	0.796826	0.999947	down	NS
ASMT	1.19491	3.34587	4.46826	0.74881	0.453972	0.999947	up	NS
ASMTL	1517.73	-0.183815	0.668488	-0.274971	0.783338	0.999947	down	NS
ASMTL-AS1	114.819	-0.216643	1.25936	-0.172027	0.863417	0.999947	down	NS
ASNS	2309.68	-0.522612	0.49069	-1.06506	0.286851	0.999947	down	NS
ASNSD1	1171.02	-0.0578673	0.27794	-0.208201	0.835072	0.999947	down	NS
ASNSP1	2.57717	-0.78084	1.79349	-0.435375	0.663291	0.999947	down	NS
ASNSP3	1.07514	4.3677	2.9554	1.47787	0.139442	0.999947	up	NS
ASNSP4	3.10278	-3.14579	1.78417	-1.76317	0.0778726	0.999947	down	NS
ASPA	0.76326	-0.466053	4.36385	-0.106798	0.914949	0.999947	down	NS
ASPDH	3.46572	-2.76791	2.70408	-1.0236	0.306023	0.999947	down	NS
ASPG	3.89976	0.0386247	1.82443	0.0211709	0.983109	0.999947	up	NS
ASPH	1751.86	0.308268	0.253315	1.21693	0.223629	0.999947	up	NS
ASPHD1	402.039	0.1189	0.488089	0.243604	0.807537	0.999947	up	NS
ASPHD2	382.784	0.202245	0.375865	0.538079	0.590523	0.999947	up	NS
ASPM	251.72	0.969112	1.47264	0.658079	0.510487	0.999947	up	NS
ASPN	130.017	-0.827632	1.53541	-0.539029	0.589867	0.999947	down	NS
ASPRV1	143.133	0.340088	0.46141	0.737062	0.461085	0.999947	up	NS
ASPSCR1	532.381	-0.271264	0.430273	-0.630446	0.528403	0.999947	down	NS
ASRGL1	601.826	0.200324	0.491408	0.407654	0.683528	0.999947	up	NS
ASS1	697.012	-0.329003	0.673507	-0.488492	0.625201	0.999947	down	NS
ASS1P1	1.12773	-0.258032	4.00982	-0.0643501	0.948691	0.999947	down	NS
ASS1P10	1.13588	-2.494	3.05873	-0.815369	0.414861	0.999947	down	NS
ASS1P11	1.51202	0.974507	4.09838	0.237779	0.812053	0.999947	up	NS
ASS1P14	1.0517	0.0469829	3.10703	0.0151215	0.987935	0.999947	up	NS
ASS1P2	1.8849	-1.70471	2.77371	-0.614597	0.538821	0.999947	down	NS
ASTE1	169.322	0.087532	0.275689	0.317502	0.750862	0.999947	up	NS
ASTL	8.04537	-0.689952	2.2235	-0.3103	0.756333	0.999947	down	NS
ASTN1	2711.78	0.421646	0.586892	0.718438	0.472488	0.999947	up	NS
ASTN2	392.259	-0.040258	0.372045	-0.108207	0.913831	0.999947	down	NS
ASXL1	2210.05	0.363133	0.28538	1.27246	0.203211	0.999947	up	NS
ASXL2	534.863	-0.0654881	0.348391	-0.187973	0.850898	0.999947	down	NS
ASXL3	564.999	0.283675	0.375271	0.755922	0.449696	0.999947	up	NS
ATAD1	2331.84	-0.12469	0.311281	-0.400572	0.688736	0.999947	down	NS
ATAD2	324.783	0.436967	0.84172	0.519136	0.603666	0.999947	up	NS
ATAD2B	427.728	0.238296	0.441989	0.539144	0.589787	0.999947	up	NS
ATAD3A	590.227	-0.0602546	0.426164	-0.141388	0.887563	0.999947	down	NS
ATAD3B	516.708	0.285034	0.441393	0.645761	0.518434	0.999947	up	NS
ATAD3C	13.202	-0.703003	1.01513	-0.692527	0.488607	0.999947	down	NS
ATAD5	96.9857	0.469272	0.66672	0.703851	0.481525	0.999947	up	NS
ATAT1	2818.38	0.0749394	0.413088	0.181413	0.856044	0.999947	up	NS
ATCAY	2143.09	0.0926871	0.689975	0.134334	0.893139	0.999947	up	NS
ATE1	1461.04	-0.170602	0.24097	-0.707983	0.478956	0.999947	down	NS
ATE1-AS1	12.7569	-0.378727	1.02123	-0.370855	0.710746	0.999947	down	NS
ATF1	380.335	-0.0884424	0.294312	-0.300505	0.763792	0.999947	down	NS
ATF2	1769.99	-0.12601	0.357477	-0.352499	0.724464	0.999947	down	NS
ATF3	2861.63	-0.0712162	0.926818	-0.0768395	0.938751	0.999947	down	NS
ATF4	9086.37	-0.222918	0.300339	-0.742222	0.457953	0.999947	down	NS
ATF4P1	1.81235	-0.572199	4.11847	-0.138935	0.889501	0.999947	down	NS
ATF4P3	82.5425	-0.208439	0.715883	-0.291164	0.770926	0.999947	down	NS
ATF4P4	41.7375	0.141545	0.82555	0.171456	0.863865	0.999947	up	NS
ATF5	1100.34	-0.445393	0.605554	-0.735514	0.462027	0.999947	down	NS
ATF6	1587.16	-0.0508563	0.358732	-0.141767	0.887264	0.999947	down	NS
ATF6B	2231.92	0.230897	0.432452	0.533927	0.593392	0.999947	up	NS
ATF7	683.008	0.163176	0.272508	0.598795	0.549309	0.999947	up	NS
ATF7-NPFF	6.37523	-0.191878	1.96471	-0.0976622	0.922201	0.999947	down	NS
ATF7IP	3388.82	0.240981	0.454127	0.530645	0.595664	0.999947	up	NS
ATF7IP2	142.332	0.0867864	0.589621	0.14719	0.882982	0.999947	up	NS
ATG10	177.372	0.491116	1.00076	0.490741	0.62361	0.999947	up	NS
ATG101	726.551	-0.317119	0.534412	-0.593398	0.552915	0.999947	down	NS
ATG12	1629.11	-0.13824	0.24741	-0.558748	0.576334	0.999947	down	NS
ATG12P1	8.89751	0.0440441	1.63485	0.0269408	0.978507	0.999947	up	NS
ATG13	2126.54	-0.0468396	0.238514	-0.196381	0.844312	0.999947	down	NS
ATG14	326.669	0.160375	0.44958	0.356722	0.7213	0.999947	up	NS
ATG16L1	571.667	-0.0906819	0.193778	-0.467967	0.639808	0.999947	down	NS
ATG16L2	353.769	0.561551	0.638067	0.880082	0.378815	0.999947	up	NS
ATG2A	594.844	0.181939	0.301845	0.602758	0.54667	0.999947	up	NS
ATG2B	833.322	0.235924	0.300279	0.785682	0.432054	0.999947	up	NS
ATG3	875.408	-0.0560928	0.240466	-0.233267	0.815554	0.999947	down	NS
ATG4A	421.526	-0.249474	0.649029	-0.384381	0.700696	0.999947	down	NS
ATG4B	2170.91	-0.0396278	0.196462	-0.201707	0.840146	0.999947	down	NS
ATG4C	306.676	0.337445	0.360224	0.936765	0.348879	0.999947	up	NS
ATG4D	616.135	-0.00730641	0.258947	-0.0282158	0.97749	0.999947	down	NS
ATG5	672.774	-0.405389	0.200175	-2.02518	0.042849	0.999947	down	NS
ATG7	348.731	-0.148573	0.30554	-0.486262	0.626781	0.999947	down	NS
ATG9A	1237.96	0.0183202	0.38808	0.0472073	0.962348	0.999947	up	NS
ATG9B	164.765	-0.464123	0.711531	-0.652288	0.514215	0.999947	down	NS
ATIC	852.972	0.140786	0.262218	0.536907	0.591332	0.999947	up	NS
ATL1	717.182	-0.0151258	0.459642	-0.0329079	0.973748	0.999947	down	NS
ATL2	1024.68	-0.17339	0.237409	-0.730346	0.465179	0.999947	down	NS
ATL3	513.589	0.089291	0.273396	0.3266	0.74397	0.999947	up	NS
ATM	1008.79	0.295302	0.250053	1.18096	0.237619	0.999947	up	NS
ATMIN	1843.14	0.0455601	0.222485	0.204778	0.837745	0.999947	up	NS
ATN1	7504.11	0.469212	0.343041	1.3678	0.171375	0.999947	up	NS
ATOH1	7.62278	1.49372	2.3772	0.628355	0.529772	0.999947	up	NS
ATOH7	15.4412	1.03983	1.35229	0.76894	0.441929	0.999947	up	NS
ATOH8	287.199	-0.320154	0.533078	-0.600577	0.548122	0.999947	down	NS
ATOX1	962.088	-0.196414	0.291487	-0.673834	0.500417	0.999947	down	NS
ATP10A	134.451	-0.322922	0.781728	-0.413087	0.679543	0.999947	down	NS
ATP10B	23.4605	-0.241766	1.28011	-0.188863	0.8502	0.999947	down	NS
ATP10D	781.158	0.149267	0.417718	0.35734	0.720838	0.999947	up	NS
ATP11A	2027.84	0.559798	0.389675	1.43658	0.150838	0.999947	up	NS
ATP11B	937.373	0.197971	0.393586	0.502993	0.61497	0.999947	up	NS
ATP11C	911.714	-0.0947706	0.481291	-0.196909	0.843899	0.999947	down	NS
ATP12A	4.7026	1.06613	1.99732	0.533778	0.593495	0.999947	up	NS
ATP13A1	1155.93	0.0626481	0.2995	0.209176	0.834311	0.999947	up	NS
ATP13A2	2125.48	0.128166	0.412209	0.310924	0.755859	0.999947	up	NS
ATP13A3	1562.14	0.257506	0.624689	0.412215	0.680182	0.999947	up	NS
ATP13A4	75.0656	-0.987314	1.13845	-0.867243	0.385809	0.999947	down	NS
ATP13A5	21.1905	-1.53426	1.75051	-0.876462	0.380779	0.999947	down	NS
ATP1A1	9641.43	-0.22241	0.38866	-0.572248	0.567154	0.999947	down	NS
ATP1A1-AS1	41.1427	-0.0154459	0.654536	-0.0235982	0.981173	0.999947	down	NS
ATP1A2	227.096	-0.0418712	0.89129	-0.0469782	0.962531	0.999947	down	NS
ATP1A3	7497.67	-0.00472956	0.711561	-0.00664673	0.994697	0.999947	down	NS
ATP1A4	2.69948	0.62989	2.41552	0.260767	0.794272	0.999947	up	NS
ATP1B1	5100.42	-0.231757	0.384628	-0.602547	0.54681	0.999947	down	NS
ATP1B1P1	5.39435	1.48816	2.10406	0.707281	0.479392	0.999947	up	NS
ATP1B2	6404	0.375503	0.490702	0.765236	0.444131	0.999947	up	NS
ATP1B3	1815.96	-0.0404944	0.428789	-0.0944388	0.924761	0.999947	down	NS
ATP1B3P1	4.61936	0.394951	2.10596	0.18754	0.851237	0.999947	up	NS
ATP1B4	2.29366	-1.14113	3.30348	-0.345434	0.729768	0.999947	down	NS
ATP23	108.357	-0.26957	0.329448	-0.81825	0.413215	0.999947	down	NS
ATP2A1	61.5921	0.606278	0.699685	0.866502	0.386215	0.999947	up	NS
ATP2A1-AS1	78.5556	0.394265	0.554235	0.711369	0.476856	0.999947	up	NS
ATP2A2	8210.24	0.299742	0.246657	1.21522	0.224282	0.999947	up	NS
ATP2A3	444.933	-0.0223855	1.0232	-0.0218779	0.982545	0.999947	down	NS
ATP2B1	3860.69	0.366726	0.261574	1.402	0.160915	0.999947	up	NS
ATP2B1-AS1	349.29	0.639442	0.367355	1.74067	0.0817422	0.999947	up	NS
ATP2B2	419.922	-0.224585	0.244942	-0.91689	0.3592	0.999947	down	NS
ATP2B3	180.406	-0.083848	0.712131	-0.117742	0.906272	0.999947	down	NS
ATP2B4	2247.61	0.345057	0.300127	1.1497	0.250266	0.999947	up	NS
ATP2C1	2066.05	-0.0284022	0.243346	-0.116715	0.907086	0.999947	down	NS
ATP2C2	42.278	-1.53563	1.94752	-0.788502	0.430403	0.999947	down	NS
ATP2C2-AS1	19.8833	0.447912	1.15852	0.386623	0.699035	0.999947	up	NS
ATP4A	2.43903	5.33396	2.43286	2.19247	0.0283458	0.999947	up	NS
ATP4B	16.7711	1.45393	1.23558	1.17672	0.239308	0.999947	up	NS
ATP5F1A	12545.5	-0.146817	0.07941	-1.84885	0.0644792	0.999947	down	NS
ATP5F1AP2	2.46397	-3.50754	2.3398	-1.49907	0.133854	0.999947	down	NS
ATP5F1AP3	16.7389	-1.74497	0.766771	-2.27574	0.0228613	0.999947	down	NS
ATP5F1AP4	0.8899	-0.175175	4.57248	-0.0383107	0.96944	0.999947	down	NS
ATP5F1AP8	2.4997	-0.274569	5.13393	-0.0534812	0.957349	0.999947	down	NS
ATP5F1B	14564	-0.219451	0.215505	-1.01831	0.308531	0.999947	down	NS
ATP5F1BP1	27.9971	-1.0394	1.15107	-0.902986	0.366533	0.999947	down	NS
ATP5F1C	3287.1	-0.211259	0.176364	-1.19785	0.230974	0.999947	down	NS
ATP5F1CP1	16.9178	-0.977597	1.05133	-0.929863	0.352442	0.999947	down	NS
ATP5F1D	1684.54	-0.13049	0.365819	-0.356707	0.721311	0.999947	down	NS
ATP5F1E	3653.21	-0.104726	0.452287	-0.231547	0.81689	0.999947	down	NS
ATP5F1EP2	3.11291	0.519677	3.34613	0.155307	0.876579	0.999947	up	NS
ATP5IF1	2462.42	-0.287459	0.199148	-1.44344	0.148895	0.999947	down	NS
ATP5MC1	1013.86	-0.136294	0.756123	-0.180253	0.856954	0.999947	down	NS
ATP5MC2	3989.9	-0.180405	0.242764	-0.74313	0.457403	0.999947	down	NS
ATP5MC2P4	1.08317	-0.39335	3.57287	-0.110094	0.912335	0.999947	down	NS
ATP5MC3	4386.21	-0.280811	0.193319	-1.45258	0.146341	0.999947	down	NS
ATP5ME	1749.62	-0.280602	0.354216	-0.792177	0.428257	0.999947	down	NS
ATP5MF	2757.33	-0.101323	0.352331	-0.28758	0.773668	0.999947	down	NS
ATP5MF-PTCD1	12.6399	2.38547	6.31271	0.377884	0.705517	0.999947	up	NS
ATP5MG	3964.04	-0.229377	0.207228	-1.10688	0.268345	0.999947	down	NS
ATP5MGL	2.46724	-0.514425	2.08816	-0.246353	0.805409	0.999947	down	NS
ATP5MGP3	2.45942	-2.0898	2.36694	-0.882912	0.377284	0.999947	down	NS
ATP5MJ	2359.94	-0.268463	0.255991	-1.04872	0.294307	0.999947	down	NS
ATP5MK	1933.73	-0.367076	0.34315	-1.06972	0.284744	0.999947	down	NS
ATP5MKP1	1.06972	1.59275	4.34205	0.366821	0.713752	0.999947	up	NS
ATP5PB	3174.86	-0.171017	0.191109	-0.894867	0.370858	0.999947	down	NS
ATP5PBP2	1.28029	-0.977491	3.46984	-0.281711	0.778165	0.999947	down	NS
ATP5PD	2009.36	-0.198982	0.223934	-0.888575	0.374232	0.999947	down	NS
ATP5PDP1	0.964766	-1.08157	3.20994	-0.336943	0.73616	0.999947	down	NS
ATP5PDP2	3.41683	0.412094	1.58442	0.260092	0.794793	0.999947	up	NS
ATP5PDP4	2.75884	-1.23137	2.53961	-0.484865	0.627772	0.999947	down	NS
ATP5PF	2405.82	-0.179506	0.264662	-0.678245	0.497616	0.999947	down	NS
ATP5PO	3053.89	-0.181623	0.235781	-0.770306	0.441118	0.999947	down	NS
ATP5POP1	1.82282	-4.44797	3.09692	-1.43625	0.15093	0.999947	down	NS
ATP6AP1	5640.37	-0.207297	0.299358	-0.692471	0.488642	0.999947	down	NS
ATP6AP1L	195.176	0.0381089	0.285259	0.133594	0.893724	0.999947	up	NS
ATP6AP2	5569.23	-0.10307	0.632908	-0.162851	0.870635	0.999947	down	NS
ATP6V0A1	3697.73	-0.0391103	0.362868	-0.107781	0.914169	0.999947	down	NS
ATP6V0A2	447.489	0.0150436	0.359363	0.0418617	0.966609	0.999947	up	NS
ATP6V0A4	8.0313	-0.287125	1.43678	-0.199839	0.841606	0.999947	down	NS
ATP6V0B	3427.29	-0.388587	0.311339	-1.24812	0.211988	0.999947	down	NS
ATP6V0C	6825.23	-0.262271	0.280554	-0.934835	0.349874	0.999947	down	NS
ATP6V0D1	2552.32	-0.451482	0.417812	-1.08059	0.279882	0.999947	down	NS
ATP6V0D1-DT	28.1033	0.183037	0.655235	0.279345	0.77998	0.999947	up	NS
ATP6V0D2	7.70502	0.455919	1.59417	0.285992	0.774884	0.999947	up	NS
ATP6V0E1	1580	-0.720221	0.316159	-2.27803	0.0227247	0.999947	down	NS
ATP6V0E2	4517.09	-0.318402	0.486403	-0.654606	0.512722	0.999947	down	NS
ATP6V0E2-AS1	97.3505	0.392116	0.730873	0.536503	0.591611	0.999947	up	NS
ATP6V1A	3559.52	-0.0971862	0.427112	-0.227543	0.820002	0.999947	down	NS
ATP6V1B1	77.0965	-0.947685	1.57531	-0.601587	0.547449	0.999947	down	NS
ATP6V1B1-AS1	2.38863	-0.509619	3.17401	-0.16056	0.87244	0.999947	down	NS
ATP6V1B2	4294.77	-0.264358	0.310576	-0.851187	0.394666	0.999947	down	NS
ATP6V1C1	1042.01	-0.122061	0.197555	-0.617859	0.536668	0.999947	down	NS
ATP6V1C2	52.3943	0.135342	1.14875	0.117816	0.906213	0.999947	up	NS
ATP6V1D	1877.75	-0.522703	0.239452	-2.18291	0.0290422	0.999947	down	NS
ATP6V1E1	1772.68	-0.431541	0.245	-1.76139	0.0781721	0.999947	down	NS
ATP6V1E1P1	3.06371	0.191938	2.48606	0.0772057	0.93846	0.999947	up	NS
ATP6V1E1P3	2.48331	0.575386	2.6818	0.214552	0.830117	0.999947	up	NS
ATP6V1E2	70.8702	-0.296845	0.490006	-0.605799	0.544648	0.999947	down	NS
ATP6V1F	3238.45	-0.429968	0.200754	-2.14177	0.0322121	0.999947	down	NS
ATP6V1FNB	106.898	0.114449	0.666993	0.171589	0.863761	0.999947	up	NS
ATP6V1G1	4267.44	-0.319193	0.238353	-1.33916	0.180518	0.999947	down	NS
ATP6V1G2	1732.64	-0.312408	0.73466	-0.425242	0.67066	0.999947	down	NS
ATP6V1G2-DDX39B	179.723	0.0617432	0.640175	0.0964473	0.923165	0.999947	up	NS
ATP6V1H	1437.44	-0.076198	0.188237	-0.404798	0.685626	0.999947	down	NS
ATP7A	406.36	0.234367	0.352184	0.665467	0.505752	0.999947	up	NS
ATP7B	555.172	0.517835	0.314351	1.64732	0.099493	0.999947	up	NS
ATP8A1	929.05	0.12191	0.579376	0.210416	0.833343	0.999947	up	NS
ATP8A2	619.284	0.439035	0.62959	0.697335	0.485593	0.999947	up	NS
ATP8A2P3	3.45952	-0.304243	2.6312	-0.115629	0.907947	0.999947	down	NS
ATP8B1	129.572	-1.04278	1.47279	-0.708033	0.478925	0.999947	down	NS
ATP8B2	991.757	0.0309323	0.224537	0.137761	0.89043	0.999947	up	NS
ATP8B3	122.047	0.0119244	0.879078	0.0135646	0.989177	0.999947	up	NS
ATP8B4	5.87612	-0.398886	1.30047	-0.306724	0.759054	0.999947	down	NS
ATP8B5P	3.72478	3.1363	2.95452	1.06152	0.288452	0.999947	up	NS
ATP9A	4043.88	0.370125	0.359536	1.02945	0.303266	0.999947	up	NS
ATP9B	356.937	0.221165	0.271268	0.815301	0.4149	0.999947	up	NS
ATPAF1	1763.08	0.129678	0.227458	0.570117	0.568598	0.999947	up	NS
ATPAF2	383.328	0.0475491	0.319994	0.148594	0.881874	0.999947	up	NS
ATPSCKMT	194.361	0.241321	0.359964	0.670404	0.5026	0.999947	up	NS
ATR	476.579	0.168619	0.308006	0.547452	0.584068	0.999947	up	NS
ATRAID	2877.86	-0.221757	0.1789	-1.23956	0.21514	0.999947	down	NS
ATRIP	191.078	-0.386524	0.332615	-1.16208	0.245205	0.999947	down	NS
ATRN	2396.77	0.196039	0.453606	0.43218	0.665611	0.999947	up	NS
ATRNL1	750.388	0.296905	0.24825	1.196	0.231698	0.999947	up	NS
ATRX	1886.8	0.545326	0.178052	3.06273	0.00219325	0.999947	up	NS
ATXN1	925.134	0.258512	0.216517	1.19396	0.232495	0.999947	up	NS
ATXN1-AS1	69.8442	-0.0896891	0.906383	-0.0989528	0.921176	0.999947	down	NS
ATXN10	3830	-0.0285327	0.158191	-0.180369	0.856863	0.999947	down	NS
ATXN1L	1164.94	0.112769	0.372303	0.302895	0.76197	0.999947	up	NS
ATXN2	1272.91	0.211079	0.294593	0.716511	0.473676	0.999947	up	NS
ATXN2-AS	2.8151	-2.46745	1.82116	-1.35488	0.175456	0.999947	down	NS
ATXN2L	5006.87	0.122732	0.233731	0.525099	0.599514	0.999947	up	NS
ATXN3	325.731	0.0450598	0.355124	0.126885	0.899032	0.999947	up	NS
ATXN7	493.991	0.250028	0.352581	0.709135	0.478241	0.999947	up	NS
ATXN7L1	216.232	0.176502	0.341816	0.516366	0.605599	0.999947	up	NS
ATXN7L2	322.269	0.33935	0.304402	1.11481	0.264933	0.999947	up	NS
ATXN7L3	2747.08	0.0387578	0.321184	0.120672	0.903951	0.999947	up	NS
ATXN7L3-AS1	33.3654	0.456646	0.968883	0.471311	0.637418	0.999947	up	NS
ATXN7L3B	7110.52	-0.21552	0.20654	-1.04347	0.296729	0.999947	down	NS
ATXN8OS	3.18372	0.0360381	3.40869	0.0105724	0.991565	0.999947	up	NS
AUH	415.91	0.0713042	0.389319	0.183151	0.854679	0.999947	up	NS
AUNIP	19.6561	1.11511	0.98737	1.12937	0.258741	0.999947	up	NS
AUP1	1691.45	-0.1346	0.268001	-0.502236	0.615502	0.999947	down	NS
AURKA	220.085	0.557579	0.92308	0.604042	0.545816	0.999947	up	NS
AURKAIP1	1640.7	-0.397807	0.529484	-0.751311	0.452466	0.999947	down	NS
AURKAP1	38.6956	-1.24564	1.37807	-0.903904	0.366046	0.999947	down	NS
AURKB	211.162	0.738437	1.29438	0.570496	0.568341	0.999947	up	NS
AURKC	25.8469	-0.135621	0.658921	-0.205823	0.83693	0.999947	down	NS
AUTS2	2745.63	0.746359	0.390798	1.90984	0.0561544	0.999947	up	NS
AVEN	155.382	0.106692	0.529153	0.201628	0.840208	0.999947	up	NS
AVIL	31.4246	0.507993	0.937038	0.542127	0.587731	0.999947	up	NS
AVL9	1374.61	-0.095885	0.26694	-0.3592	0.719445	0.999947	down	NS
AVP	1.09989	-2.93862	3.60823	-0.81442	0.415405	0.999947	down	NS
AVPI1	155.667	-0.23605	0.47269	-0.499376	0.617514	0.999947	down	NS
AVPR1A	3.13823	-2.19869	1.78173	-1.23402	0.217194	0.999947	down	NS
AVPR1B	125.152	-0.10619	0.52259	-0.203198	0.83898	0.999947	down	NS
AXDND1	11.6946	-0.647389	1.1196	-0.578235	0.563106	0.999947	down	NS
AXIN1	823.238	-0.0183865	0.28392	-0.0647595	0.948365	0.999947	down	NS
AXIN2	1013.71	0.159166	0.47164	0.337472	0.735761	0.999947	up	NS
AXL	685.467	0.157075	0.403201	0.38957	0.696854	0.999947	up	NS
AZGP1	35.5125	2.08483	1.58413	1.31607	0.18815	0.999947	up	NS
AZI2	1479.91	-0.205987	0.225567	-0.913197	0.361139	0.999947	down	NS
AZIN1	6908.84	-0.00553441	0.319076	-0.0173451	0.986161	0.999947	down	NS
AZIN2	193.354	-0.132579	0.234485	-0.565406	0.571797	0.999947	down	NS
AZU1	37.0577	0.402032	0.919875	0.437051	0.662074	0.999947	up	NS
B2M	4956.14	-0.444906	0.498982	-0.891627	0.372593	0.999947	down	NS
B3GALNT1	1256.85	0.151602	0.329023	0.460764	0.644968	0.999947	up	NS
B3GALNT2	814.232	0.208347	0.376866	0.552842	0.580372	0.999947	up	NS
B3GALT1	403.576	0.306332	0.39986	0.766098	0.443618	0.999947	up	NS
B3GALT1-AS1	2.58373	-1.527	2.98951	-0.510787	0.6095	0.999947	down	NS
B3GALT2	311.228	0.302439	0.693815	0.435907	0.662904	0.999947	up	NS
B3GALT4	136.419	-0.578736	0.440041	-1.31519	0.188447	0.999947	down	NS
B3GALT5	366.063	0.963546	0.787513	1.22353	0.221129	0.999947	up	NS
B3GALT5-AS1	48.1568	0.263489	0.840131	0.313629	0.753803	0.999947	up	NS
B3GALT6	740.286	0.0346551	0.44698	0.0775316	0.938201	0.999947	up	NS
B3GALT9	124.31	0.0339026	0.602117	0.0563058	0.955098	0.999947	up	NS
B3GAT1	551.147	-0.331099	0.807184	-0.41019	0.681667	0.999947	down	NS
B3GAT1-DT	8.57615	-0.771027	1.53752	-0.501473	0.616038	0.999947	down	NS
B3GAT2	165.167	0.197179	0.616641	0.319763	0.749148	0.999947	up	NS
B3GAT3	1232.54	0.0212643	0.319784	0.066496	0.946983	0.999947	up	NS
B3GAT3P1	8.12999	-0.128095	1.80739	-0.0708732	0.943499	0.999947	down	NS
B3GLCT	591.01	-0.136209	0.61316	-0.222144	0.824202	0.999947	down	NS
B3GNT2	251.973	-0.199868	0.521172	-0.383497	0.701351	0.999947	down	NS
B3GNT3	9.32799	-1.56566	1.61005	-0.972432	0.330836	0.999947	down	NS
B3GNT4	67.0684	-0.0530325	0.949703	-0.0558411	0.955468	0.999947	down	NS
B3GNT5	565.782	-0.0721094	0.539822	-0.13358	0.893735	0.999947	down	NS
B3GNT6	0.99005	1.08741	4.75229	0.228819	0.81901	0.999947	up	NS
B3GNT7	113.344	0.298665	0.874829	0.341398	0.732804	0.999947	up	NS
B3GNT8	40.6363	-0.932227	0.838189	-1.11219	0.266056	0.999947	down	NS
B3GNT9	495.536	-0.323862	0.358184	-0.904179	0.365901	0.999947	down	NS
B3GNTL1	132.476	0.408352	0.370551	1.10201	0.270455	0.999947	up	NS
B4GALNT1	591.29	0.186102	0.628231	0.296232	0.767053	0.999947	up	NS
B4GALNT3	162.317	0.476675	0.581962	0.819082	0.41274	0.999947	up	NS
B4GALNT4	3387.14	0.399475	0.374209	1.06752	0.285737	0.999947	up	NS
B4GALT1	1079.6	-0.939667	0.636577	-1.47612	0.139911	0.999947	down	NS
B4GALT1-AS1	3.26176	0.310384	2.35953	0.131545	0.895344	0.999947	up	NS
B4GALT2	1934.06	0.121374	0.266691	0.455112	0.649029	0.999947	up	NS
B4GALT3	1091.04	-0.149101	0.277023	-0.538228	0.59042	0.999947	down	NS
B4GALT4	823.594	-0.313303	0.405727	-0.772201	0.439995	0.999947	down	NS
B4GALT5	2316.05	-0.19454	0.376707	-0.516422	0.60556	0.999947	down	NS
B4GALT6	817.297	0.227923	0.411899	0.553347	0.580026	0.999947	up	NS
B4GALT7	643.074	-0.077991	0.564109	-0.138255	0.890039	0.999947	down	NS
B4GAT1	3301.91	-0.0879152	0.343502	-0.255938	0.797999	0.999947	down	NS
B9D1	1036.06	0.0544041	0.284095	0.191499	0.848134	0.999947	up	NS
B9D2	161.254	-0.446672	0.521445	-0.856604	0.391664	0.999947	down	NS
BAALC	1696.1	0.112396	0.744038	0.151062	0.879927	0.999947	up	NS
BAALC-AS2	12.4099	-0.606215	1.30156	-0.46576	0.641387	0.999947	down	NS
BAAT	9.00377	-0.119555	1.00849	-0.118548	0.905634	0.999947	down	NS
BABAM1	983.046	-0.29195	0.258131	-1.13101	0.258049	0.999947	down	NS
BABAM2	826.831	-0.0411098	0.360127	-0.114154	0.909116	0.999947	down	NS
BABAM2-AS1	2.87703	-1.43538	2.69647	-0.53232	0.594504	0.999947	down	NS
BACE1	2126.6	0.0824044	0.296726	0.277712	0.781234	0.999947	up	NS
BACE1-AS	24.6712	0.456274	1.0308	0.442642	0.658025	0.999947	up	NS
BACE2	502.381	-0.200149	0.478762	-0.418056	0.675906	0.999947	down	NS
BACH1	652.145	0.0351382	0.200054	0.175644	0.860574	0.999947	up	NS
BACH2	802.888	0.407033	0.353477	1.15151	0.249521	0.999947	up	NS
BAD	1512.95	-0.192541	0.378526	-0.508659	0.610991	0.999947	down	NS
BAG1	1242.37	-0.42587	0.307783	-1.38367	0.16646	0.999947	down	NS
BAG2	173.124	0.123988	0.525312	0.236027	0.813412	0.999947	up	NS
BAG3	851.842	-0.2809	0.277585	-1.01194	0.311565	0.999947	down	NS
BAG4	364.893	0.163304	0.468386	0.348653	0.72735	0.999947	up	NS
BAG5	1383.72	-0.137452	0.289419	-0.474923	0.634842	0.999947	down	NS
BAG6	7717.02	-0.0791555	0.196511	-0.402804	0.687093	0.999947	down	NS
BAHCC1	768.749	0.427313	0.391313	1.092	0.274834	0.999947	up	NS
BAHD1	1197.98	0.051321	0.288888	0.17765	0.858998	0.999947	up	NS
BAIAP2	1033.54	0.18432	0.182606	1.00939	0.312789	0.999947	up	NS
BAIAP2-DT	865.99	0.438525	0.314645	1.39371	0.163404	0.999947	up	NS
BAIAP2L1	371.108	-0.66913	1.27732	-0.523855	0.60038	0.999947	down	NS
BAIAP2L2	51.6627	0.0734806	1.0046	0.073144	0.941692	0.999947	up	NS
BAIAP3	3086.71	0.149423	0.537697	0.277895	0.781093	0.999947	up	NS
BAK1	518.438	-0.275262	0.426925	-0.644755	0.519086	0.999947	down	NS
BAK1P1	18.9816	0.292483	1.20786	0.242149	0.808665	0.999947	up	NS
BAMBI	1558.28	0.774118	0.802867	0.964191	0.33495	0.999947	up	NS
BANCR	1.13741	0.767657	3.90173	0.196748	0.844025	0.999947	up	NS
BANF1	2944.77	-0.278683	0.344463	-0.809037	0.418494	0.999947	down	NS
BANF1P2	3.85652	0.605851	2.69738	0.224607	0.822285	0.999947	up	NS
BANF1P3	43.3832	-0.27635	1.08575	-0.254524	0.799091	0.999947	down	NS
BANK1	4.81455	-1.81258	2.24867	-0.806068	0.420204	0.999947	down	NS
BANP	263.991	-0.121884	0.272018	-0.448073	0.6541	0.999947	down	NS
BAP1	1841.81	-0.0456779	0.30275	-0.150877	0.880073	0.999947	down	NS
BARD1	148.895	-0.0838902	0.764737	-0.109698	0.912649	0.999947	down	NS
BARHL1	1189.09	0.884319	1.26362	0.69983	0.484033	0.999947	up	NS
BARHL2	1197.83	0.452377	1.11173	0.406914	0.684071	0.999947	up	NS
BARX1	7.25502	-0.814738	1.2793	-0.636863	0.524214	0.999947	down	NS
BARX2	20.2373	-1.5234	1.69617	-0.898142	0.36911	0.999947	down	NS
BASP1	13498.7	0.148471	0.526638	0.281923	0.778003	0.999947	up	NS
BASP1-AS1	50.5983	-0.165325	0.709529	-0.233007	0.815756	0.999947	down	NS
BATF2	25.028	0.228179	0.981602	0.232455	0.816184	0.999947	up	NS
BATF3	20.7542	-0.0233506	1.20615	-0.0193597	0.984554	0.999947	down	NS
BAX	1055.62	0.203109	0.759741	0.26734	0.789207	0.999947	up	NS
BAZ1A	478.039	-0.0209907	0.653515	-0.0321197	0.974377	0.999947	down	NS
BAZ1A-AS1	59.1004	0.557277	0.402627	1.3841	0.166327	0.999947	up	NS
BAZ1B	2347.96	0.141408	0.192127	0.736014	0.461722	0.999947	up	NS
BAZ2A	2412.29	0.223455	0.299144	0.746983	0.455074	0.999947	up	NS
BAZ2B	975.525	0.347627	0.345028	1.00753	0.313679	0.999947	up	NS
BBC3	779.616	-0.348469	0.485993	-0.717025	0.473359	0.999947	down	NS
BBIP1	553.923	0.0986285	0.394372	0.25009	0.802518	0.999947	up	NS
BBLN	1758.55	-0.168487	0.330993	-0.509036	0.610727	0.999947	down	NS
BBOF1	485.067	-0.577954	0.681385	-0.848206	0.396323	0.999947	down	NS
BBOX1	24.1628	-1.26629	1.31824	-0.960585	0.336761	0.999947	down	NS
BBOX1-AS1	36.3198	0.19748	0.534593	0.369403	0.711828	0.999947	up	NS
BBS1	1512.81	0.188441	0.338186	0.557209	0.577384	0.999947	up	NS
BBS10	557.208	0.208892	0.256423	0.814641	0.415278	0.999947	up	NS
BBS12	203.193	0.0935839	0.41581	0.225064	0.821929	0.999947	up	NS
BBS2	1132.05	0.0315071	0.204649	0.153957	0.877643	0.999947	up	NS
BBS4	1391.79	0.0471906	0.297058	0.15886	0.873779	0.999947	up	NS
BBS5	443.544	0.218406	0.404018	0.540585	0.588794	0.999947	up	NS
BBS7	614.455	0.0066548	0.302724	0.0219831	0.982461	0.999947	up	NS
BBS9	761.791	-0.0722039	0.617825	-0.116868	0.906965	0.999947	down	NS
BBX	1600.29	0.194809	0.300982	0.647245	0.517474	0.999947	up	NS
BCAM	4479.18	-0.523068	0.682142	-0.766803	0.443199	0.999947	down	NS
BCAN	14.9695	-0.214671	1.24243	-0.172783	0.862822	0.999947	down	NS
BCAN-AS1	44.3406	-0.172165	1.46993	-0.117124	0.906761	0.999947	down	NS
BCAP29	524.618	0.307425	0.351131	0.875527	0.381287	0.999947	up	NS
BCAP31	3483.11	-0.287611	0.247288	-1.16306	0.244805	0.999947	down	NS
BCAP31P1	9.93897	0.397763	0.980262	0.405772	0.68491	0.999947	up	NS
BCAR1	1549.99	0.0857614	0.237579	0.36098	0.718114	0.999947	up	NS
BCAR1P1	1.57724	-2.32052	4.26198	-0.544469	0.586118	0.999947	down	NS
BCAR1P2	0.825565	0.293203	6.45826	0.0453998	0.963789	0.999947	up	NS
BCAR3	309.232	0.473552	0.410712	1.153	0.248909	0.999947	up	NS
BCAR3-AS1	1.31668	-3.67786	6.46939	-0.568503	0.569694	0.999947	down	NS
BCAS1	21.9661	-2.90364	2.91738	-0.99529	0.319595	0.999947	down	NS
BCAS2	1276.79	0.00290136	0.379688	0.00764142	0.993903	0.999947	up	NS
BCAS2P2	6.57741	-2.57952	2.71139	-0.951366	0.341418	0.999947	down	NS
BCAS3	812.982	0.0911551	0.288639	0.31581	0.752147	0.999947	up	NS
BCAS4	779.513	-0.0437577	0.275797	-0.158659	0.873938	0.999947	down	NS
BCAT1	465.274	0.891945	0.582538	1.53114	0.125736	0.999947	up	NS
BCAT2	797.296	-0.133093	0.297594	-0.447228	0.65471	0.999947	down	NS
BCCIP	1277.79	0.136721	0.409582	0.333807	0.738525	0.999947	up	NS
BCDIN3D	236.224	-0.05538	0.362148	-0.152921	0.878461	0.999947	down	NS
BCDIN3D-AS1	56.2737	-0.0671057	0.61178	-0.109689	0.912656	0.999947	down	NS
BCHE	284.164	0.611998	0.880153	0.695331	0.486848	0.999947	up	NS
BCKDHA	1091.4	-0.199973	0.390376	-0.512259	0.60847	0.999947	down	NS
BCKDHB	904.922	0.369484	0.300704	1.22873	0.219173	0.999947	up	NS
BCKDK	1002.58	-0.0397527	0.3155	-0.125999	0.899733	0.999947	down	NS
BCL10	359.354	0.0748647	0.331898	0.225566	0.821539	0.999947	up	NS
BCL11A	216.037	0.544252	0.675108	0.80617	0.420145	0.999947	up	NS
BCL11B	93.6317	0.483785	0.624097	0.775175	0.438236	0.999947	up	NS
BCL2	713.178	0.538919	0.608012	0.886363	0.375422	0.999947	up	NS
BCL2A1	0.982574	0.167992	3.67687	0.0456889	0.963558	0.999947	up	NS
BCL2L1	2859.48	-0.241351	0.545985	-0.442048	0.658455	0.999947	down	NS
BCL2L10	6.65897	2.05353	2.10829	0.974029	0.330042	0.999947	up	NS
BCL2L11	366.025	0.342751	0.386117	0.887685	0.37471	0.999947	up	NS
BCL2L12	190.228	-0.0655255	0.593425	-0.110419	0.912077	0.999947	down	NS
BCL2L13	1582.56	-0.162496	0.163339	-0.994839	0.319815	0.999947	down	NS
BCL2L15	7.64807	0.105476	1.23172	0.0856329	0.931758	0.999947	up	NS
BCL2L2	655.923	-0.151912	0.329606	-0.46089	0.644878	0.999947	down	NS
BCL2L2-PABPN1	41.3275	0.0780321	1.96076	0.0397969	0.968255	0.999947	up	NS
BCL3	379.07	-0.338292	0.351838	-0.9615	0.336301	0.999947	down	NS
BCL6	1910.09	0.143189	0.520611	0.27504	0.783286	0.999947	up	NS
BCL6B	4.69671	-1.93454	2.22416	-0.869781	0.38442	0.999947	down	NS
BCL7A	1237.7	-0.0947363	0.267789	-0.353772	0.723509	0.999947	down	NS
BCL7B	804.839	-0.16875	0.337799	-0.499556	0.617388	0.999947	down	NS
BCL7C	981.131	0.0866529	0.327644	0.264472	0.791416	0.999947	up	NS
BCL9	1575.79	0.333524	0.211821	1.57456	0.115359	0.999947	up	NS
BCL9L	1712.67	0.265004	0.30701	0.863176	0.388041	0.999947	up	NS
BCLAF1	3946.3	0.205344	0.327807	0.626417	0.531042	0.999947	up	NS
BCLAF1P1	8.9539	-0.263937	1.67098	-0.157954	0.874493	0.999947	down	NS
BCLAF1P2	100.605	0.1138	0.505832	0.224977	0.821998	0.999947	up	NS
BCLAF3	433.115	0.699438	0.536173	1.3045	0.192063	0.999947	up	NS
BCO1	80.0789	-0.603907	1.25977	-0.479378	0.631669	0.999947	down	NS
BCO2	109.848	-0.435322	0.619027	-0.703235	0.481909	0.999947	down	NS
BCOR	2214.85	0.15729	0.261754	0.600909	0.547901	0.999947	up	NS
BCORL1	1028.81	0.177839	0.465003	0.382447	0.70213	0.999947	up	NS
BCORP1	2.82739	-1.43835	4.74782	-0.30295	0.761928	0.999947	down	NS
BCR	1843.22	0.121695	0.375082	0.324449	0.745598	0.999947	up	NS
BCRP1	21.9224	-0.367777	1.64756	-0.223225	0.82336	0.999947	down	NS
BCRP2	8.72162	-0.568895	1.90361	-0.298851	0.765054	0.999947	down	NS
BCRP3	26.5905	-0.529038	1.56349	-0.338369	0.735085	0.999947	down	NS
BCRP4	4.83943	-2.18751	2.8121	-0.777893	0.436632	0.999947	down	NS
BCRP5	10.4523	0.410464	2.24096	0.183165	0.854669	0.999947	up	NS
BCRP6	39.4409	-0.188746	2.24203	-0.0841851	0.932909	0.999947	down	NS
BCRP7	41.1589	-0.261521	0.516065	-0.506759	0.612324	0.999947	down	NS
BCS1L	432.796	-0.030506	0.280548	-0.108737	0.913411	0.999947	down	NS
BCYRN1	671.314	0.305739	0.932744	0.327785	0.743074	0.999947	up	NS
BCYRN1P1	219.763	0.466259	0.949234	0.491195	0.623289	0.999947	up	NS
BDH1	139.993	-0.468819	0.619054	-0.757314	0.448862	0.999947	down	NS
BDH2	864.49	-0.0048963	0.427199	-0.0114614	0.990855	0.999947	down	NS
BDH2P1	19.7892	-0.558835	1.12085	-0.498582	0.618074	0.999947	down	NS
BDKRB1	3.86926	3.74883	3.13622	1.19533	0.231956	0.999947	up	NS
BDKRB2	40.1582	-0.194081	1.09674	-0.176961	0.859539	0.999947	down	NS
BDNF	316.783	0.685162	1.06706	0.642103	0.520806	0.999947	up	NS
BDNF-AS	134.954	0.173279	0.403817	0.429104	0.667848	0.999947	up	NS
BDP1	644.991	0.52779	0.338719	1.5582	0.119187	0.999947	up	NS
BEAN1	59.4492	0.0167961	1.0805	0.0155448	0.987598	0.999947	up	NS
BEAN1-AS1	2.43971	-0.111901	3.7073	-0.030184	0.97592	0.999947	down	NS
BECN1	972.596	-0.138365	0.187751	-0.736959	0.461147	0.999947	down	NS
BEGAIN	584.558	0.110994	0.680671	0.163065	0.870467	0.999947	up	NS
BEND3	279.819	0.342352	0.26886	1.27334	0.202896	0.999947	up	NS
BEND4	43.2081	-0.0874116	1.07468	-0.0813372	0.935174	0.999947	down	NS
BEND5	472.686	-0.175289	0.293726	-0.596776	0.550657	0.999947	down	NS
BEND6	131.751	-0.0671553	0.652681	-0.102891	0.918049	0.999947	down	NS
BEND7	536.732	0.220109	0.284049	0.774898	0.4384	0.999947	up	NS
BEST1	102.183	0.255788	0.770061	0.332165	0.739765	0.999947	up	NS
BEST2	1.89134	3.72578	2.49271	1.49467	0.135	0.999947	up	NS
BEST3	2.53156	-2.3576	2.53355	-0.930551	0.352086	0.999947	down	NS
BEST4	81.1745	-1.22809	1.22879	-0.99943	0.317586	0.999947	down	NS
BET1	600.161	0.0632	0.245726	0.257197	0.797027	0.999947	up	NS
BET1L	1385.15	-0.275317	0.476148	-0.578218	0.563117	0.999947	down	NS
BEX1	5710.19	-0.372479	0.790349	-0.471284	0.637438	0.999947	down	NS
BEX2	3937.1	-0.431094	0.729907	-0.590615	0.554779	0.999947	down	NS
BEX3	9494.82	-0.107743	0.580449	-0.185619	0.852743	0.999947	down	NS
BEX4	5313.35	-0.156168	0.712644	-0.219139	0.826542	0.999947	down	NS
BEX5	650.361	-0.534703	0.878708	-0.608511	0.542849	0.999947	down	NS
BFAR	1145.02	-0.125607	0.21888	-0.573863	0.566061	0.999947	down	NS
BFSP1	61.9019	-0.504494	0.809394	-0.623298	0.533089	0.999947	down	NS
BGLAP	1.48571	5.1094	6.5028	0.785723	0.43203	0.999947	up	NS
BGN	664.65	-0.444615	0.9174	-0.484646	0.627927	0.999947	down	NS
BHLHA15	99.4013	-0.834144	1.08945	-0.765653	0.443883	0.999947	down	NS
BHLHB9	684.203	0.539279	0.597539	0.9025	0.366791	0.999947	up	NS
BHLHE22	39.3806	-0.0453772	0.988681	-0.0458968	0.963393	0.999947	down	NS
BHLHE40	1862.92	-0.364585	0.445142	-0.819029	0.41277	0.999947	down	NS
BHLHE40-AS1	32.0729	-0.52361	0.647763	-0.808336	0.418897	0.999947	down	NS
BHLHE41	321.517	0.521218	0.936134	0.556777	0.57768	0.999947	up	NS
BHMT	1.83686	0.165378	2.96032	0.0558648	0.955449	0.999947	up	NS
BICC1	269.764	0.0827602	0.521981	0.15855	0.874023	0.999947	up	NS
BICD1	910.203	0.50961	0.308665	1.65102	0.0987354	0.999947	up	NS
BICD2	1182.31	0.199687	0.249884	0.799118	0.424222	0.999947	up	NS
BICDL1	548.255	-0.121754	0.543319	-0.224093	0.822685	0.999947	down	NS
BICDL2	44.7492	-2.1143	1.91091	-1.10644	0.268538	0.999947	down	NS
BICRA	516.45	0.432563	0.313273	1.38078	0.167345	0.999947	up	NS
BICRAL	618.339	0.199915	0.290374	0.688475	0.491153	0.999947	up	NS
BID	146.968	-0.0622346	0.75821	-0.0820809	0.934582	0.999947	down	NS
BIK	85.4078	-1.0069	1.03024	-0.97735	0.328396	0.999947	down	NS
BIN1	1583.73	-0.148117	0.327497	-0.452268	0.651076	0.999947	down	NS
BIN3	344.028	-0.0714421	0.366991	-0.19467	0.845651	0.999947	down	NS
BIRC2	1367.86	0.0982029	0.167266	0.587105	0.557133	0.999947	up	NS
BIRC3	12.1355	1.26227	1.12161	1.12541	0.260415	0.999947	up	NS
BIRC5	470.761	0.571194	1.34746	0.423906	0.671635	0.999947	up	NS
BIRC6	1557.07	0.30187	0.21522	1.40261	0.160733	0.999947	up	NS
BIRC7	14.1444	-1.04078	2.28388	-0.455709	0.648599	0.999947	down	NS
BISPR	7.38275	0.0973608	1.30766	0.0744542	0.940649	0.999947	up	NS
BIVM	917.551	0.138038	0.254082	0.54328	0.586937	0.999947	up	NS
BIVM-ERCC5	19.8339	7.3033	6.53286	1.11793	0.263595	0.999947	up	NS
BLACAT1	46.9597	-0.111157	0.948416	-0.117203	0.9067	0.999947	down	NS
BLCAP	4180.44	-0.149518	0.433524	-0.344891	0.730177	0.999947	down	NS
BLM	66.9507	-0.0651053	0.812797	-0.0801003	0.936157	0.999947	down	NS
BLMH	1041.38	0.0183183	0.296903	0.0616978	0.950803	0.999947	up	NS
BLNK	62.5458	-1.50901	0.868346	-1.73779	0.0822474	0.999947	down	NS
BLOC1S1	800.602	-0.291902	0.314657	-0.927684	0.353571	0.999947	down	NS
BLOC1S1-RDH5	11.5288	-0.474463	1.64875	-0.287771	0.773522	0.999947	down	NS
BLOC1S2	1233.41	-0.114452	0.409606	-0.27942	0.779922	0.999947	down	NS
BLOC1S3	228.727	-0.160814	0.506616	-0.317428	0.750919	0.999947	down	NS
BLOC1S4	375.445	-0.257779	0.391135	-0.659052	0.509862	0.999947	down	NS
BLOC1S5	283.235	-0.0319281	0.291266	-0.109618	0.912712	0.999947	down	NS
BLOC1S5-TXNDC5	13.095	-4.17711	3.59599	-1.1616	0.245397	0.999947	down	NS
BLOC1S6	1839.09	-0.0178867	0.324451	-0.0551291	0.956036	0.999947	down	NS
BLVRA	662.338	-0.200972	0.377626	-0.532197	0.594589	0.999947	down	NS
BLVRB	716.816	-0.540968	0.268727	-2.01308	0.0441067	0.999947	down	NS
BLZF1	385.339	-0.0952033	0.40436	-0.235442	0.813866	0.999947	down	NS
BMERB1	2274.63	0.181421	0.533865	0.339826	0.733987	0.999947	up	NS
BMF	2931.81	-0.635961	0.496261	-1.2815	0.200016	0.999947	down	NS
BMI1	747.276	0.120736	0.371641	0.324872	0.745278	0.999947	up	NS
BMP1	908.836	0.324657	0.49932	0.650199	0.515564	0.999947	up	NS
BMP15	1.42642	-0.173259	5.91782	-0.0292776	0.976643	0.999947	down	NS
BMP2	322.144	-0.179187	0.347861	-0.515111	0.606476	0.999947	down	NS
BMP2K	390.884	0.290236	0.232968	1.24582	0.21283	0.999947	up	NS
BMP3	59.7195	-0.761539	1.31925	-0.57725	0.56377	0.999947	down	NS
BMP4	381.5	-0.937204	1.24409	-0.753327	0.451254	0.999947	down	NS
BMP5	773.759	0.44442	0.6281	0.707563	0.479217	0.999947	up	NS
BMP6	94.6586	0.110053	0.684014	0.160892	0.872178	0.999947	up	NS
BMP7	3097.08	0.127503	0.347062	0.367379	0.713336	0.999947	up	NS
BMP8A	45.7248	0.6376	0.685086	0.930685	0.352016	0.999947	up	NS
BMP8B	55.9754	-0.0760068	0.830392	-0.0915312	0.927071	0.999947	down	NS
BMPER	28.7149	-0.375518	0.985336	-0.381106	0.703124	0.999947	down	NS
BMPR1A	896.698	0.0975237	0.331394	0.294283	0.768542	0.999947	up	NS
BMPR1AP1	38.9839	0.723606	0.699216	1.03488	0.300724	0.999947	up	NS
BMPR1AP2	12.3968	-1.00628	1.3802	-0.729086	0.465949	0.999947	down	NS
BMPR1B	224.1	0.647514	0.432036	1.49875	0.133939	0.999947	up	NS
BMPR1B-DT	0.996765	-1.11248	3.17599	-0.35028	0.726129	0.999947	down	NS
BMPR2	2002.4	0.444748	0.228798	1.94385	0.0519141	0.999947	up	NS
BMS1	1085.36	0.125374	0.318888	0.393161	0.694201	0.999947	up	NS
BMS1P1	78.5974	0.378196	0.523213	0.722834	0.469782	0.999947	up	NS
BMS1P10	56.981	0.181989	0.871564	0.208808	0.834598	0.999947	up	NS
BMS1P11	5.06487	4.01145	3.84126	1.04431	0.296344	0.999947	up	NS
BMS1P12	2.3316	-1.51258	6.34764	-0.238291	0.811656	0.999947	down	NS
BMS1P13	2.36288	2.59225	5.03476	0.51487	0.606644	0.999947	up	NS
BMS1P14	27.7635	0.652952	1.37937	0.473371	0.635948	0.999947	up	NS
BMS1P15	25.8226	0.308639	0.674929	0.457292	0.647462	0.999947	up	NS
BMS1P16	13.2957	0.537127	1.13707	0.472377	0.636658	0.999947	up	NS
BMS1P2	16.6591	-0.302131	1.24657	-0.24237	0.808493	0.999947	down	NS
BMS1P2-AGAP9	110.053	0.161499	1.42078	0.113669	0.9095	0.999947	up	NS
BMS1P20	108.581	0.203424	0.661342	0.307593	0.758392	0.999947	up	NS
BMS1P21	2.13181	1.94374	3.56178	0.545722	0.585257	0.999947	up	NS
BMS1P23	11.8965	0.0742299	1.45933	0.0508657	0.959433	0.999947	up	NS
BMS1P4	12.8043	1.28937	1.81031	0.71224	0.476316	0.999947	up	NS
BMS1P4-AGAP5	116.979	0.35194	0.687368	0.512011	0.608643	0.999947	up	NS
BMS1P7	1.06075	-0.743462	5.41707	-0.137244	0.890838	0.999947	down	NS
BMS1P8	4.2921	-0.48051	2.29362	-0.209498	0.834059	0.999947	down	NS
BMS1P9	4.18933	0.47223	2.02757	0.232904	0.815836	0.999947	up	NS
BMT2	654.276	-0.031455	0.303566	-0.103618	0.917472	0.999947	down	NS
BMX	3.77371	-2.2321	4.52526	-0.493253	0.621834	0.999947	down	NS
BNC1	3.41661	1.1285	3.48815	0.323524	0.746298	0.999947	up	NS
BNC2	526.786	0.331028	0.539381	0.613718	0.539402	0.999947	up	NS
BNC2-AS1	2.97293	-0.443499	3.01716	-0.146992	0.883138	0.999947	down	NS
BNIP1	212.764	-0.291232	0.498625	-0.58407	0.559173	0.999947	down	NS
BNIP2	1051.38	0.153965	0.265602	0.579682	0.562129	0.999947	up	NS
BNIP3	1754.87	-0.161722	0.731241	-0.221161	0.824967	0.999947	down	NS
BNIP3L	4457.53	0.153132	0.456002	0.335815	0.737011	0.999947	up	NS
BNIP3P1	111.71	-0.663763	0.709213	-0.935915	0.349317	0.999947	down	NS
BNIP3P12	9.43154	0.837974	1.85007	0.452942	0.65059	0.999947	up	NS
BNIP3P16	3.32979	0.615091	2.06117	0.298418	0.765384	0.999947	up	NS
BNIP5	0.853027	-1.09302	6.19578	-0.176414	0.859969	0.999947	down	NS
BNIPL	9.97552	0.0832809	1.17783	0.0707072	0.943631	0.999947	up	NS
BOC	816.401	0.71111	0.444174	1.60097	0.109383	0.999947	up	NS
BOD1	2060.87	0.0374454	0.289899	0.129167	0.897225	0.999947	up	NS
BOD1L1	1228.42	0.342469	0.3267	1.04827	0.294516	0.999947	up	NS
BOK	383.118	-0.0884874	0.780586	-0.11336	0.909745	0.999947	down	NS
BOK-AS1	0.807938	1.55591	6.57201	0.236748	0.812852	0.999947	up	NS
BOLA1	175.621	-0.40103	0.332468	-1.20622	0.227732	0.999947	down	NS
BOLA2	251.324	-0.779905	0.551061	-1.41528	0.156987	0.999947	down	NS
BOLA2-SMG1P6	438.033	-0.311455	0.671392	-0.463894	0.642724	0.999947	down	NS
BOLA2B	68.1481	0.214956	1.56352	0.137482	0.89065	0.999947	up	NS
BOLA3	347.202	-0.233042	0.369886	-0.630037	0.52867	0.999947	down	NS
BOLA3-AS1	115.114	-0.246709	0.713846	-0.345605	0.72964	0.999947	down	NS
BOP1	481.965	-0.00653064	0.381605	-0.0171136	0.986346	0.999947	down	NS
BORA	161.088	-0.109003	0.517239	-0.210741	0.83309	0.999947	down	NS
BORCS5	250.745	0.0962732	0.24999	0.385108	0.700157	0.999947	up	NS
BORCS6	227.683	-0.348596	0.397396	-0.877202	0.380377	0.999947	down	NS
BORCS7	475.184	0.154445	0.527999	0.29251	0.769897	0.999947	up	NS
BORCS7-ASMT	3.10826	2.82698	6.13369	0.460894	0.644874	0.999947	up	NS
BORCS8	362.387	-0.434293	0.470379	-0.923283	0.35586	0.999947	down	NS
BORCS8-MEF2B	122.208	-0.0522606	0.687384	-0.0760282	0.939397	0.999947	down	NS
BPGM	1018.61	0.0318964	0.280948	0.113531	0.909609	0.999947	up	NS
BPHL	552.333	-0.174362	0.303131	-0.575205	0.565153	0.999947	down	NS
BPIFA1	123.443	-0.893103	2.33299	-0.382814	0.701858	0.999947	down	NS
BPIFB1	16.8086	-1.29129	2.13312	-0.605352	0.544945	0.999947	down	NS
BPNT1	347.044	0.203907	0.269619	0.756278	0.449483	0.999947	up	NS
BPNT2	2764.66	-0.0389245	0.317664	-0.122534	0.902476	0.999947	down	NS
BPTF	2302.23	0.632406	0.317263	1.99332	0.0462266	0.999947	up	NS
BPTFP1	1.32633	3.54431	5.73384	0.618139	0.536484	0.999947	up	NS
BRAF	959.738	0.155436	0.210722	0.737636	0.460736	0.999947	up	NS
BRAFP1	3.73108	-0.341872	1.78669	-0.191344	0.848256	0.999947	down	NS
BRAP	613.271	0.00930261	0.230204	0.0404103	0.967766	0.999947	up	NS
BRAT1	874.72	-0.00131286	0.161314	-0.00813853	0.993506	0.999947	down	NS
BRCA1	161.106	0.56004	0.73817	0.758688	0.448039	0.999947	up	NS
BRCA1P1	25.4555	-0.656694	1.30425	-0.503503	0.614611	0.999947	down	NS
BRCA2	43.9079	0.84571	1.05276	0.803328	0.421785	0.999947	up	NS
BRCC3	442.414	0.249127	0.323395	0.770348	0.441093	0.999947	up	NS
BRCC3P1	6.51577	-2.50452	1.45941	-1.71612	0.0861401	0.999947	down	NS
BRD1	1242.48	0.406965	0.21789	1.86776	0.0617955	0.999947	up	NS
BRD2	7187.08	0.0805533	0.166875	0.482716	0.629297	0.999947	up	NS
BRD3	1978.96	0.334844	0.171764	1.94945	0.0512421	0.999947	up	NS
BRD3OS	1358.21	-0.0543038	0.228841	-0.237299	0.812425	0.999947	down	NS
BRD4	2540.17	0.324143	0.229175	1.41439	0.157247	0.999947	up	NS
BRD7	1353.89	0.236376	0.311801	0.758097	0.448393	0.999947	up	NS
BRD7P2	179.087	0.0560482	0.366388	0.152975	0.878418	0.999947	up	NS
BRD7P4	3.64816	0.527329	2.71587	0.194166	0.846046	0.999947	up	NS
BRD7P5	5.67672	0.689657	1.48164	0.465469	0.641596	0.999947	up	NS
BRD8	1072.06	0.148297	0.295646	0.501604	0.615946	0.999947	up	NS
BRD9	761.978	0.373725	0.284409	1.31404	0.188832	0.999947	up	NS
BRD9P2	8.03877	1.30962	1.56785	0.835297	0.403551	0.999947	up	NS
BRF1	1097.7	0.169863	0.264476	0.642264	0.520702	0.999947	up	NS
BRF2	597.355	-0.214127	0.544523	-0.393237	0.694144	0.999947	down	NS
BRI3	1751.94	-0.362333	0.299969	-1.2079	0.227085	0.999947	down	NS
BRI3BP	301.419	0.567363	0.20604	2.75365	0.00589348	0.999947	up	NS
BRI3P1	2.87898	-1.10621	2.56081	-0.431978	0.665757	0.999947	down	NS
BRICD5	47.9743	0.795466	0.646609	1.23021	0.218618	0.999947	up	NS
BRINP1	529.363	0.00289354	0.544403	0.00531506	0.995759	0.999947	up	NS
BRINP2	637.272	-0.0320387	1.15199	-0.0278117	0.977812	0.999947	down	NS
BRINP3	106.661	-0.282111	1.21054	-0.233046	0.815726	0.999947	down	NS
BRIP1	76.1963	1.07925	0.97644	1.10529	0.269033	0.999947	up	NS
BRIX1	552.865	-0.268862	0.221967	-1.21127	0.225792	0.999947	down	NS
BRK1	3394.78	-0.178468	0.234512	-0.761017	0.446647	0.999947	down	NS
BRME1	89.4627	0.667058	0.594457	1.12213	0.261807	0.999947	up	NS
BRMS1	585.244	-0.281646	0.399075	-0.705748	0.480345	0.999947	down	NS
BRMS1L	514.335	0.204848	0.520784	0.393345	0.694064	0.999947	up	NS
BROX	697.855	0.490781	0.350084	1.4019	0.160946	0.999947	up	NS
BRPF1	530.519	0.1315	0.286669	0.458716	0.646438	0.999947	up	NS
BRPF3	952.692	0.224249	0.421603	0.531895	0.594798	0.999947	up	NS
BRPF3-AS1	13.5304	-0.470461	1.33752	-0.35174	0.725033	0.999947	down	NS
[truncated: 23,175 more rows]

## Sheet: GO_shared
ONTOLOGY	ID	Description	setSize	enrichmentScore	NES	pvalue	p.adjust	qvalue	rank	leading_edge	core_enrichment	Group
[truncated: 7 more rows]

[truncated: 3 more sheets: GO_THpos, GO_THneg, Readme]
